# Supplementary material for: Genetically instrumented circulating metabolites and hepatobiliary cancer risk: A multi-tiered Mendelian randomization and functional interrogation
Source: Front Oncol. 2025 Oct 27;15:1680865. doi: 10.3389/fonc.2025.1680865 (PMC12597744; doi:10.3389/fonc.2025.1680865)
Supplement: Supplementary file 3 [file Table1.xlsx]

## Sheet: Sheet1
Supplementary Table 1 Harmonization data of 1200 blood metabolites and Malignant neoplasm of liver and intrahepatic bile ducts
Exposure	Outcome	SNP	Effect_allele.exposure	Other_allele.exposure	Effect_allele.outcome	Other_allele.outcome	Beta.exposure	Beta.outcome	Eaf.exposure	Eaf.outcome	Remove	Palindromic	Ambiguous	Pval.outcome	Se.outcome	Mr_keep.outcome	Se.exposure	Pval.exposure	Mr_keep	Action	Samplesize.exposure	R2	F
3-formylindole levels	Malignant neoplasm of liver and intrahepatic bile ducts	rs10000291	T	C	T	C	0.0954508	0.0318	0.377733	0.3927	FALSE	FALSE	FALSE	0.7032	0.0834	TRUE	0.0151521	2.98559e-10	TRUE	2	8256	0.00292634	24.0371
3-formylindole levels	Malignant neoplasm of liver and intrahepatic bile ducts	rs1007889	G	T	G	T	0.0741001	0.1374	0.331625	0.3715	FALSE	FALSE	FALSE	0.1046	0.0847	TRUE	0.0155021	1.75304e-06	TRUE	2	8256	0.00287574	23.6203
3-formylindole levels	Malignant neoplasm of liver and intrahepatic bile ducts	rs10839612	T	C	T	C	0.0651796	0.0093	0.51448	0.5624	FALSE	FALSE	FALSE	0.9098	0.0818	TRUE	0.0145466	7.4379e-06	TRUE	2	8256	0.00417109	34.3043
3-formylindole levels	Malignant neoplasm of liver and intrahepatic bile ducts	rs11056372	A	G	A	G	-0.165652	0.3528	0.0441194	0.05554	FALSE	FALSE	FALSE	0.0435602	0.1748	TRUE	0.035379	2.83795e-06	TRUE	2	8256	0.00311759	25.613
3-formylindole levels	Malignant neoplasm of liver and intrahepatic bile ducts	rs11647808	A	C	A	C	0.177857	0.0461	0.0790336	0.05824	FALSE	FALSE	FALSE	0.7902	0.1734	TRUE	0.026839	3.42996e-11	TRUE	2	8256	0.0695906	612.576
3-formylindole levels	Malignant neoplasm of liver and intrahepatic bile ducts	rs1165211	C	T	C	T	0.0995025	0.0369	0.301662	0.4041	FALSE	FALSE	FALSE	0.659601	0.0837	TRUE	0.015874	3.65099e-10	TRUE	2	8256	0.00234474	19.2485
3-formylindole levels	Malignant neoplasm of liver and intrahepatic bile ducts	rs1230319	G	A	G	A	-0.198879	-0.5864	0.971829	0.9922	FALSE	FALSE	FALSE	0.2196	0.4777	TRUE	0.0448536	9.25219e-06	TRUE	2	8256	0.00331106	27.2077
3-formylindole levels	Malignant neoplasm of liver and intrahepatic bile ducts	rs139251025	C	A	C	A	-0.292847	0.5039	0.0139501	0.017	FALSE	FALSE	FALSE	0.1216	0.3255	TRUE	0.0623612	2.65317e-06	TRUE	2	8256	0.00263596	21.6456
3-formylindole levels	Malignant neoplasm of liver and intrahepatic bile ducts	rs142582686	T	G	T	G	0.167542	-0.0172	0.0429182	0.03957	FALSE	FALSE	FALSE	0.9365	0.2158	TRUE	0.0362843	3.88428e-06	TRUE	2	8256	0.00770297	63.577
3-formylindole levels	Malignant neoplasm of liver and intrahepatic bile ducts	rs1431143	G	A	G	A	0.0730795	0.049	0.708171	0.6588	FALSE	FALSE	FALSE	0.5659	0.0854	TRUE	0.0159185	4.41412e-06	TRUE	2	8256	0.00230399	18.9133
3-formylindole levels	Malignant neoplasm of liver and intrahepatic bile ducts	rs143393480	T	G	T	G	0.376117	-0.3166	0.00916262	0.009359	FALSE	FALSE	FALSE	0.4565	0.4252	TRUE	0.0765881	9.06562e-07	TRUE	2	8256	0.00259552	21.3127
3-formylindole levels	Malignant neoplasm of liver and intrahepatic bile ducts	rs149767042	A	G	A	G	0.214721	-0.0013	0.0237342	0.01274	FALSE	FALSE	FALSE	0.9971	0.365	TRUE	0.0478784	7.3014e-06	TRUE	2	8256	0.00257146	21.1145
3-formylindole levels	Malignant neoplasm of liver and intrahepatic bile ducts	rs182215158	C	T	C	T	0.332045	-0.3869	0.0112887	0.003197	FALSE	FALSE	FALSE	0.6278	0.798	TRUE	0.0693486	1.68409e-06	TRUE	2	8256	0.00260334	21.377
3-formylindole levels	Malignant neoplasm of liver and intrahepatic bile ducts	rs2977995	G	A	G	A	0.275053	0.0816	0.747545	0.8245	FALSE	FALSE	FALSE	0.4491	0.1078	TRUE	0.0164742	1.403e-62	TRUE	2	8256	0.00235829	19.3601
3-formylindole levels	Malignant neoplasm of liver and intrahepatic bile ducts	rs4502257	T	C	T	C	0.148732	-0.0327	0.0497817	0.08255	FALSE	FALSE	FALSE	0.8239	0.1471	TRUE	0.0331573	7.2696e-06	TRUE	2	8256	0.00295493	24.2726
3-formylindole levels	Malignant neoplasm of liver and intrahepatic bile ducts	rs510402	A	G	A	G	-0.195605	0.1149	0.0332808	0.01283	FALSE	FALSE	FALSE	0.7601	0.3762	TRUE	0.0401108	1.07919e-06	TRUE	2	8256	0.00251702	20.6664
3-formylindole levels	Malignant neoplasm of liver and intrahepatic bile ducts	rs55973025	A	G	A	G	-0.11599	0.1424	0.0857715	0.05368	FALSE	FALSE	FALSE	0.4301	0.1805	TRUE	0.0260638	8.57847e-06	TRUE	2	8256	0.00242725	19.9276
3-formylindole levels	Malignant neoplasm of liver and intrahepatic bile ducts	rs5751777	T	C	T	C	0.382782	0.1474	0.590567	0.6387	FALSE	FALSE	FALSE	0.0816695	0.0846	TRUE	0.0141867	2.41856e-160	TRUE	2	8256	0.00258711	21.2434
3-formylindole levels	Malignant neoplasm of liver and intrahepatic bile ducts	rs57909274	A	C	A	C	-0.0772349	0.095	0.240042	0.1479	FALSE	FALSE	FALSE	0.4098	0.1152	TRUE	0.0170737	6.0791e-06	TRUE	2	8256	0.00233516	19.1698
3-formylindole levels	Malignant neoplasm of liver and intrahepatic bile ducts	rs58487738	A	G	A	G	0.163359	0.4212	0.0475669	0.02239	FALSE	FALSE	FALSE	0.1209	0.2715	TRUE	0.0340601	1.617e-06	TRUE	2	8256	0.00229388	18.83
3-formylindole levels	Malignant neoplasm of liver and intrahepatic bile ducts	rs61814130	C	G	C	G	-0.21172	-0.4075	0.025335	0.005531	FALSE	TRUE	FALSE	0.4643	0.5569	TRUE	0.0456747	3.56262e-06	TRUE	2	8256	0.0110113	91.1865
3-formylindole levels	Malignant neoplasm of liver and intrahepatic bile ducts	rs678624	A	G	A	G	0.0764794	0.0559	0.744319	0.7799	FALSE	FALSE	FALSE	0.5684	0.0979	TRUE	0.0165692	3.91669e-06	TRUE	2	8256	0.00233006	19.1277
3-formylindole levels	Malignant neoplasm of liver and intrahepatic bile ducts	rs72674255	C	T	C	T	0.262222	-0.3934	0.0214702	0.02141	FALSE	FALSE	FALSE	0.1666	0.2845	TRUE	0.0502074	1.76249e-07	TRUE	2	8256	0.00229247	18.8184
3-formylindole levels	Malignant neoplasm of liver and intrahepatic bile ducts	rs73141535	C	T	C	T	0.0906226	-0.0326	0.154104	0.2277	FALSE	FALSE	FALSE	0.7395	0.0981	TRUE	0.0203134	8.1492e-06	TRUE	2	8256	0.00259298	21.2917
3-formylindole levels	Malignant neoplasm of liver and intrahepatic bile ducts	rs74805272	C	G	C	G	0.271366	0.9728	0.0146897	0.004437	FALSE	TRUE	FALSE	0.1306	0.6436	TRUE	0.0597175	5.51547e-06	TRUE	2	8256	0.00289392	21.1985
3-formylindole levels	Malignant neoplasm of liver and intrahepatic bile ducts	rs76466844	C	T	C	T	0.232961	-0.0964	0.0200874	0.02091	FALSE	FALSE	FALSE	0.742099	0.2929	TRUE	0.05168	6.55184e-06	TRUE	2	8256	0.00300843	22.0399
3-formylindole levels	Malignant neoplasm of liver and intrahepatic bile ducts	rs77599898	A	G	A	G	0.160659	0.7133	0.0418537	0.0344	FALSE	FALSE	FALSE	0.00188999	0.2296	TRUE	0.0360271	8.21922e-06	TRUE	2	8256	0.00279149	20.4461
3-formylindole levels	Malignant neoplasm of liver and intrahepatic bile ducts	rs77904614	G	A	G	A	-0.105802	-0.0995	0.110707	0.1857	FALSE	FALSE	FALSE	0.3443	0.1052	TRUE	0.0233965	6.12257e-06	TRUE	2	8256	0.00276711	20.267
3-formylindole levels	Malignant neoplasm of liver and intrahepatic bile ducts	rs7842755	C	A	C	A	0.084209	-0.0204	0.181997	0.2345	FALSE	FALSE	FALSE	0.8313	0.0959	TRUE	0.0189131	8.49049e-06	TRUE	2	8256	0.00277509	20.3257
Glycerol to carnitine ratio	Malignant neoplasm of liver and intrahepatic bile ducts	rs10001311	C	G	C	G	0.0708456	-0.1611	0.277331	0.2589	FALSE	TRUE	FALSE	0.0817692	0.0926	TRUE	0.0152002	3.14912e-06	TRUE	2	8235	0.00269433	19.7325
Glycerol to carnitine ratio	Malignant neoplasm of liver and intrahepatic bile ducts	rs10212037	A	G	A	G	0.141588	0.1221	0.0472388	0.06858	FALSE	FALSE	FALSE	0.4473	0.1606	TRUE	0.0317246	8.08096e-06	TRUE	2	8235	0.00270019	19.7756
Glycerol to carnitine ratio	Malignant neoplasm of liver and intrahepatic bile ducts	rs11107955	T	C	T	C	-0.112289	-0.1607	0.0983696	0.0922	FALSE	FALSE	FALSE	0.2522	0.1404	TRUE	0.0226006	6.74978e-07	TRUE	2	8235	0.00263471	19.2948
Glycerol to carnitine ratio	Malignant neoplasm of liver and intrahepatic bile ducts	rs116820418	T	C	T	C	0.234256	-0.4676	0.0192237	0.0153	FALSE	FALSE	FALSE	0.1732	0.3434	TRUE	0.0494205	2.1365e-06	TRUE	2	8235	0.0026963	19.747
Glycerol to carnitine ratio	Malignant neoplasm of liver and intrahepatic bile ducts	rs116867824	C	G	C	G	0.178687	0.1515	0.0286566	0.0291	FALSE	TRUE	FALSE	0.5345	0.2439	TRUE	0.0400034	7.9399e-06	TRUE	2	8235	0.00319731	23.4281
Glycerol to carnitine ratio	Malignant neoplasm of liver and intrahepatic bile ducts	rs117127331	T	C	T	C	-0.0915435	-0.0707	0.126645	0.1157	FALSE	FALSE	FALSE	0.58	0.1277	TRUE	0.0201292	5.42135e-06	TRUE	2	8235	0.00301583	22.0942
Glycerol to carnitine ratio	Malignant neoplasm of liver and intrahepatic bile ducts	rs1171616	T	G	T	G	-0.118696	0.2181	0.770884	0.8408	FALSE	FALSE	FALSE	0.0514304	0.112	TRUE	0.0163384	3.73543e-13	TRUE	2	8235	0.00274058	20.0722
Glycerol to carnitine ratio	Malignant neoplasm of liver and intrahepatic bile ducts	rs117760808	G	C	G	C	0.107117	-0.1181	0.0894374	0.03995	FALSE	TRUE	FALSE	0.574	0.21	TRUE	0.0235822	5.56459e-06	TRUE	2	8235	0.00282086	20.6618
Glycerol to carnitine ratio	Malignant neoplasm of liver and intrahepatic bile ducts	rs12505581	G	A	G	A	0.111117	-0.1377	0.0949506	0.1661	FALSE	FALSE	FALSE	0.2046	0.1085	TRUE	0.0229816	1.33108e-06	TRUE	2	8235	0.00291462	21.3506
Glycerol to carnitine ratio	Malignant neoplasm of liver and intrahepatic bile ducts	rs13335139	G	A	G	A	0.779964	-0.2411	0.00170358	0.03354	FALSE	FALSE	FALSE	0.2899	0.2278	TRUE	0.163096	1.73355e-06	TRUE	2	8235	0.00276314	20.2379
Glycerol to carnitine ratio	Malignant neoplasm of liver and intrahepatic bile ducts	rs146885651	T	C	T	C	1.74899	-0.5084	0.000318796	0.003187	FALSE	FALSE	FALSE	0.503499	0.7599	TRUE	0.385474	5.69938e-06	TRUE	2	8235	0.00301254	22.0701
Glycerol to carnitine ratio	Malignant neoplasm of liver and intrahepatic bile ducts	rs184286424	A	C	A	C	-0.224617	0.0862	0.0181918	0.02976	FALSE	FALSE	FALSE	0.717999	0.2388	TRUE	0.0502389	7.78633e-06	TRUE	2	8235	0.00270286	19.7952
Glycerol to carnitine ratio	Malignant neoplasm of liver and intrahepatic bile ducts	rs1888859	G	T	G	T	0.0614912	0.1216	0.49314	0.6049	FALSE	FALSE	FALSE	0.1444	0.0833	TRUE	0.0136716	6.86816e-06	TRUE	2	8235	0.00297405	21.7873
Glycerol to carnitine ratio	Malignant neoplasm of liver and intrahepatic bile ducts	rs2229322	T	C	T	C	0.098218	-0.0187	0.104296	0.09333	FALSE	FALSE	FALSE	0.8938	0.1397	TRUE	0.0220845	8.69281e-06	TRUE	2	8235	0.00418366	19.4896
Glycerol to carnitine ratio	Malignant neoplasm of liver and intrahepatic bile ducts	rs2299168	C	T	C	T	0.215748	0.1777	0.0200146	0.02021	FALSE	FALSE	FALSE	0.544201	0.293	TRUE	0.047884	6.61749e-06	TRUE	2	8235	0.00467194	21.7749
Glycerol to carnitine ratio	Malignant neoplasm of liver and intrahepatic bile ducts	rs2596837	C	G	C	G	-0.0713254	-0.1132	0.259791	0.2596	FALSE	TRUE	FALSE	0.2224	0.0928	TRUE	0.0153932	3.5943e-06	TRUE	2	8235	0.00517459	24.1298
Glycerol to carnitine ratio	Malignant neoplasm of liver and intrahepatic bile ducts	rs34437475	A	G	A	G	0.0757113	-0.1348	0.199538	0.2114	FALSE	FALSE	FALSE	0.183	0.1012	TRUE	0.0167952	6.54716e-06	TRUE	2	8235	0.00503033	23.4537
Glycerol to carnitine ratio	Malignant neoplasm of liver and intrahepatic bile ducts	rs35298690	C	T	C	T	0.0815	0.0667	0.214627	0.2599	FALSE	FALSE	FALSE	0.4726	0.0929	TRUE	0.0162866	5.61205e-07	TRUE	2	8235	0.00430694	20.0663
Glycerol to carnitine ratio	Malignant neoplasm of liver and intrahepatic bile ducts	rs61621666	G	A	G	A	0.145927	-0.0363	0.0522407	0.05599	FALSE	FALSE	FALSE	0.8376	0.1772	TRUE	0.0303121	1.4783e-06	TRUE	2	8235	0.00507017	23.6404
Glycerol to carnitine ratio	Malignant neoplasm of liver and intrahepatic bile ducts	rs62116851	G	A	G	A	-0.109047	-0.0259	0.0917547	0.09526	FALSE	FALSE	FALSE	0.8542	0.1409	TRUE	0.0238058	4.63465e-06	TRUE	2	8235	0.00474765	22.1294
Glycerol to carnitine ratio	Malignant neoplasm of liver and intrahepatic bile ducts	rs7241147	C	G	C	G	-0.152141	-0.021	0.931801	0.913	FALSE	TRUE	FALSE	0.8842	0.1441	TRUE	0.0274311	2.91798e-08	TRUE	2	8235	0.00449893	20.9648
Glycerol to carnitine ratio	Malignant neoplasm of liver and intrahepatic bile ducts	rs72819866	C	T	C	T	0.115998	-0.1011	0.0725468	0.05993	FALSE	FALSE	FALSE	0.5641	0.1753	TRUE	0.026146	9.14064e-06	TRUE	2	8235	0.00419499	19.5425
Glycerol to carnitine ratio	Malignant neoplasm of liver and intrahepatic bile ducts	rs7327786	G	A	G	A	0.102037	0.1243	0.097912	0.09945	FALSE	FALSE	FALSE	0.3615	0.1362	TRUE	0.0224847	5.67724e-06	TRUE	2	8235	0.00509	23.7333
Glycerol to carnitine ratio	Malignant neoplasm of liver and intrahepatic bile ducts	rs75960481	A	G	A	G	0.251149	-0.6579	0.0158624	0.004838	FALSE	FALSE	FALSE	0.2773	0.6056	TRUE	0.0535661	2.75104e-06	TRUE	2	8235	0.00446991	20.829
Glycerol to carnitine ratio	Malignant neoplasm of liver and intrahepatic bile ducts	rs7705826	G	T	G	T	-0.0959775	0.0293	0.833721	0.8637	FALSE	FALSE	FALSE	0.8042	0.1183	TRUE	0.018058	1.06691e-07	TRUE	2	8235	0.00444833	20.728
Glycerol to carnitine ratio	Malignant neoplasm of liver and intrahepatic bile ducts	rs78819701	C	T	C	T	0.171753	0.4011	0.0366715	0.02735	FALSE	FALSE	FALSE	0.11	0.251	TRUE	0.0357783	1.58287e-06	TRUE	2	8235	0.00416889	19.4204
Glycerol to carnitine ratio	Malignant neoplasm of liver and intrahepatic bile ducts	rs79507970	C	G	C	G	0.228575	0.1758	0.0199269	0.03579	FALSE	TRUE	FALSE	0.4326	0.2241	TRUE	0.0481656	2.07896e-06	TRUE	2	8235	0.00481442	22.4421
Glycerol to carnitine ratio	Malignant neoplasm of liver and intrahepatic bile ducts	rs8061003	G	A	G	A	0.066051	-0.0302	0.352254	0.3924	FALSE	FALSE	FALSE	0.717599	0.0835	TRUE	0.0141994	3.29253e-06	TRUE	2	8235	0.00446328	20.798
17alpha-hydroxypregnanolone glucuronide levels	Malignant neoplasm of liver and intrahepatic bile ducts	rs1000136	T	C	T	C	-0.0733014	0.0841	0.45395	0.4508	FALSE	FALSE	FALSE	0.3058	0.0821	TRUE	0.0156064	2.64178e-06	TRUE	2	5582	0.00456425	21.2707
17alpha-hydroxypregnanolone glucuronide levels	Malignant neoplasm of liver and intrahepatic bile ducts	rs113723915	C	T	C	T	0.14444	-0.1996	0.0642636	0.0706	FALSE	FALSE	FALSE	0.2109	0.1595	TRUE	0.0321638	7.09744e-06	TRUE	2	5582	0.00496279	23.1372
17alpha-hydroxypregnanolone glucuronide levels	Malignant neoplasm of liver and intrahepatic bile ducts	rs114891569	T	G	T	G	0.524696	-0.1312	0.00629157	0.0105	FALSE	FALSE	FALSE	0.744699	0.4029	TRUE	0.0988098	1.09526e-07	TRUE	2	5582	0.00701669	32.7805
17alpha-hydroxypregnanolone glucuronide levels	Malignant neoplasm of liver and intrahepatic bile ducts	rs11519067	T	A	T	A	0.108182	-0.196	0.16245	0.2981	FALSE	TRUE	FALSE	0.0281702	0.0893	TRUE	0.0212842	3.72071e-07	TRUE	2	5582	0.0049255	22.9625
17alpha-hydroxypregnanolone glucuronide levels	Malignant neoplasm of liver and intrahepatic bile ducts	rs117242229	C	A	C	A	-0.282721	-0.1718	0.0175707	0.04659	FALSE	FALSE	FALSE	0.3765	0.1943	TRUE	0.0592917	1.85781e-06	TRUE	2	5582	0.00450411	20.9891
17alpha-hydroxypregnanolone glucuronide levels	Malignant neoplasm of liver and intrahepatic bile ducts	rs118134155	C	A	C	A	-0.232265	-0.4017	0.0262732	0.01421	FALSE	FALSE	FALSE	0.2528	0.3513	TRUE	0.0483736	1.57489e-06	TRUE	2	5582	0.00444952	20.7336
17alpha-hydroxypregnanolone glucuronide levels	Malignant neoplasm of liver and intrahepatic bile ducts	rs12372336	G	T	G	T	-0.0757041	0.0943	0.310307	0.3686	FALSE	FALSE	FALSE	0.2604	0.0838	TRUE	0.0169643	8.09843e-06	TRUE	2	5582	0.00426881	19.8879
17alpha-hydroxypregnanolone glucuronide levels	Malignant neoplasm of liver and intrahepatic bile ducts	rs12989207	T	C	T	C	0.108214	0.1228	0.132746	0.1049	FALSE	FALSE	FALSE	0.3614	0.1346	TRUE	0.0228032	2.07921e-06	TRUE	2	5582	0.00454624	21.1863
17alpha-hydroxypregnanolone glucuronide levels	Malignant neoplasm of liver and intrahepatic bile ducts	rs142131421	A	G	A	G	0.681648	-0.1165	0.0707877	0.03181	FALSE	FALSE	FALSE	0.6188	0.2342	TRUE	0.0290974	2.30179e-121	TRUE	2	5582	0.00229333	18.9818
17alpha-hydroxypregnanolone glucuronide levels	Malignant neoplasm of liver and intrahepatic bile ducts	rs145323940	C	T	C	T	-0.347083	-0.1314	0.0104317	0.03554	FALSE	FALSE	FALSE	0.5481	0.2188	TRUE	0.0758077	4.68388e-06	TRUE	2	5582	0.00233271	19.3086
17alpha-hydroxypregnanolone glucuronide levels	Malignant neoplasm of liver and intrahepatic bile ducts	rs147320780	C	G	C	G	-0.183845	0.0772	0.0368544	0.02968	FALSE	TRUE	FALSE	0.7503	0.2424	TRUE	0.0414856	9.35671e-06	TRUE	2	5582	0.00241583	19.9983
17alpha-hydroxypregnanolone glucuronide levels	Malignant neoplasm of liver and intrahepatic bile ducts	rs149001017	A	G	A	G	0.615174	0.0378	0.00323044	0.05102	FALSE	FALSE	FALSE	0.8391	0.1863	TRUE	0.137459	7.62907e-06	TRUE	2	5582	0.0024187	20.0221
17alpha-hydroxypregnanolone glucuronide levels	Malignant neoplasm of liver and intrahepatic bile ducts	rs1574706	G	A	G	A	0.221115	-0.5352	0.974909	0.9799	FALSE	FALSE	FALSE	0.0620998	0.2869	TRUE	0.0499215	9.45612e-06	TRUE	2	5582	0.00243199	20.1323
17alpha-hydroxypregnanolone glucuronide levels	Malignant neoplasm of liver and intrahepatic bile ducts	rs17678628	C	T	C	T	0.195708	0.318	0.0409262	0.0135	FALSE	FALSE	FALSE	0.3904	0.3703	TRUE	0.0398777	9.21537e-07	TRUE	2	5582	0.00243544	20.161
17alpha-hydroxypregnanolone glucuronide levels	Malignant neoplasm of liver and intrahepatic bile ducts	rs17719944	G	A	G	A	0.130072	-0.0233	0.0879488	0.06976	FALSE	FALSE	FALSE	0.8833	0.159	TRUE	0.0277789	2.83536e-06	TRUE	2	5582	0.00230726	19.0974
17alpha-hydroxypregnanolone glucuronide levels	Malignant neoplasm of liver and intrahepatic bile ducts	rs183318671	T	G	T	G	0.462386	-0.554	0.00756484	0.0111	FALSE	FALSE	FALSE	0.1598	0.3941	TRUE	0.0903333	3.07692e-07	TRUE	2	5582	0.00249472	20.6529
17alpha-hydroxypregnanolone glucuronide levels	Malignant neoplasm of liver and intrahepatic bile ducts	rs191145320	T	C	T	C	-0.300691	-0.027	0.013533	0.006863	FALSE	FALSE	FALSE	0.9571	0.5019	TRUE	0.0671361	7.50524e-06	TRUE	2	5582	0.0029789	24.6732
17alpha-hydroxypregnanolone glucuronide levels	Malignant neoplasm of liver and intrahepatic bile ducts	rs2433279	G	T	G	T	-0.109732	0.0569	0.884817	0.8979	FALSE	FALSE	FALSE	0.673301	0.1349	TRUE	0.0243898	6.82455e-06	TRUE	2	5582	0.00234753	19.4315
17alpha-hydroxypregnanolone glucuronide levels	Malignant neoplasm of liver and intrahepatic bile ducts	rs2468872	A	G	A	G	-0.0764143	-0.1627	0.555169	0.4732	FALSE	FALSE	FALSE	0.0456405	0.0814	TRUE	0.0158682	1.46774e-06	TRUE	2	5582	0.0024478	20.2635
17alpha-hydroxypregnanolone glucuronide levels	Malignant neoplasm of liver and intrahepatic bile ducts	rs37482	A	G	A	G	0.111391	0.0112	0.117377	0.1428	FALSE	FALSE	FALSE	0.9231	0.1162	TRUE	0.0236813	2.55425e-06	TRUE	2	5582	0.00244088	20.2061
17alpha-hydroxypregnanolone glucuronide levels	Malignant neoplasm of liver and intrahepatic bile ducts	rs3785912	T	C	T	C	-0.0787216	0.026	0.342628	0.4166	FALSE	FALSE	FALSE	0.753401	0.0827	TRUE	0.0165527	1.97643e-06	TRUE	2	5582	0.0023484	19.4387
17alpha-hydroxypregnanolone glucuronide levels	Malignant neoplasm of liver and intrahepatic bile ducts	rs4713420	T	G	T	G	-0.100635	-0.0257	0.162442	0.1559	FALSE	FALSE	FALSE	0.8204	0.1133	TRUE	0.0211232	1.89609e-06	TRUE	2	5582	0.00262758	21.7557
17alpha-hydroxypregnanolone glucuronide levels	Malignant neoplasm of liver and intrahepatic bile ducts	rs4961068	G	C	G	C	-0.0737245	-0.0836	0.369639	0.3967	FALSE	TRUE	FALSE	0.3162	0.0834	TRUE	0.0162084	5.40214e-06	TRUE	2	5582	0.00300085	24.8556
17alpha-hydroxypregnanolone glucuronide levels	Malignant neoplasm of liver and intrahepatic bile ducts	rs540582	C	T	C	T	-0.0993954	0.063	0.581372	0.6156	FALSE	FALSE	FALSE	0.4506	0.0834	TRUE	0.0157566	2.82314e-10	TRUE	2	5582	0.00261152	21.6224
17alpha-hydroxypregnanolone glucuronide levels	Malignant neoplasm of liver and intrahepatic bile ducts	rs60628976	C	G	C	G	0.101168	0.0469	0.13666	0.1468	FALSE	TRUE	FALSE	0.6891	0.1173	TRUE	0.0226224	7.74873e-06	TRUE	2	5582	0.00235663	19.507
17alpha-hydroxypregnanolone glucuronide levels	Malignant neoplasm of liver and intrahepatic bile ducts	rs60865673	C	T	C	T	0.120178	-0.0438	0.0920981	0.1637	FALSE	FALSE	FALSE	0.6916	0.1104	TRUE	0.0268285	7.48208e-06	TRUE	2	5582	0.00284304	23.5448
17alpha-hydroxypregnanolone glucuronide levels	Malignant neoplasm of liver and intrahepatic bile ducts	rs61983784	T	A	T	A	-0.10892	-0.0145	0.118098	0.1314	FALSE	TRUE	FALSE	0.9043	0.1208	TRUE	0.0241175	6.29499e-06	TRUE	2	5582	0.00326579	27.0015
17alpha-hydroxypregnanolone glucuronide levels	Malignant neoplasm of liver and intrahepatic bile ducts	rs62084022	T	C	T	C	-0.0804557	-0.0583	0.304011	0.3381	FALSE	FALSE	FALSE	0.5017	0.0868	TRUE	0.017639	5.08527e-06	TRUE	2	5582	0.00253364	20.9327
17alpha-hydroxypregnanolone glucuronide levels	Malignant neoplasm of liver and intrahepatic bile ducts	rs62315354	T	A	T	A	0.110999	-0.0827	0.112929	0.1476	FALSE	TRUE	FALSE	0.4704	0.1146	TRUE	0.0246931	6.95197e-06	TRUE	2	5582	0.00241579	19.9567
17alpha-hydroxypregnanolone glucuronide levels	Malignant neoplasm of liver and intrahepatic bile ducts	rs7171867	G	T	G	T	-0.115576	-0.0776	0.105424	0.158	FALSE	FALSE	FALSE	0.488	0.1119	TRUE	0.0252425	4.6806e-06	TRUE	2	5582	0.00230246	19.0184
17alpha-hydroxypregnanolone glucuronide levels	Malignant neoplasm of liver and intrahepatic bile ducts	rs73194752	T	C	T	C	-0.103398	-0.0236	0.140129	0.148	FALSE	FALSE	FALSE	0.8386	0.1156	TRUE	0.0224304	4.03185e-06	TRUE	2	5582	0.00238384	19.6922
17alpha-hydroxypregnanolone glucuronide levels	Malignant neoplasm of liver and intrahepatic bile ducts	rs9527	T	C	T	C	0.0891597	0.0131	0.246771	0.2145	FALSE	FALSE	FALSE	0.8949	0.0993	TRUE	0.0179007	6.33283e-07	TRUE	2	5582	0.00235751	19.4742
3-methyl-2-oxovalerate to 4-methyl-2-oxopentanoate ratio	Malignant neoplasm of liver and intrahepatic bile ducts	rs1000141	T	C	T	C	0.0734663	-0.0077	0.513366	0.4568	FALSE	FALSE	FALSE	0.9252	0.0816	TRUE	0.0154065	1.85579e-06	TRUE	2	8233	0.00230331	19.0254
3-methyl-2-oxovalerate to 4-methyl-2-oxopentanoate ratio	Malignant neoplasm of liver and intrahepatic bile ducts	rs10860876	C	T	C	T	-0.109361	0.21	0.131258	0.1051	FALSE	FALSE	FALSE	0.121	0.1354	TRUE	0.0227493	1.53024e-06	TRUE	2	8233	0.00253671	20.9582
3-methyl-2-oxovalerate to 4-methyl-2-oxopentanoate ratio	Malignant neoplasm of liver and intrahepatic bile ducts	rs113957107	C	G	C	G	-0.332548	0.0506	0.0110744	0.01396	FALSE	TRUE	FALSE	0.8879	0.3587	TRUE	0.0735684	6.17633e-06	TRUE	2	8233	0.00232793	19.2293
3-methyl-2-oxovalerate to 4-methyl-2-oxopentanoate ratio	Malignant neoplasm of liver and intrahepatic bile ducts	rs116919726	A	C	A	C	0.122495	-0.2101	0.0873296	0.05819	FALSE	FALSE	FALSE	0.2329	0.1761	TRUE	0.0274008	7.80343e-06	TRUE	2	8233	0.00243501	20.1159
3-methyl-2-oxovalerate to 4-methyl-2-oxopentanoate ratio	Malignant neoplasm of liver and intrahepatic bile ducts	rs117005096	G	C	G	C	-0.209421	-0.401	0.0297663	0.02707	FALSE	TRUE	FALSE	0.1189	0.2572	TRUE	0.0453745	3.9236e-06	TRUE	2	8233	0.0024271	20.0504
3-methyl-2-oxovalerate to 4-methyl-2-oxopentanoate ratio	Malignant neoplasm of liver and intrahepatic bile ducts	rs12417993	C	T	C	T	-0.0885577	-0.0165	0.186986	0.1691	FALSE	FALSE	FALSE	0.8794	0.1087	TRUE	0.0197457	7.29481e-06	TRUE	2	8233	0.00338322	27.9758
3-methyl-2-oxovalerate to 4-methyl-2-oxopentanoate ratio	Malignant neoplasm of liver and intrahepatic bile ducts	rs12737655	A	G	A	G	-0.148867	-0.0904	0.0568951	0.07523	FALSE	FALSE	FALSE	0.5623	0.156	TRUE	0.0332605	7.61288e-06	TRUE	2	8233	0.00237977	19.6585
3-methyl-2-oxovalerate to 4-methyl-2-oxopentanoate ratio	Malignant neoplasm of liver and intrahepatic bile ducts	rs13381382	T	C	T	C	-0.0748896	0.081	0.352041	0.3082	FALSE	FALSE	FALSE	0.3588	0.0883	TRUE	0.0162225	3.90436e-06	TRUE	2	8233	0.00268838	22.2146
3-methyl-2-oxovalerate to 4-methyl-2-oxopentanoate ratio	Malignant neoplasm of liver and intrahepatic bile ducts	rs141588879	G	A	G	A	0.178622	0.0914	0.0373535	0.02133	FALSE	FALSE	FALSE	0.747599	0.2841	TRUE	0.0401743	8.74053e-06	TRUE	2	8233	0.00289082	23.8923
3-methyl-2-oxovalerate to 4-methyl-2-oxopentanoate ratio	Malignant neoplasm of liver and intrahepatic bile ducts	rs142722792	T	C	T	C	0.227479	-0.0056	0.0272163	0.02245	FALSE	FALSE	FALSE	0.9841	0.2808	TRUE	0.0473106	1.52294e-06	TRUE	2	8233	0.00238872	19.7326
3-methyl-2-oxovalerate to 4-methyl-2-oxopentanoate ratio	Malignant neoplasm of liver and intrahepatic bile ducts	rs146630123	T	G	T	G	-0.324337	-0.2542	0.0140501	0.05558	FALSE	FALSE	FALSE	0.1556	0.179	TRUE	0.0655226	7.42135e-07	TRUE	2	8233	0.00245225	20.2587
3-methyl-2-oxovalerate to 4-methyl-2-oxopentanoate ratio	Malignant neoplasm of liver and intrahepatic bile ducts	rs191675623	T	C	T	C	0.145929	-0.1317	0.0706432	0.04753	FALSE	FALSE	FALSE	0.504001	0.1971	TRUE	0.0305448	1.77437e-06	TRUE	2	8233	0.00295999	24.4657
3-methyl-2-oxovalerate to 4-methyl-2-oxopentanoate ratio	Malignant neoplasm of liver and intrahepatic bile ducts	rs2164029	G	A	G	A	-0.0733352	0.1739	0.36929	0.3367	FALSE	FALSE	FALSE	0.0450101	0.0868	TRUE	0.0162919	6.75265e-06	TRUE	2	8233	0.00242759	20.0545
3-methyl-2-oxovalerate to 4-methyl-2-oxopentanoate ratio	Malignant neoplasm of liver and intrahepatic bile ducts	rs2395845	A	C	A	C	-0.121801	-0.0598	0.0902297	0.08882	FALSE	FALSE	FALSE	0.673301	0.1419	TRUE	0.0269548	6.22104e-06	TRUE	2	8233	0.0026914	22.2397
3-methyl-2-oxovalerate to 4-methyl-2-oxopentanoate ratio	Malignant neoplasm of liver and intrahepatic bile ducts	rs4689805	A	G	A	G	0.0821165	-0.2296	0.228364	0.2606	FALSE	FALSE	FALSE	0.01438	0.0938	TRUE	0.0183677	7.79603e-06	TRUE	2	8233	0.00308389	25.493
3-methyl-2-oxovalerate to 4-methyl-2-oxopentanoate ratio	Malignant neoplasm of liver and intrahepatic bile ducts	rs4697549	C	G	C	G	-0.163242	0.115	0.0468103	0.04392	FALSE	TRUE	FALSE	0.565501	0.2001	TRUE	0.0362064	6.52443e-06	TRUE	2	8233	0.00254501	21.027
3-methyl-2-oxovalerate to 4-methyl-2-oxopentanoate ratio	Malignant neoplasm of liver and intrahepatic bile ducts	rs73102110	C	A	C	A	-0.219967	0.0735	0.0270419	0.01859	FALSE	FALSE	FALSE	0.8135	0.3115	TRUE	0.0475091	3.6565e-06	TRUE	2	8233	0.0023359	19.2953
3-methyl-2-oxovalerate to 4-methyl-2-oxopentanoate ratio	Malignant neoplasm of liver and intrahepatic bile ducts	rs73225991	A	G	A	G	-0.095493	0.0732	0.156934	0.1349	FALSE	FALSE	FALSE	0.5396	0.1193	TRUE	0.0212534	7.02045e-06	TRUE	2	8233	0.00346061	28.6179
3-methyl-2-oxovalerate to 4-methyl-2-oxopentanoate ratio	Malignant neoplasm of liver and intrahepatic bile ducts	rs75204119	A	G	A	G	0.280451	-0.5789	0.015205	0.007553	FALSE	FALSE	FALSE	0.217	0.4689	TRUE	0.0629614	8.41518e-06	TRUE	2	8233	0.00241635	19.9614
3-methyl-2-oxovalerate to 4-methyl-2-oxopentanoate ratio	Malignant neoplasm of liver and intrahepatic bile ducts	rs76178213	T	C	T	C	-0.279018	-0.0511	0.0150262	0.005118	FALSE	FALSE	FALSE	0.9281	0.5663	TRUE	0.0630683	9.68677e-06	TRUE	2	8233	0.00261396	20.8695
3-methyl-2-oxovalerate to 4-methyl-2-oxopentanoate ratio	Malignant neoplasm of liver and intrahepatic bile ducts	rs7779635	C	T	C	T	-0.0756897	0.1415	0.713041	0.7104	FALSE	FALSE	FALSE	0.1145	0.0897	TRUE	0.0168741	7.27274e-06	TRUE	2	8233	0.00235979	18.8354
3-methyl-2-oxovalerate to 4-methyl-2-oxopentanoate ratio	Malignant neoplasm of liver and intrahepatic bile ducts	rs8030711	C	T	C	T	-0.0949177	-0.1132	0.153818	0.09624	FALSE	FALSE	FALSE	0.4137	0.1385	TRUE	0.0213963	9.15717e-06	TRUE	2	8233	0.00238859	19.0659
Glycerate levels	Malignant neoplasm of liver and intrahepatic bile ducts	rs1000156	G	A	G	A	-0.0892357	0.0692	0.20765	0.1405	FALSE	FALSE	FALSE	0.5575	0.1179	TRUE	0.0188882	2.30793e-06	TRUE	2	8222	0.00303811	24.2662
Glycerate levels	Malignant neoplasm of liver and intrahepatic bile ducts	rs1025628	A	G	A	G	0.151408	0.1709	0.93801	0.9433	FALSE	FALSE	FALSE	0.3344	0.177	TRUE	0.0322248	2.62096e-06	TRUE	2	8222	0.00255831	20.4241
Glycerate levels	Malignant neoplasm of liver and intrahepatic bile ducts	rs112748757	T	G	T	G	-0.248552	0.3201	0.0205263	0.03309	FALSE	FALSE	FALSE	0.1632	0.2296	TRUE	0.0544456	4.99134e-06	TRUE	2	8222	0.00264956	21.1545
Glycerate levels	Malignant neoplasm of liver and intrahepatic bile ducts	rs1133621	T	G	T	G	0.107914	0.1795	0.885566	0.8123	FALSE	FALSE	FALSE	0.086139	0.1046	TRUE	0.0240638	7.30891e-06	TRUE	2	8222	0.00238939	19.0723
Glycerate levels	Malignant neoplasm of liver and intrahepatic bile ducts	rs11662283	T	A	T	A	0.10185	-0.0235	0.162632	0.1743	FALSE	TRUE	FALSE	0.8262	0.1072	TRUE	0.0209162	1.11931e-06	TRUE	2	8222	0.00238173	19.011
Glycerate levels	Malignant neoplasm of liver and intrahepatic bile ducts	rs117731450	A	G	A	G	-0.244065	-0.055	0.0197224	0.01116	FALSE	FALSE	FALSE	0.8904	0.3994	TRUE	0.0551232	9.52758e-06	TRUE	2	8222	0.00245545	19.6009
Glycerate levels	Malignant neoplasm of liver and intrahepatic bile ducts	rs138250602	G	T	G	T	-0.156885	-0.0724	0.0491492	0.03891	FALSE	FALSE	FALSE	0.7319	0.2114	TRUE	0.0354448	9.59188e-06	TRUE	2	8222	0.00578574	46.3399
Glycerate levels	Malignant neoplasm of liver and intrahepatic bile ducts	rs141097695	A	G	A	G	-0.222358	-0.5179	0.0260141	0.0165	FALSE	FALSE	FALSE	0.1231	0.3359	TRUE	0.0485143	4.57614e-06	TRUE	2	8222	0.00459744	36.7785
Glycerate levels	Malignant neoplasm of liver and intrahepatic bile ducts	rs1449141	C	A	C	A	-0.0794245	-0.0237	0.28231	0.3502	FALSE	FALSE	FALSE	0.780899	0.0852	TRUE	0.0170941	3.37909e-06	TRUE	2	8222	0.0025551	20.3984
Glycerate levels	Malignant neoplasm of liver and intrahepatic bile ducts	rs145856120	T	C	T	C	-0.281891	-0.001	0.0165559	0.02454	FALSE	FALSE	FALSE	0.9969	0.271	TRUE	0.0605964	3.28818e-06	TRUE	2	8222	0.0113075	91.0712
Glycerate levels	Malignant neoplasm of liver and intrahepatic bile ducts	rs149160598	A	G	A	G	-0.317679	0.139	0.0164095	0.01861	FALSE	FALSE	FALSE	0.650801	0.3072	TRUE	0.06091	1.83279e-07	TRUE	2	8222	0.0025229	20.1406
Glycerate levels	Malignant neoplasm of liver and intrahepatic bile ducts	rs149266774	T	G	T	G	-0.257202	-0.0569	0.0194861	0.1151	FALSE	FALSE	FALSE	0.657099	0.1282	TRUE	0.0560545	4.4659e-06	TRUE	2	8222	0.00333581	26.652
Glycerate levels	Malignant neoplasm of liver and intrahepatic bile ducts	rs183630170	C	A	C	A	0.305391	0.1464	0.0134093	0.03824	FALSE	FALSE	FALSE	0.4851	0.2098	TRUE	0.0668327	4.88928e-06	TRUE	2	8222	0.002588	20.6617
Glycerate levels	Malignant neoplasm of liver and intrahepatic bile ducts	rs2279694	C	T	C	T	0.0737581	-0.0037	0.671949	0.5894	FALSE	FALSE	FALSE	0.9644	0.0834	TRUE	0.016588	8.72972e-06	TRUE	2	8222	0.00278757	22.2595
Glycerate levels	Malignant neoplasm of liver and intrahepatic bile ducts	rs2394872	C	A	C	A	-0.129378	0.2126	0.0928764	0.08205	FALSE	FALSE	FALSE	0.1531	0.1488	TRUE	0.0263373	8.99835e-07	TRUE	2	8222	0.00261081	20.8443
Glycerate levels	Malignant neoplasm of liver and intrahepatic bile ducts	rs2540970	C	T	C	T	0.0731367	0.0617	0.339805	0.3107	FALSE	FALSE	FALSE	0.4834	0.088	TRUE	0.0162715	6.96423e-06	TRUE	2	8222	0.00240269	19.1787
Glycerate levels	Malignant neoplasm of liver and intrahepatic bile ducts	rs3733487	A	C	A	C	-0.309579	0.2218	0.986892	0.9911	FALSE	FALSE	FALSE	0.6202	0.4476	TRUE	0.0682205	5.68122e-06	TRUE	2	8222	0.00257969	20.5952
Glycerate levels	Malignant neoplasm of liver and intrahepatic bile ducts	rs3814027	T	C	T	C	0.0822872	0.0538	0.525613	0.511	FALSE	FALSE	FALSE	0.5115	0.082	TRUE	0.0158679	2.15145e-07	TRUE	2	8222	0.00430842	34.4564
Glycerate levels	Malignant neoplasm of liver and intrahepatic bile ducts	rs4523130	G	A	G	A	-0.188253	0.3367	0.0338044	0.0191	FALSE	FALSE	FALSE	0.2877	0.3166	TRUE	0.0424813	9.36148e-06	TRUE	2	8222	0.00268403	21.4305
Glycerate levels	Malignant neoplasm of liver and intrahepatic bile ducts	rs55836930	G	T	G	T	0.230304	-0.0415	0.0248808	0.02001	FALSE	FALSE	FALSE	0.8884	0.2962	TRUE	0.0491907	2.84279e-06	TRUE	2	8222	0.0149492	85.0466
Glycerate levels	Malignant neoplasm of liver and intrahepatic bile ducts	rs62381616	T	C	T	C	-0.275712	0.2162	0.0307627	0.02998	FALSE	FALSE	FALSE	0.3659	0.2391	TRUE	0.044263	4.69543e-10	TRUE	2	8222	0.00386735	21.7568
Glycerate levels	Malignant neoplasm of liver and intrahepatic bile ducts	rs6554022	A	C	A	C	-0.116404	-0.11	0.107208	0.04589	FALSE	FALSE	FALSE	0.5762	0.1969	TRUE	0.0250231	3.28947e-06	TRUE	2	8222	0.00336105	18.8988
Glycerate levels	Malignant neoplasm of liver and intrahepatic bile ducts	rs756874	G	A	G	A	0.074803	-0.195	0.366725	0.3005	FALSE	FALSE	FALSE	0.0286299	0.0891	TRUE	0.0159593	2.77104e-06	TRUE	2	8222	0.00338965	19.0602
Glycerate levels	Malignant neoplasm of liver and intrahepatic bile ducts	rs76004499	G	C	G	C	0.243397	0.0327	0.0201396	0.02592	FALSE	TRUE	FALSE	0.8995	0.2588	TRUE	0.054567	8.17654e-06	TRUE	2	8222	0.0038406	21.6057
Glycerate levels	Malignant neoplasm of liver and intrahepatic bile ducts	rs77814441	T	C	T	C	-0.20709	-0.3241	0.029125	0.01399	FALSE	FALSE	FALSE	0.3642	0.3572	TRUE	0.0457112	5.88729e-06	TRUE	2	8222	0.00376405	21.1734
Glycerate levels	Malignant neoplasm of liver and intrahepatic bile ducts	rs9808439	T	C	T	C	-0.197404	0.3246	0.0316533	0.01556	FALSE	FALSE	FALSE	0.3392	0.3396	TRUE	0.0438208	6.64367e-06	TRUE	2	8222	0.00352822	19.8421
3-methoxycatechol sulfate (2) levels	Malignant neoplasm of liver and intrahepatic bile ducts	rs10003807	C	T	C	T	-0.214142	-0.3403	0.0380592	0.06409	FALSE	FALSE	FALSE	0.0391102	0.165	TRUE	0.0423463	4.2609e-07	TRUE	2	7286	0.00369099	20.7609
3-methoxycatechol sulfate (2) levels	Malignant neoplasm of liver and intrahepatic bile ducts	rs10499279	G	C	G	C	-0.0858818	0.0175	0.251825	0.2326	FALSE	TRUE	FALSE	0.8553	0.0962	TRUE	0.0185596	3.70374e-06	TRUE	2	7286	0.00439118	24.7167
3-methoxycatechol sulfate (2) levels	Malignant neoplasm of liver and intrahepatic bile ducts	rs116896552	T	C	T	C	0.182836	-0.2001	0.045542	0.03837	FALSE	FALSE	FALSE	0.3477	0.2131	TRUE	0.0387157	2.32944e-06	TRUE	2	7286	0.00378517	21.2927
3-methoxycatechol sulfate (2) levels	Malignant neoplasm of liver and intrahepatic bile ducts	rs11724679	G	A	G	A	-0.152964	-0.0388	0.0704986	0.06534	FALSE	FALSE	FALSE	0.8124	0.1637	TRUE	0.0318999	1.62568e-06	TRUE	2	7286	0.00412051	23.1869
3-methoxycatechol sulfate (2) levels	Malignant neoplasm of liver and intrahepatic bile ducts	rs117725273	G	C	G	C	-0.290084	-0.0343	0.0207787	0.01525	FALSE	TRUE	FALSE	0.9181	0.3339	TRUE	0.0573731	4.27937e-07	TRUE	2	7286	0.0035538	19.9865
3-methoxycatechol sulfate (2) levels	Malignant neoplasm of liver and intrahepatic bile ducts	rs117959567	T	G	T	G	0.466179	-0.5573	0.00650339	0.01133	FALSE	FALSE	FALSE	0.1579	0.3946	TRUE	0.100818	3.76447e-06	TRUE	2	7286	0.00399636	22.4854
3-methoxycatechol sulfate (2) levels	Malignant neoplasm of liver and intrahepatic bile ducts	rs118101266	T	G	T	G	0.411941	-0.3443	0.00806785	0.01966	FALSE	FALSE	FALSE	0.2427	0.2946	TRUE	0.0914875	6.7094e-06	TRUE	2	7286	0.00347065	19.5173
3-methoxycatechol sulfate (2) levels	Malignant neoplasm of liver and intrahepatic bile ducts	rs141596626	A	G	A	G	0.500991	-0.6103	0.00647026	0.01512	FALSE	FALSE	FALSE	0.0723502	0.3397	TRUE	0.100791	6.67559e-07	TRUE	2	7286	0.00397419	22.3602
3-methoxycatechol sulfate (2) levels	Malignant neoplasm of liver and intrahepatic bile ducts	rs142232430	A	G	A	G	0.397639	-0.7008	0.0108003	0.006048	FALSE	FALSE	FALSE	0.2318	0.586	TRUE	0.0789083	4.67333e-07	TRUE	2	7286	0.00342615	19.2661
3-methoxycatechol sulfate (2) levels	Malignant neoplasm of liver and intrahepatic bile ducts	rs144886872	G	A	G	A	0.418993	0.3679	0.0116391	0.002658	FALSE	FALSE	FALSE	0.653501	0.8195	TRUE	0.0763485	4.06754e-08	TRUE	2	7286	0.00363636	20.4525
3-methoxycatechol sulfate (2) levels	Malignant neoplasm of liver and intrahepatic bile ducts	rs2027378	G	T	G	T	0.0986684	0.0382	0.83805	0.8272	FALSE	FALSE	FALSE	0.724599	0.1083	TRUE	0.022123	8.19651e-06	TRUE	2	7286	0.00410569	23.1032
3-methoxycatechol sulfate (2) levels	Malignant neoplasm of liver and intrahepatic bile ducts	rs2112460	A	G	A	G	0.0767993	0.0308	0.487295	0.5034	FALSE	FALSE	FALSE	0.7069	0.082	TRUE	0.0162018	2.13543e-06	TRUE	2	7286	0.00419189	23.5902
3-methoxycatechol sulfate (2) levels	Malignant neoplasm of liver and intrahepatic bile ducts	rs3128372	G	C	G	C	0.0818875	0.0113	0.650523	0.6318	FALSE	TRUE	FALSE	0.8938	0.0849	TRUE	0.0179258	4.92103e-06	TRUE	2	7286	0.00378337	21.2825
3-methoxycatechol sulfate (2) levels	Malignant neoplasm of liver and intrahepatic bile ducts	rs4611006	C	T	C	T	0.0782356	0.0894	0.316411	0.292	FALSE	FALSE	FALSE	0.3196	0.0898	TRUE	0.0175621	8.39715e-06	TRUE	2	7286	0.00245442	20.3898
3-methoxycatechol sulfate (2) levels	Malignant neoplasm of liver and intrahepatic bile ducts	rs4945580	G	C	G	C	-0.169831	-0.0232	0.0500484	0.06663	FALSE	TRUE	FALSE	0.8859	0.1615	TRUE	0.0374888	5.89364e-06	TRUE	2	7286	0.00288208	23.9528
3-methoxycatechol sulfate (2) levels	Malignant neoplasm of liver and intrahepatic bile ducts	rs56681315	T	C	T	C	0.120369	0.1042	0.111959	0.1422	FALSE	FALSE	FALSE	0.3744	0.1173	TRUE	0.0264445	5.32027e-06	TRUE	2	7286	0.00334025	27.7734
3-methoxycatechol sulfate (2) levels	Malignant neoplasm of liver and intrahepatic bile ducts	rs62273053	A	G	A	G	0.335042	-0.4062	0.0126722	0.003111	FALSE	FALSE	FALSE	0.6083	0.7926	TRUE	0.0728876	4.29242e-06	TRUE	2	7286	0.00260027	21.6046
3-methoxycatechol sulfate (2) levels	Malignant neoplasm of liver and intrahepatic bile ducts	rs62428058	A	G	A	G	0.134476	0.1235	0.0877132	0.07816	FALSE	FALSE	FALSE	0.4143	0.1513	TRUE	0.0291841	4.06839e-06	TRUE	2	7286	0.00236058	19.6084
3-methoxycatechol sulfate (2) levels	Malignant neoplasm of liver and intrahepatic bile ducts	rs71523652	T	A	T	A	0.0909097	-0.0406	0.239586	0.2811	FALSE	TRUE	FALSE	0.6544	0.0908	TRUE	0.0191394	2.03557e-06	TRUE	2	7286	0.0023446	19.4753
3-methoxycatechol sulfate (2) levels	Malignant neoplasm of liver and intrahepatic bile ducts	rs73006493	C	T	C	T	-0.149264	0.6652	0.0623104	0.03379	FALSE	FALSE	FALSE	0.00401597	0.2312	TRUE	0.0336821	9.35548e-06	TRUE	2	7286	0.00245218	20.3712
3-methoxycatechol sulfate (2) levels	Malignant neoplasm of liver and intrahepatic bile ducts	rs7665238	A	G	A	G	0.0854025	0.0476	0.747536	0.8317	FALSE	FALSE	FALSE	0.663901	0.1096	TRUE	0.0187425	5.19845e-06	TRUE	2	7286	0.00250048	20.7734
3-methoxycatechol sulfate (2) levels	Malignant neoplasm of liver and intrahepatic bile ducts	rs7935436	C	T	C	T	0.0796945	0.1242	0.338448	0.363	FALSE	FALSE	FALSE	0.1435	0.0849	TRUE	0.0172088	3.63849e-06	TRUE	2	7286	0.00279977	23.2668
X-24241 levels	Malignant neoplasm of liver and intrahepatic bile ducts	rs10004304	T	C	T	C	0.0952775	0.0448	0.183266	0.2597	FALSE	FALSE	FALSE	0.6296	0.093	TRUE	0.0202523	2.54455e-06	TRUE	2	8053	0.00288718	23.9953
X-24241 levels	Malignant neoplasm of liver and intrahepatic bile ducts	rs1050152	T	C	T	C	-0.107399	-0.2387	0.430152	0.3166	FALSE	FALSE	FALSE	0.00666807	0.088	TRUE	0.0156755	7.31396e-12	TRUE	2	8053	0.00265011	22.0198
X-24241 levels	Malignant neoplasm of liver and intrahepatic bile ducts	rs10929472	A	G	A	G	0.081388	-0.0844	0.251137	0.2649	FALSE	FALSE	FALSE	0.3587	0.0919	TRUE	0.0179791	5.98794e-06	TRUE	2	8053	0.00231278	19.2105
X-24241 levels	Malignant neoplasm of liver and intrahepatic bile ducts	rs112552538	T	C	T	C	-0.414126	1.0912	0.00807057	0.003122	FALSE	FALSE	FALSE	0.1301	0.7209	TRUE	0.0873488	2.12598e-06	TRUE	2	8053	0.0022964	19.0741
X-24241 levels	Malignant neoplasm of liver and intrahepatic bile ducts	rs115566627	C	T	C	T	-0.285575	0.0675	0.0156757	0.01726	FALSE	FALSE	FALSE	0.8316	0.3175	TRUE	0.0626037	5.07556e-06	TRUE	2	8053	0.00253413	21.0537
X-24241 levels	Malignant neoplasm of liver and intrahepatic bile ducts	rs1171614	C	T	C	T	0.163222	0.222	0.770896	0.8418	FALSE	FALSE	FALSE	0.0480795	0.1123	TRUE	0.0188775	5.31586e-18	TRUE	2	8053	0.00226159	18.7843
X-24241 levels	Malignant neoplasm of liver and intrahepatic bile ducts	rs12208357	T	C	T	C	-0.190394	0.1786	0.069401	0.05704	FALSE	FALSE	FALSE	0.3046	0.1739	TRUE	0.0303378	3.47857e-10	TRUE	2	8053	0.00264078	21.9421
X-24241 levels	Malignant neoplasm of liver and intrahepatic bile ducts	rs12427077	G	A	G	A	-0.0971084	-0.0511	0.164684	0.1361	FALSE	FALSE	FALSE	0.6656	0.1182	TRUE	0.0210017	3.76719e-06	TRUE	2	8053	0.00248011	20.6038
X-24241 levels	Malignant neoplasm of liver and intrahepatic bile ducts	rs12448913	G	C	G	C	0.391067	-1.0296	0.00837919	0.002186	FALSE	TRUE	FALSE	0.2381	0.8728	TRUE	0.0857395	5.08854e-06	TRUE	2	8053	0.00242876	20.1761
X-24241 levels	Malignant neoplasm of liver and intrahepatic bile ducts	rs12903952	T	C	T	C	0.0961508	-0.0565	0.189405	0.2013	FALSE	FALSE	FALSE	0.5777	0.1015	TRUE	0.0201602	1.84834e-06	TRUE	2	8053	0.00230109	19.1131
X-24241 levels	Malignant neoplasm of liver and intrahepatic bile ducts	rs139160	C	T	C	T	0.0776784	-0.0868	0.720477	0.6344	FALSE	FALSE	FALSE	0.3047	0.0845	TRUE	0.0174627	8.65777e-06	TRUE	2	8053	0.00259577	21.5671
X-24241 levels	Malignant neoplasm of liver and intrahepatic bile ducts	rs142991896	C	G	C	G	-0.330456	-0.2477	0.011028	0.002345	FALSE	TRUE	FALSE	0.7822	0.896	TRUE	0.0743796	8.8782e-06	TRUE	2	8053	0.0024062	19.9883
X-24241 levels	Malignant neoplasm of liver and intrahepatic bile ducts	rs148908721	G	A	G	A	-0.252437	0.0401	0.0198817	0.02533	FALSE	FALSE	FALSE	0.8778	0.2609	TRUE	0.0559488	6.42413e-06	TRUE	2	8053	0.0024429	20.2939
X-24241 levels	Malignant neoplasm of liver and intrahepatic bile ducts	rs151285077	A	G	A	G	0.131983	0.0667	0.0751057	0.06543	FALSE	FALSE	FALSE	0.687299	0.1657	TRUE	0.029454	7.43049e-06	TRUE	2	8053	0.00246637	20.4894
X-24241 levels	Malignant neoplasm of liver and intrahepatic bile ducts	rs181481755	T	C	T	C	-0.357481	0.2399	0.00951966	0.04505	FALSE	FALSE	FALSE	0.2266	0.1984	TRUE	0.0798063	7.48703e-06	TRUE	2	8053	0.00272699	22.6604
X-24241 levels	Malignant neoplasm of liver and intrahepatic bile ducts	rs187428247	A	G	A	G	-0.350229	0.009	0.0111111	0.0267	FALSE	FALSE	FALSE	0.9716	0.2526	TRUE	0.0743746	2.48959e-06	TRUE	2	8053	0.00268088	22.2762
X-24241 levels	Malignant neoplasm of liver and intrahepatic bile ducts	rs34059508	A	G	A	G	-0.33036	-0.3634	0.0256028	0.009961	FALSE	FALSE	FALSE	0.3667	0.4026	TRUE	0.0489551	1.49658e-11	TRUE	2	8053	0.00232482	19.3107
X-24241 levels	Malignant neoplasm of liver and intrahepatic bile ducts	rs424029	A	G	A	G	-0.178391	0.0704	0.0430884	0.04879	FALSE	FALSE	FALSE	0.710799	0.1898	TRUE	0.0379512	2.59491e-06	TRUE	2	8053	0.00270461	22.4739
X-24241 levels	Malignant neoplasm of liver and intrahepatic bile ducts	rs60177389	C	A	C	A	0.146051	-0.3272	0.0617138	0.053	FALSE	FALSE	FALSE	0.0727897	0.1824	TRUE	0.0319185	4.74494e-06	TRUE	2	8053	0.00240161	19.9501
X-24241 levels	Malignant neoplasm of liver and intrahepatic bile ducts	rs7234351	A	C	A	C	0.0721651	-0.0073	0.462574	0.5556	FALSE	FALSE	FALSE	0.9293	0.082	TRUE	0.0159329	5.91753e-06	TRUE	2	8053	0.00260962	21.481
X-24241 levels	Malignant neoplasm of liver and intrahepatic bile ducts	rs743022	C	G	C	G	0.0749477	0.2483	0.310321	0.2954	FALSE	TRUE	FALSE	0.00546802	0.0894	TRUE	0.0169106	9.33641e-06	TRUE	2	8053	0.00237154	19.5166
X-24241 levels	Malignant neoplasm of liver and intrahepatic bile ducts	rs75747525	A	G	A	G	0.0905312	-0.1104	0.183348	0.1622	FALSE	FALSE	FALSE	0.3181	0.1105	TRUE	0.0203929	9.02317e-06	TRUE	2	8053	0.00237119	19.5138
X-24241 levels	Malignant neoplasm of liver and intrahepatic bile ducts	rs77010315	A	C	A	C	-0.391863	-0.3117	0.0120572	0.004638	FALSE	FALSE	FALSE	0.6011	0.5963	TRUE	0.0711089	3.57303e-08	TRUE	2	8053	0.00238398	19.6192
X-24241 levels	Malignant neoplasm of liver and intrahepatic bile ducts	rs79824243	T	A	T	A	-0.125929	0.0533	0.0814261	0.1	FALSE	TRUE	FALSE	0.6952	0.1361	TRUE	0.0283872	9.15874e-06	TRUE	2	8053	0.00226063	18.6018
Tartarate levels	Malignant neoplasm of liver and intrahepatic bile ducts	rs10004542	G	A	G	A	0.0814848	0.1712	0.340258	0.3075	FALSE	FALSE	FALSE	0.0520403	0.0881	TRUE	0.0176888	4.09376e-06	TRUE	2	7099	0.00268232	22.0811
Tartarate levels	Malignant neoplasm of liver and intrahepatic bile ducts	rs10247649	G	A	G	A	-0.0826258	-0.2204	0.344838	0.3106	FALSE	FALSE	FALSE	0.0124601	0.0882	TRUE	0.0178465	3.65988e-06	TRUE	2	7099	0.00264132	21.7426
Tartarate levels	Malignant neoplasm of liver and intrahepatic bile ducts	rs10945808	T	C	T	C	-0.130904	-0.1146	0.0976838	0.07759	FALSE	FALSE	FALSE	0.4556	0.1536	TRUE	0.0285309	4.47212e-06	TRUE	2	7099	0.00235445	19.3756
Tartarate levels	Malignant neoplasm of liver and intrahepatic bile ducts	rs115272033	C	T	C	T	-0.170179	0.1189	0.0492451	0.05487	FALSE	FALSE	FALSE	0.5119	0.1813	TRUE	0.0381431	8.13534e-06	TRUE	2	7099	0.00241173	19.8482
Tartarate levels	Malignant neoplasm of liver and intrahepatic bile ducts	rs116626434	A	G	A	G	-0.149526	0.0184	0.0721524	0.09099	FALSE	FALSE	FALSE	0.8962	0.1414	TRUE	0.0320676	3.11891e-06	TRUE	2	7099	0.00279898	23.0441
Tartarate levels	Malignant neoplasm of liver and intrahepatic bile ducts	rs117483011	A	G	A	G	-0.157832	0.0139	0.0595121	0.0691	FALSE	FALSE	FALSE	0.9315	0.1614	TRUE	0.0354548	8.52127e-06	TRUE	2	7099	0.00260215	21.4194
Tartarate levels	Malignant neoplasm of liver and intrahepatic bile ducts	rs13089230	A	G	A	G	0.0825424	-0.0157	0.621953	0.6056	FALSE	FALSE	FALSE	0.8506	0.0834	TRUE	0.0175787	2.65821e-06	TRUE	2	7099	0.00239254	19.6899
Tartarate levels	Malignant neoplasm of liver and intrahepatic bile ducts	rs138430505	C	T	C	T	0.285026	0.064	0.0178748	0.01516	FALSE	FALSE	FALSE	0.8483	0.3348	TRUE	0.0624394	4.9989e-06	TRUE	2	7099	0.00236389	19.4535
Tartarate levels	Malignant neoplasm of liver and intrahepatic bile ducts	rs141660852	T	C	T	C	0.228649	-0.6908	0.029224	0.009765	FALSE	FALSE	FALSE	0.1009	0.4211	TRUE	0.0493121	3.53868e-06	TRUE	2	7099	0.00232836	19.1604
Tartarate levels	Malignant neoplasm of liver and intrahepatic bile ducts	rs142959592	T	C	T	C	-0.373738	0.4715	0.0106022	0.01137	FALSE	FALSE	FALSE	0.223	0.3869	TRUE	0.0817952	4.89608e-06	TRUE	2	7099	0.00239131	19.6797
Tartarate levels	Malignant neoplasm of liver and intrahepatic bile ducts	rs142997067	G	C	G	C	0.608221	0.2811	0.00388473	0.005418	FALSE	TRUE	FALSE	0.6222	0.5703	TRUE	0.134166	5.80553e-06	TRUE	2	7099	0.00245883	20.2367
Tartarate levels	Malignant neoplasm of liver and intrahepatic bile ducts	rs143000803	T	A	T	A	0.368352	-0.0412	0.0112878	0.04213	FALSE	TRUE	FALSE	0.8389	0.2028	TRUE	0.0789907	3.11275e-06	TRUE	2	7099	0.00240414	19.7856
Tartarate levels	Malignant neoplasm of liver and intrahepatic bile ducts	rs146593632	T	C	T	C	0.370018	0.25	0.010688	0.004189	FALSE	FALSE	FALSE	0.6988	0.6461	TRUE	0.0815327	5.67156e-06	TRUE	2	7099	0.00243109	20.0079
Tartarate levels	Malignant neoplasm of liver and intrahepatic bile ducts	rs17026163	T	C	T	C	-0.223964	0.1529	0.032701	0.02259	FALSE	FALSE	FALSE	0.5854	0.2804	TRUE	0.0470413	1.92634e-06	TRUE	2	7099	0.00259131	21.33
Tartarate levels	Malignant neoplasm of liver and intrahepatic bile ducts	rs298392	T	C	T	C	0.087711	0.0036	0.28972	0.3128	FALSE	FALSE	FALSE	0.9674	0.0879	TRUE	0.0186612	2.59941e-06	TRUE	2	7099	0.00248092	20.419
Tartarate levels	Malignant neoplasm of liver and intrahepatic bile ducts	rs540278823	C	T	C	T	-0.210344	0.3641	0.0322306	0.01323	FALSE	FALSE	FALSE	0.3291	0.373	TRUE	0.047106	7.99472e-06	TRUE	2	7099	0.00238162	19.5998
Tartarate levels	Malignant neoplasm of liver and intrahepatic bile ducts	rs628038	C	T	C	T	-0.0783007	0.1012	0.386617	0.3596	FALSE	FALSE	FALSE	0.2338	0.085	TRUE	0.0170337	4.2902e-06	TRUE	2	7099	0.00224331	18.459
Tartarate levels	Malignant neoplasm of liver and intrahepatic bile ducts	rs75583177	G	A	G	A	-0.145169	0.4546	0.0701345	0.04232	FALSE	FALSE	FALSE	0.0245301	0.2022	TRUE	0.032432	7.60113e-06	TRUE	2	7099	0.00252615	20.7922
Tartarate levels	Malignant neoplasm of liver and intrahepatic bile ducts	rs76501568	T	C	T	C	-0.267429	0.5281	0.02066	0.009815	FALSE	FALSE	FALSE	0.2064	0.418	TRUE	0.0587195	5.2548e-06	TRUE	2	7099	0.00255585	21.0373
Tartarate levels	Malignant neoplasm of liver and intrahepatic bile ducts	rs77798428	A	G	A	G	-0.318661	-0.162	0.0184793	0.04441	FALSE	FALSE	FALSE	0.4102	0.1968	TRUE	0.0614021	2.10597e-07	TRUE	2	7099	0.00244431	20.1169
Tartarate levels	Malignant neoplasm of liver and intrahepatic bile ducts	rs79983252	A	C	A	C	0.236427	-0.0539	0.0301043	0.01971	FALSE	FALSE	FALSE	0.8571	0.2994	TRUE	0.0486249	1.16058e-06	TRUE	2	7099	0.00260855	21.4722
Tartarate levels	Malignant neoplasm of liver and intrahepatic bile ducts	rs9948951	A	G	A	G	-0.0971868	-0.1335	0.184827	0.177	FALSE	FALSE	FALSE	0.2119	0.107	TRUE	0.0214343	5.78302e-06	TRUE	2	7099	0.00236756	19.4838
3-methyl-2-oxovalerate to 3-methyl-2-oxobutyrate ratio	Malignant neoplasm of liver and intrahepatic bile ducts	rs1000533	C	T	C	T	-0.0744348	0.049	0.350884	0.3552	FALSE	FALSE	FALSE	0.5624	0.0847	TRUE	0.016144	4.01341e-06	TRUE	2	8200	0.00231511	19.0511
3-methyl-2-oxovalerate to 3-methyl-2-oxobutyrate ratio	Malignant neoplasm of liver and intrahepatic bile ducts	rs111526650	C	G	C	G	0.35998	-1.0551	0.00884521	0.002319	FALSE	TRUE	FALSE	0.2325	0.8837	TRUE	0.0808962	8.59107e-06	TRUE	2	8200	0.00578748	47.7918
3-methyl-2-oxovalerate to 3-methyl-2-oxobutyrate ratio	Malignant neoplasm of liver and intrahepatic bile ducts	rs111948662	A	G	A	G	-0.229599	0.0998	0.0255551	0.02146	FALSE	FALSE	FALSE	0.7341	0.2938	TRUE	0.0481402	1.84786e-06	TRUE	2	8200	0.00262308	21.5921
3-methyl-2-oxovalerate to 3-methyl-2-oxobutyrate ratio	Malignant neoplasm of liver and intrahepatic bile ducts	rs11612260	G	A	G	A	0.231322	-0.2637	0.0235527	0.01595	FALSE	FALSE	FALSE	0.4377	0.3398	TRUE	0.0502245	4.10972e-06	TRUE	2	8200	0.0027608	22.7289
3-methyl-2-oxovalerate to 3-methyl-2-oxobutyrate ratio	Malignant neoplasm of liver and intrahepatic bile ducts	rs12584035	G	A	G	A	0.101695	-0.0354	0.132434	0.0951	FALSE	FALSE	FALSE	0.7984	0.1388	TRUE	0.0223658	5.44436e-06	TRUE	2	8200	0.00235075	19.3451
3-methyl-2-oxovalerate to 3-methyl-2-oxobutyrate ratio	Malignant neoplasm of liver and intrahepatic bile ducts	rs12676561	C	T	C	T	-0.0736734	0.041	0.308162	0.2075	FALSE	FALSE	FALSE	0.686	0.1013	TRUE	0.0164069	7.1094e-06	TRUE	2	8200	0.00267392	18.9205
3-methyl-2-oxovalerate to 3-methyl-2-oxobutyrate ratio	Malignant neoplasm of liver and intrahepatic bile ducts	rs140189036	C	T	C	T	0.20402	-0.2855	0.0285872	0.005227	FALSE	FALSE	FALSE	0.6436	0.617	TRUE	0.0457611	8.25831e-06	TRUE	2	8200	0.0031291	22.1514
3-methyl-2-oxovalerate to 3-methyl-2-oxobutyrate ratio	Malignant neoplasm of liver and intrahepatic bile ducts	rs140605392	A	G	A	G	-0.403794	0.1764	0.00688045	0.001525	FALSE	FALSE	FALSE	0.8747	1.1193	TRUE	0.0905641	8.24762e-06	TRUE	2	8200	0.00276141	19.5412
3-methyl-2-oxovalerate to 3-methyl-2-oxobutyrate ratio	Malignant neoplasm of liver and intrahepatic bile ducts	rs150882021	A	G	A	G	0.161945	0.0826	0.0473658	0.02028	FALSE	FALSE	FALSE	0.7779	0.2928	TRUE	0.0358207	6.1554e-06	TRUE	2	8200	0.00270534	19.1434
3-methyl-2-oxovalerate to 3-methyl-2-oxobutyrate ratio	Malignant neoplasm of liver and intrahepatic bile ducts	rs17697795	A	G	A	G	-0.0740641	-0.0508	0.326638	0.1858	FALSE	FALSE	FALSE	0.6297	0.1054	TRUE	0.0164114	6.39252e-06	TRUE	2	8200	0.00296719	21.0018
3-methyl-2-oxovalerate to 3-methyl-2-oxobutyrate ratio	Malignant neoplasm of liver and intrahepatic bile ducts	rs2164029	G	A	G	A	-0.0763181	0.1739	0.369143	0.3367	FALSE	FALSE	FALSE	0.0450101	0.0868	TRUE	0.0160576	2.0066e-06	TRUE	2	8200	0.00288414	20.4123
3-methyl-2-oxovalerate to 3-methyl-2-oxobutyrate ratio	Malignant neoplasm of liver and intrahepatic bile ducts	rs4847350	C	T	C	T	-0.0726322	-0.0085	0.343336	0.3546	FALSE	FALSE	FALSE	0.9202	0.085	TRUE	0.0160796	6.27065e-06	TRUE	2	8200	0.00340773	24.1305
3-methyl-2-oxovalerate to 3-methyl-2-oxobutyrate ratio	Malignant neoplasm of liver and intrahepatic bile ducts	rs55714514	C	T	C	T	-0.0859672	-0.0066	0.806544	0.7672	FALSE	FALSE	FALSE	0.9452	0.0963	TRUE	0.0193239	8.63728e-06	TRUE	2	8200	0.00266341	18.8459
3-methyl-2-oxovalerate to 3-methyl-2-oxobutyrate ratio	Malignant neoplasm of liver and intrahepatic bile ducts	rs56299996	C	T	C	T	0.114589	-0.1435	0.103744	0.06801	FALSE	FALSE	FALSE	0.3818	0.1641	TRUE	0.0247027	3.50579e-06	TRUE	2	8200	0.00255153	18.0522
3-methyl-2-oxovalerate to 3-methyl-2-oxobutyrate ratio	Malignant neoplasm of liver and intrahepatic bile ducts	rs59647005	T	C	T	C	0.36289	-1.0494	0.00933724	0.001118	FALSE	FALSE	FALSE	0.4087	1.2702	TRUE	0.0790673	4.44033e-06	TRUE	2	8200	0.0031967	22.6314
3-methyl-2-oxovalerate to 3-methyl-2-oxobutyrate ratio	Malignant neoplasm of liver and intrahepatic bile ducts	rs72695489	C	T	C	T	0.0995737	-0.1845	0.158553	0.1324	FALSE	FALSE	FALSE	0.1299	0.1218	TRUE	0.0210433	2.22497e-06	TRUE	2	8200	0.00318878	22.5752
3-methyl-2-oxovalerate to 3-methyl-2-oxobutyrate ratio	Malignant neoplasm of liver and intrahepatic bile ducts	rs75003689	T	C	T	C	0.156162	-0.1769	0.0539936	0.06412	FALSE	FALSE	FALSE	0.2996	0.1706	TRUE	0.0343456	5.44741e-06	TRUE	2	8200	0.00273568	19.3587
3-methyl-2-oxovalerate to 3-methyl-2-oxobutyrate ratio	Malignant neoplasm of liver and intrahepatic bile ducts	rs76665747	A	G	A	G	-0.166812	0.0214	0.0454212	0.02108	FALSE	FALSE	FALSE	0.94	0.2843	TRUE	0.0359952	3.58181e-06	TRUE	2	8200	0.00275494	19.4953
3-methyl-2-oxovalerate to 3-methyl-2-oxobutyrate ratio	Malignant neoplasm of liver and intrahepatic bile ducts	rs78177403	C	A	C	A	0.321817	0.3136	0.0192331	0.0248	FALSE	FALSE	FALSE	0.2392	0.2664	TRUE	0.0549034	4.58653e-09	TRUE	2	8200	0.00327072	23.1572
3-methyl-2-oxovalerate to 3-methyl-2-oxobutyrate ratio	Malignant neoplasm of liver and intrahepatic bile ducts	rs79434713	A	C	A	C	-0.151492	0.113	0.0538674	0.06411	FALSE	FALSE	FALSE	0.502	0.1683	TRUE	0.0340111	8.42111e-06	TRUE	2	8200	0.002788	19.73
X-21471 levels	Malignant neoplasm of liver and intrahepatic bile ducts	rs10005620	A	C	A	C	0.0863954	-0.05	0.196623	0.253	FALSE	FALSE	FALSE	0.5952	0.094	TRUE	0.019471	9.11692e-06	TRUE	2	7982	0.00311315	22.0381
X-21471 levels	Malignant neoplasm of liver and intrahepatic bile ducts	rs1057868	T	C	T	C	0.081922	0.0092	0.283896	0.3945	FALSE	FALSE	FALSE	0.9119	0.0829	TRUE	0.0171193	1.70673e-06	TRUE	2	7982	0.00261915	18.5319
X-21471 levels	Malignant neoplasm of liver and intrahepatic bile ducts	rs113425901	T	C	T	C	-0.319025	2.0845	0.0119979	0.002784	FALSE	FALSE	FALSE	0.0249299	0.9296	TRUE	0.0718024	8.8671e-06	TRUE	2	7982	0.00333785	23.6341
X-21471 levels	Malignant neoplasm of liver and intrahepatic bile ducts	rs113812196	A	G	A	G	-0.25625	0.1465	0.0198971	0.02483	FALSE	FALSE	FALSE	0.5672	0.256	TRUE	0.0555345	3.94532e-06	TRUE	2	7982	0.00275558	19.4998
X-21471 levels	Malignant neoplasm of liver and intrahepatic bile ducts	rs114114736	T	C	T	C	-0.221632	0.4103	0.0248338	0.01135	FALSE	FALSE	FALSE	0.3146	0.408	TRUE	0.0494928	7.53248e-06	TRUE	2	7982	0.00267425	18.9228
X-21471 levels	Malignant neoplasm of liver and intrahepatic bile ducts	rs116576599	T	C	T	C	0.151742	0.1287	0.058263	0.05072	FALSE	FALSE	FALSE	0.491501	0.187	TRUE	0.0332013	4.86864e-06	TRUE	2	7982	0.00266295	18.8426
X-21471 levels	Malignant neoplasm of liver and intrahepatic bile ducts	rs117222455	C	T	C	T	-0.237521	0.4974	0.022232	0.01461	FALSE	FALSE	FALSE	0.1461	0.3422	TRUE	0.0526376	6.41025e-06	TRUE	2	7982	0.00266023	18.8233
X-21471 levels	Malignant neoplasm of liver and intrahepatic bile ducts	rs117988718	A	G	A	G	0.233337	-0.2141	0.0227933	0.02872	FALSE	FALSE	FALSE	0.3794	0.2436	TRUE	0.0520922	7.48857e-06	TRUE	2	7982	0.00302911	21.4414
X-21471 levels	Malignant neoplasm of liver and intrahepatic bile ducts	rs146939592	G	A	G	A	0.328913	-0.4261	0.0136278	0.01621	FALSE	FALSE	FALSE	0.1808	0.3184	TRUE	0.0666354	7.97394e-07	TRUE	2	7982	0.00280099	19.8221
X-21471 levels	Malignant neoplasm of liver and intrahepatic bile ducts	rs148544135	G	A	G	A	0.333838	-0.142	0.010363	0.05075	FALSE	FALSE	FALSE	0.4444	0.1857	TRUE	0.0753431	9.38383e-06	TRUE	2	7982	0.00235351	19.4741
X-21471 levels	Malignant neoplasm of liver and intrahepatic bile ducts	rs212100	C	T	C	T	0.331612	0.0861	0.841223	0.8486	FALSE	FALSE	FALSE	0.4489	0.1137	TRUE	0.0210966	1.12539e-55	TRUE	2	7982	0.00222341	18.3951
X-21471 levels	Malignant neoplasm of liver and intrahepatic bile ducts	rs2178720	T	C	T	C	-0.084673	0.0876	0.249968	0.2974	FALSE	FALSE	FALSE	0.3252	0.089	TRUE	0.0179583	2.4174e-06	TRUE	2	7982	0.00226884	18.7718
X-21471 levels	Malignant neoplasm of liver and intrahepatic bile ducts	rs2900478	A	T	A	T	0.351432	-0.2029	0.168675	0.2197	FALSE	TRUE	FALSE	0.0391399	0.0984	TRUE	0.0201586	4.60307e-68	TRUE	2	7982	0.00248365	20.5536
X-21471 levels	Malignant neoplasm of liver and intrahepatic bile ducts	rs34371091	T	G	T	G	0.126752	0.0671	0.0858444	0.1095	FALSE	FALSE	FALSE	0.6209	0.1357	TRUE	0.0286136	9.43284e-06	TRUE	2	7982	0.00246129	20.368
X-21471 levels	Malignant neoplasm of liver and intrahepatic bile ducts	rs35249383	A	T	A	T	-0.270569	-0.9416	0.0189651	0.004911	FALSE	TRUE	FALSE	0.1175	0.6014	TRUE	0.0568194	1.91773e-06	TRUE	2	7982	0.00226503	18.7403
X-21471 levels	Malignant neoplasm of liver and intrahepatic bile ducts	rs3789505	T	C	T	C	0.171932	0.0029	0.0442048	0.04901	FALSE	FALSE	FALSE	0.9878	0.1893	TRUE	0.0375928	4.79544e-06	TRUE	2	7982	0.00273468	22.6367
X-21471 levels	Malignant neoplasm of liver and intrahepatic bile ducts	rs59683852	A	G	A	G	-0.610797	-0.0481	0.00470278	0.03213	FALSE	FALSE	FALSE	0.835	0.2309	TRUE	0.113088	6.62472e-08	TRUE	2	7982	0.00225925	18.6923
X-21471 levels	Malignant neoplasm of liver and intrahepatic bile ducts	rs61780033	A	G	A	G	-0.248312	-0.5166	0.0199746	0.004951	FALSE	FALSE	FALSE	0.4201	0.6408	TRUE	0.0556231	8.03771e-06	TRUE	2	7982	0.00274219	22.699
X-21471 levels	Malignant neoplasm of liver and intrahepatic bile ducts	rs6876434	C	T	C	T	0.0889546	0.0644	0.704043	0.6981	FALSE	FALSE	FALSE	0.4712	0.0894	TRUE	0.0174087	3.22557e-07	TRUE	2	7982	0.00332321	27.5245
X-21471 levels	Malignant neoplasm of liver and intrahepatic bile ducts	rs72838129	C	T	C	T	-0.580097	0.3859	0.0572486	0.02504	FALSE	FALSE	FALSE	0.1364	0.2591	TRUE	0.0327696	4.0247e-70	TRUE	2	7982	0.00221697	18.3417
X-21471 levels	Malignant neoplasm of liver and intrahepatic bile ducts	rs75369470	T	C	T	C	0.230255	0.6962	0.0240918	0.008214	FALSE	FALSE	FALSE	0.1348	0.4656	TRUE	0.0503223	4.74838e-06	TRUE	2	7982	0.00222022	18.3687
X-21471 levels	Malignant neoplasm of liver and intrahepatic bile ducts	rs7713886	T	C	T	C	-0.0945293	-0.0156	0.801235	0.799	FALSE	FALSE	FALSE	0.8804	0.1034	TRUE	0.0200122	2.31723e-06	TRUE	2	7982	0.00313045	25.923
X-21471 levels	Malignant neoplasm of liver and intrahepatic bile ducts	rs841217	C	T	C	T	-0.0767432	-0.0257	0.534665	0.5505	FALSE	FALSE	FALSE	0.7536	0.0818	TRUE	0.0157658	1.12908e-06	TRUE	2	7982	0.00222963	18.4467
Hydroxypalmitoyl sphingomyelin (d18:1/16:0(OH)) levels	Malignant neoplasm of liver and intrahepatic bile ducts	rs10005957	T	C	T	C	-0.184216	-0.1322	0.0416212	0.0232	FALSE	FALSE	FALSE	0.628699	0.2735	TRUE	0.0378129	1.10597e-06	TRUE	2	8260	0.00282703	23.4033
Hydroxypalmitoyl sphingomyelin (d18:1/16:0(OH)) levels	Malignant neoplasm of liver and intrahepatic bile ducts	rs113583332	A	G	A	G	0.193077	-0.6442	0.0355654	0.02066	FALSE	FALSE	FALSE	0.0268999	0.2911	TRUE	0.0408548	2.29073e-06	TRUE	2	8260	0.00298103	21.2196
Hydroxypalmitoyl sphingomyelin (d18:1/16:0(OH)) levels	Malignant neoplasm of liver and intrahepatic bile ducts	rs114372900	T	G	T	G	-0.321109	-0.2729	0.0142454	0.009554	FALSE	FALSE	FALSE	0.5377	0.4429	TRUE	0.0639159	5.06252e-07	TRUE	2	8260	0.00308479	21.9605
Hydroxypalmitoyl sphingomyelin (d18:1/16:0(OH)) levels	Malignant neoplasm of liver and intrahepatic bile ducts	rs116557385	T	A	T	A	0.184715	-0.0669	0.0394314	0.04602	FALSE	TRUE	FALSE	0.7375	0.1995	TRUE	0.0388494	1.98786e-06	TRUE	2	8260	0.00302077	21.5033
Hydroxypalmitoyl sphingomyelin (d18:1/16:0(OH)) levels	Malignant neoplasm of liver and intrahepatic bile ducts	rs12338432	C	T	C	T	-0.276198	0.0101	0.0147291	0.007241	FALSE	FALSE	FALSE	0.9841	0.5063	TRUE	0.0625174	9.96423e-06	TRUE	2	8260	0.0027119	19.2987
Hydroxypalmitoyl sphingomyelin (d18:1/16:0(OH)) levels	Malignant neoplasm of liver and intrahepatic bile ducts	rs1260326	C	T	C	T	0.0849292	0.0139	0.587611	0.6493	FALSE	FALSE	FALSE	0.8708	0.0856	TRUE	0.0153285	3.01404e-08	TRUE	2	8260	0.00299358	21.3092
Hydroxypalmitoyl sphingomyelin (d18:1/16:0(OH)) levels	Malignant neoplasm of liver and intrahepatic bile ducts	rs138106374	A	G	A	G	0.220026	-0.1906	0.026616	0.04623	FALSE	FALSE	FALSE	0.3301	0.1957	TRUE	0.0468771	2.68346e-06	TRUE	2	8260	0.00278855	19.8457
Hydroxypalmitoyl sphingomyelin (d18:1/16:0(OH)) levels	Malignant neoplasm of liver and intrahepatic bile ducts	rs1461729	G	A	G	A	0.110054	0.0494	0.89731	0.8441	FALSE	FALSE	FALSE	0.6798	0.1196	TRUE	0.0248065	9.143e-06	TRUE	2	8260	0.00320396	22.8116
Hydroxypalmitoyl sphingomyelin (d18:1/16:0(OH)) levels	Malignant neoplasm of liver and intrahepatic bile ducts	rs17159433	G	A	G	A	0.259131	-0.038	0.0176035	0.0275	FALSE	FALSE	FALSE	0.8795	0.2508	TRUE	0.0574328	6.42494e-06	TRUE	2	8260	0.00285238	20.3012
Hydroxypalmitoyl sphingomyelin (d18:1/16:0(OH)) levels	Malignant neoplasm of liver and intrahepatic bile ducts	rs174568	T	C	T	C	0.281473	0.0933	0.338794	0.4116	FALSE	FALSE	FALSE	0.2584	0.0826	TRUE	0.0156069	1.03188e-72	TRUE	2	8260	0.00296638	21.1151
Hydroxypalmitoyl sphingomyelin (d18:1/16:0(OH)) levels	Malignant neoplasm of liver and intrahepatic bile ducts	rs2117347	C	T	C	T	0.0697622	-0.0165	0.489268	0.5841	FALSE	FALSE	FALSE	0.8421	0.0827	TRUE	0.0150425	3.5234e-06	TRUE	2	8260	0.00293043	20.8584
Hydroxypalmitoyl sphingomyelin (d18:1/16:0(OH)) levels	Malignant neoplasm of liver and intrahepatic bile ducts	rs2240466	A	G	A	G	0.11771	0.0216	0.119411	0.1255	FALSE	FALSE	FALSE	0.8609	0.123	TRUE	0.0230896	3.43328e-07	TRUE	2	8260	0.00286301	20.3771
Hydroxypalmitoyl sphingomyelin (d18:1/16:0(OH)) levels	Malignant neoplasm of liver and intrahepatic bile ducts	rs2315065	A	C	A	C	0.129803	-0.1557	0.0876365	0.06266	FALSE	FALSE	FALSE	0.3597	0.17	TRUE	0.0268117	1.28997e-06	TRUE	2	8260	0.00302855	21.5589
Hydroxypalmitoyl sphingomyelin (d18:1/16:0(OH)) levels	Malignant neoplasm of liver and intrahepatic bile ducts	rs28795074	A	G	A	G	-0.167131	0.0703	0.075	0.07081	FALSE	FALSE	FALSE	0.6652	0.1626	TRUE	0.0298664	2.19404e-08	TRUE	2	8260	0.00289538	20.6082
Hydroxypalmitoyl sphingomyelin (d18:1/16:0(OH)) levels	Malignant neoplasm of liver and intrahepatic bile ducts	rs3736228	T	C	T	C	-0.111867	-0.1473	0.145273	0.05093	FALSE	FALSE	FALSE	0.4345	0.1885	TRUE	0.0213966	1.71121e-07	TRUE	2	8260	0.00317328	22.5925
Hydroxypalmitoyl sphingomyelin (d18:1/16:0(OH)) levels	Malignant neoplasm of liver and intrahepatic bile ducts	rs3756963	C	T	C	T	-0.0846737	-0.1032	0.247179	0.1339	FALSE	FALSE	FALSE	0.3884	0.1197	TRUE	0.017413	1.1582e-06	TRUE	2	8260	0.00316626	22.5423
Hydroxypalmitoyl sphingomyelin (d18:1/16:0(OH)) levels	Malignant neoplasm of liver and intrahepatic bile ducts	rs375938	A	G	A	G	0.0686571	-0.0223	0.403623	0.385	FALSE	FALSE	FALSE	0.7904	0.0838	TRUE	0.0153336	7.55037e-06	TRUE	2	8260	0.00276014	19.6429
Hydroxypalmitoyl sphingomyelin (d18:1/16:0(OH)) levels	Malignant neoplasm of liver and intrahepatic bile ducts	rs4742750	A	G	A	G	0.111966	-0.0245	0.143065	0.1726	FALSE	FALSE	FALSE	0.821	0.1082	TRUE	0.0214244	1.73139e-07	TRUE	2	8260	0.00290786	20.6973
Hydroxypalmitoyl sphingomyelin (d18:1/16:0(OH)) levels	Malignant neoplasm of liver and intrahepatic bile ducts	rs482282	A	G	A	G	0.0680071	-0.0837	0.506247	0.5591	FALSE	FALSE	FALSE	0.3096	0.0824	TRUE	0.0151632	7.29085e-06	TRUE	2	8260	0.00274871	19.5614
Hydroxypalmitoyl sphingomyelin (d18:1/16:0(OH)) levels	Malignant neoplasm of liver and intrahepatic bile ducts	rs55698751	G	A	G	A	0.340571	-0.3955	0.00986001	0.002817	FALSE	FALSE	FALSE	0.631801	0.8254	TRUE	0.0755595	6.56501e-06	TRUE	2	8260	0.00289408	20.5989
Hydroxypalmitoyl sphingomyelin (d18:1/16:0(OH)) levels	Malignant neoplasm of liver and intrahepatic bile ducts	rs56052006	A	G	A	G	0.26461	-0.3026	0.0165796	0.01166	FALSE	FALSE	FALSE	0.4347	0.3874	TRUE	0.0588982	7.03374e-06	TRUE	2	8260	0.0036836	26.2392
Hydroxypalmitoyl sphingomyelin (d18:1/16:0(OH)) levels	Malignant neoplasm of liver and intrahepatic bile ducts	rs59771628	C	A	C	A	0.0717336	-0.0511	0.466226	0.4641	FALSE	FALSE	FALSE	0.5313	0.0816	TRUE	0.0150877	1.99012e-06	TRUE	2	8260	0.00326421	23.2419
Hydroxypalmitoyl sphingomyelin (d18:1/16:0(OH)) levels	Malignant neoplasm of liver and intrahepatic bile ducts	rs639709	C	G	C	G	0.0742336	0.0107	0.287074	0.228	FALSE	TRUE	FALSE	0.9119	0.0971	TRUE	0.0167215	9.02066e-06	TRUE	2	8260	0.00284616	20.2569
Hydroxypalmitoyl sphingomyelin (d18:1/16:0(OH)) levels	Malignant neoplasm of liver and intrahepatic bile ducts	rs6471322	A	G	A	G	-0.0810044	-0.0392	0.635432	0.675	FALSE	FALSE	FALSE	0.6517	0.0868	TRUE	0.015584	2.01536e-07	TRUE	2	8260	0.00304706	21.089
Hydroxypalmitoyl sphingomyelin (d18:1/16:0(OH)) levels	Malignant neoplasm of liver and intrahepatic bile ducts	rs6937870	T	C	T	C	0.0783475	-0.1231	0.263694	0.3465	FALSE	FALSE	FALSE	0.1492	0.0853	TRUE	0.0169493	3.79224e-06	TRUE	2	8260	0.00311174	21.538
Hydroxypalmitoyl sphingomyelin (d18:1/16:0(OH)) levels	Malignant neoplasm of liver and intrahepatic bile ducts	rs72940873	G	T	G	T	0.137825	-0.0171	0.0702053	0.0686	FALSE	FALSE	FALSE	0.9148	0.1599	TRUE	0.02942	2.8033e-06	TRUE	2	8260	0.00275856	19.0867
Hydroxypalmitoyl sphingomyelin (d18:1/16:0(OH)) levels	Malignant neoplasm of liver and intrahepatic bile ducts	rs73177473	T	A	T	A	-0.138356	0.0147	0.0644493	0.08643	FALSE	TRUE	FALSE	0.9209	0.1476	TRUE	0.0305542	5.94815e-06	TRUE	2	8260	0.00265227	18.3493
Hydroxypalmitoyl sphingomyelin (d18:1/16:0(OH)) levels	Malignant neoplasm of liver and intrahepatic bile ducts	rs74473137	A	G	A	G	-0.249778	0.8735	0.0199708	0.01329	FALSE	FALSE	FALSE	0.0149699	0.359	TRUE	0.0536481	3.22636e-06	TRUE	2	8260	0.00343168	23.7601
Hydroxypalmitoyl sphingomyelin (d18:1/16:0(OH)) levels	Malignant neoplasm of liver and intrahepatic bile ducts	rs79209503	T	C	T	C	-0.221151	-0.5444	0.0246051	0.02639	FALSE	FALSE	FALSE	0.0314398	0.2531	TRUE	0.0485036	5.12829e-06	TRUE	2	8260	0.00273177	18.9009
Hydroxypalmitoyl sphingomyelin (d18:1/16:0(OH)) levels	Malignant neoplasm of liver and intrahepatic bile ducts	rs80321804	G	A	G	A	-0.177044	0.0781	0.037356	0.03857	FALSE	FALSE	FALSE	0.7168	0.2154	TRUE	0.0393603	6.85855e-06	TRUE	2	8260	0.00279725	19.3552
Hydroxypalmitoyl sphingomyelin (d18:1/16:0(OH)) levels	Malignant neoplasm of liver and intrahepatic bile ducts	rs964184	C	G	C	G	0.109903	0.0277	0.869246	0.8542	FALSE	TRUE	FALSE	0.8085	0.1143	TRUE	0.0222776	8.08271e-07	TRUE	2	8260	0.0027885	19.2945
1-linoleoylglycerol (18:2) levels	Malignant neoplasm of liver and intrahepatic bile ducts	rs10006032	G	A	G	A	-0.15194	-0.36	0.0573319	0.03538	FALSE	FALSE	FALSE	0.1013	0.2197	TRUE	0.0334117	5.42817e-06	TRUE	2	8212	0.00330278	22.8647
1-linoleoylglycerol (18:2) levels	Malignant neoplasm of liver and intrahepatic bile ducts	rs10072491	T	C	T	C	-0.17568	-0.0848	0.0420795	0.04081	FALSE	FALSE	FALSE	0.6783	0.2045	TRUE	0.038446	4.88843e-06	TRUE	2	8212	0.00277435	19.1962
1-linoleoylglycerol (18:2) levels	Malignant neoplasm of liver and intrahepatic bile ducts	rs10735636	G	C	G	C	0.266346	-0.2795	0.981772	0.9708	FALSE	TRUE	FALSE	0.2468	0.2414	TRUE	0.0602083	9.7007e-06	TRUE	2	8212	0.00325872	22.5587
1-linoleoylglycerol (18:2) levels	Malignant neoplasm of liver and intrahepatic bile ducts	rs11033752	T	C	T	C	-0.0907355	0.0238	0.17797	0.1625	FALSE	FALSE	FALSE	0.8291	0.1103	TRUE	0.0204967	9.56226e-06	TRUE	2	8212	0.00324917	22.4923
1-linoleoylglycerol (18:2) levels	Malignant neoplasm of liver and intrahepatic bile ducts	rs11160050	G	A	G	A	0.125943	0.0472	0.0875843	0.1199	FALSE	FALSE	FALSE	0.7125	0.1281	TRUE	0.028029	7.01221e-06	TRUE	2	8212	0.00291812	20.194
1-linoleoylglycerol (18:2) levels	Malignant neoplasm of liver and intrahepatic bile ducts	rs113627835	C	G	C	G	0.382342	-0.283	0.00861964	0.009647	FALSE	TRUE	FALSE	0.5002	0.4197	TRUE	0.0840396	5.37605e-06	TRUE	2	8212	0.0029156	20.1765
1-linoleoylglycerol (18:2) levels	Malignant neoplasm of liver and intrahepatic bile ducts	rs114473062	T	C	T	C	0.226158	0.3993	0.025608	0.007694	FALSE	FALSE	FALSE	0.4161	0.491	TRUE	0.049117	4.135e-06	TRUE	2	8212	0.00323674	22.406
1-linoleoylglycerol (18:2) levels	Malignant neoplasm of liver and intrahepatic bile ducts	rs117168942	C	T	C	T	0.191261	0.6428	0.0332722	0.006103	FALSE	FALSE	FALSE	0.2245	0.5292	TRUE	0.0431454	9.29617e-06	TRUE	2	8212	0.00285447	19.7522
1-linoleoylglycerol (18:2) levels	Malignant neoplasm of liver and intrahepatic bile ducts	rs12447287	C	T	C	T	0.081903	-0.2309	0.245284	0.3073	FALSE	FALSE	FALSE	0.00875992	0.0881	TRUE	0.0180828	5.91739e-06	TRUE	2	8212	0.00293491	20.3105
1-linoleoylglycerol (18:2) levels	Malignant neoplasm of liver and intrahepatic bile ducts	rs12858688	T	C	T	C	-0.22125	-0.4055	0.0249358	0.008238	FALSE	FALSE	FALSE	0.3742	0.4563	TRUE	0.0491192	6.65784e-06	TRUE	2	8212	0.00268804	18.5974
1-linoleoylglycerol (18:2) levels	Malignant neoplasm of liver and intrahepatic bile ducts	rs17410962	A	G	A	G	-0.11411	0.0726	0.120383	0.0943	FALSE	FALSE	FALSE	0.6013	0.1389	TRUE	0.0235805	1.30378e-06	TRUE	2	8212	0.00298185	20.6363
1-linoleoylglycerol (18:2) levels	Malignant neoplasm of liver and intrahepatic bile ducts	rs2943179	T	C	T	C	-0.0822174	0.0659	0.221974	0.1427	FALSE	FALSE	FALSE	0.5764	0.1179	TRUE	0.0185161	8.98228e-06	TRUE	2	8212	0.00298912	20.6867
1-linoleoylglycerol (18:2) levels	Malignant neoplasm of liver and intrahepatic bile ducts	rs56354314	A	G	A	G	0.235446	-0.1619	0.022346	0.02728	FALSE	FALSE	FALSE	0.5194	0.2513	TRUE	0.0519464	5.82959e-06	TRUE	2	8212	0.00312857	21.6549
1-linoleoylglycerol (18:2) levels	Malignant neoplasm of liver and intrahepatic bile ducts	rs62385039	G	A	G	A	-0.258001	-0.1837	0.0201079	0.01379	FALSE	FALSE	FALSE	0.606301	0.3564	TRUE	0.0552286	2.98985e-06	TRUE	2	8212	0.00328195	22.72
1-linoleoylglycerol (18:2) levels	Malignant neoplasm of liver and intrahepatic bile ducts	rs75445316	T	C	T	C	0.241198	0.0267	0.024875	0.01563	FALSE	FALSE	FALSE	0.9376	0.3412	TRUE	0.049473	1.0862e-06	TRUE	2	8212	0.00267207	18.4867
1-linoleoylglycerol (18:2) levels	Malignant neoplasm of liver and intrahepatic bile ducts	rs77982886	G	A	G	A	0.316857	-0.3324	0.0152346	0.005099	FALSE	FALSE	FALSE	0.5697	0.5847	TRUE	0.0635267	6.10775e-07	TRUE	2	8212	0.0027498	19.0259
1-linoleoylglycerol (18:2) levels	Malignant neoplasm of liver and intrahepatic bile ducts	rs964184	C	G	C	G	-0.116525	0.0277	0.868723	0.8542	FALSE	TRUE	FALSE	0.8085	0.1143	TRUE	0.0229017	3.6178e-07	TRUE	2	8212	0.00348034	24.0982
1-linoleoylglycerol (18:2) levels	Malignant neoplasm of liver and intrahepatic bile ducts	rs9894638	C	T	C	T	0.0857298	0.0166	0.211593	0.2789	FALSE	FALSE	FALSE	0.8561	0.0915	TRUE	0.0192292	8.2607e-06	TRUE	2	8212	0.00281212	19.4583
X-12680 levels	Malignant neoplasm of liver and intrahepatic bile ducts	rs10006132	A	G	A	G	0.106176	0.0081	0.813906	0.7778	FALSE	FALSE	FALSE	0.9339	0.098	TRUE	0.0198888	9.37219e-08	TRUE	2	8255	0.0028294	19.5782
X-12680 levels	Malignant neoplasm of liver and intrahepatic bile ducts	rs113949763	A	G	A	G	-0.0880563	0.0586	0.182187	0.1528	FALSE	FALSE	FALSE	0.6052	0.1133	TRUE	0.019815	8.83339e-06	TRUE	2	8255	0.00277129	22.5821
X-12680 levels	Malignant neoplasm of liver and intrahepatic bile ducts	rs117599044	T	A	T	A	0.148872	-0.0525	0.0571252	0.0419	FALSE	TRUE	FALSE	0.8023	0.2095	TRUE	0.0333783	8.19097e-06	TRUE	2	8255	0.00245609	20.0074
X-12680 levels	Malignant neoplasm of liver and intrahepatic bile ducts	rs11790084	T	C	T	C	-0.116759	-0.0046	0.11494	0.1902	FALSE	FALSE	FALSE	0.9644	0.1038	TRUE	0.0239886	1.13151e-06	TRUE	2	8255	0.00246608	20.0889
X-12680 levels	Malignant neoplasm of liver and intrahepatic bile ducts	rs1232965	G	A	G	A	0.125759	0.1924	0.899571	0.9488	FALSE	FALSE	FALSE	0.3053	0.1877	TRUE	0.0257188	1.00949e-06	TRUE	2	8255	0.00250052	20.3702
X-12680 levels	Malignant neoplasm of liver and intrahepatic bile ducts	rs12438406	C	T	C	T	0.0880515	-0.1419	0.192031	0.1874	FALSE	FALSE	FALSE	0.1757	0.1048	TRUE	0.0198886	9.54517e-06	TRUE	2	8255	0.00227209	18.505
X-12680 levels	Malignant neoplasm of liver and intrahepatic bile ducts	rs138268615	C	G	C	G	-0.284104	-0.108	0.0146608	0.02333	FALSE	TRUE	FALSE	0.6924	0.2729	TRUE	0.0638257	8.53724e-06	TRUE	2	8255	0.00271824	22.1486
X-12680 levels	Malignant neoplasm of liver and intrahepatic bile ducts	rs17416443	T	A	T	A	0.156625	0.0237	0.0501949	0.09799	FALSE	TRUE	FALSE	0.8617	0.1363	TRUE	0.0348708	7.06994e-06	TRUE	2	8255	0.00236276	19.2452
X-12680 levels	Malignant neoplasm of liver and intrahepatic bile ducts	rs201928	T	C	T	C	0.0707048	0.0955	0.413	0.407	FALSE	FALSE	FALSE	0.2481	0.0827	TRUE	0.0156961	6.64943e-06	TRUE	2	8255	0.00260628	21.234
X-12680 levels	Malignant neoplasm of liver and intrahepatic bile ducts	rs468720	A	G	A	G	0.0807866	0.1043	0.697158	0.7466	FALSE	FALSE	FALSE	0.2642	0.0934	TRUE	0.0169477	1.87164e-06	TRUE	2	8255	0.00233141	18.9893
X-12680 levels	Malignant neoplasm of liver and intrahepatic bile ducts	rs61844105	T	A	T	A	0.118211	-0.0634	0.0967506	0.1002	FALSE	TRUE	FALSE	0.6407	0.1359	TRUE	0.0260703	5.77922e-06	TRUE	2	8255	0.00237067	19.3098
X-12680 levels	Malignant neoplasm of liver and intrahepatic bile ducts	rs62	C	T	C	T	-0.0719258	0.1153	0.518744	0.4963	FALSE	FALSE	FALSE	0.1583	0.0817	TRUE	0.0161188	8.11101e-06	TRUE	2	8255	0.0035267	28.7594
X-12680 levels	Malignant neoplasm of liver and intrahepatic bile ducts	rs62278649	A	G	A	G	-0.0812349	0.0509	0.40421	0.3863	FALSE	FALSE	FALSE	0.5479	0.0846	TRUE	0.0161594	4.97939e-07	TRUE	2	8255	0.00237577	19.3515
X-12680 levels	Malignant neoplasm of liver and intrahepatic bile ducts	rs6888519	C	T	C	T	-0.181717	0.0626	0.0387277	0.04837	FALSE	FALSE	FALSE	0.742699	0.1906	TRUE	0.0397152	4.75097e-06	TRUE	2	8255	0.0027687	22.5609
X-12680 levels	Malignant neoplasm of liver and intrahepatic bile ducts	rs73164485	T	C	T	C	0.200171	-0.0698	0.0424964	0.03371	FALSE	FALSE	FALSE	0.7591	0.2277	TRUE	0.0381791	1.58034e-07	TRUE	2	8255	0.00250234	20.385
X-12680 levels	Malignant neoplasm of liver and intrahepatic bile ducts	rs74459194	A	C	A	C	-0.259661	0.5293	0.0173396	0.006484	FALSE	FALSE	FALSE	0.3005	0.5113	TRUE	0.0584193	8.79856e-06	TRUE	2	8255	0.0597522	516.403
X-12680 levels	Malignant neoplasm of liver and intrahepatic bile ducts	rs75693448	T	C	T	C	-0.118346	0.067	0.106522	0.1317	FALSE	FALSE	FALSE	0.5829	0.1219	TRUE	0.0250911	2.39758e-06	TRUE	2	8255	0.00231747	18.8755
Carnitine levels	Malignant neoplasm of liver and intrahepatic bile ducts	rs10006723	T	G	T	G	0.170956	0.1323	0.052858	0.0458	FALSE	FALSE	FALSE	0.499001	0.1957	TRUE	0.0345341	7.40711e-07	TRUE	2	8192	0.00287363	23.4184
Carnitine levels	Malignant neoplasm of liver and intrahepatic bile ducts	rs10826332	A	T	A	T	-0.142187	-0.2072	0.0770596	0.04006	FALSE	TRUE	FALSE	0.326	0.211	TRUE	0.0286481	6.9336e-07	TRUE	2	8192	0.0116407	95.7066
Carnitine levels	Malignant neoplasm of liver and intrahepatic bile ducts	rs10900223	C	T	C	T	-0.105448	0.0505	0.250122	0.2847	FALSE	FALSE	FALSE	0.5747	0.09	TRUE	0.0176162	2.15271e-09	TRUE	2	8192	0.00373267	30.4453
Carnitine levels	Malignant neoplasm of liver and intrahepatic bile ducts	rs112819917	A	G	A	G	-0.438422	1.0872	0.00817656	0.003134	FALSE	FALSE	FALSE	0.1311	0.7202	TRUE	0.0855532	2.98241e-07	TRUE	2	8192	0.0023365	19.0309
Carnitine levels	Malignant neoplasm of liver and intrahepatic bile ducts	rs1171617	T	G	T	G	0.443332	0.2253	0.770118	0.841	FALSE	FALSE	FALSE	0.0442405	0.112	TRUE	0.0179927	4.75726e-134	TRUE	2	8192	0.00262807	21.412
Carnitine levels	Malignant neoplasm of liver and intrahepatic bile ducts	rs13026148	A	G	A	G	-0.0706059	-0.0211	0.378223	0.3484	FALSE	FALSE	FALSE	0.8028	0.0846	TRUE	0.0158653	8.57356e-06	TRUE	2	8192	0.00245396	19.9899
Carnitine levels	Malignant neoplasm of liver and intrahepatic bile ducts	rs13247874	T	C	T	C	-0.103668	-0.0925	0.190234	0.1778	FALSE	FALSE	FALSE	0.3855	0.1066	TRUE	0.0195859	1.20324e-07	TRUE	2	8192	0.00289282	23.5753
Carnitine levels	Malignant neoplasm of liver and intrahepatic bile ducts	rs138190991	A	T	A	T	-0.212246	-0.1901	0.0301671	0.03372	FALSE	TRUE	FALSE	0.3991	0.2254	TRUE	0.0448917	2.26798e-06	TRUE	2	8192	0.00239231	19.4865
Carnitine levels	Malignant neoplasm of liver and intrahepatic bile ducts	rs149235996	G	A	G	A	-0.56909	-0.3123	0.0120372	0.004625	FALSE	FALSE	FALSE	0.6026	0.5997	TRUE	0.0700396	4.46387e-16	TRUE	2	8192	0.00226712	18.4645
Carnitine levels	Malignant neoplasm of liver and intrahepatic bile ducts	rs1511808	T	C	T	C	-0.0697692	0.0372	0.615503	0.6027	FALSE	FALSE	FALSE	0.6543	0.0832	TRUE	0.0157378	9.28299e-06	TRUE	2	8192	0.00242217	19.7303
Carnitine levels	Malignant neoplasm of liver and intrahepatic bile ducts	rs1765260	A	G	A	G	-0.0999797	-0.0627	0.153343	0.08003	FALSE	FALSE	FALSE	0.6787	0.1515	TRUE	0.0211507	2.27832e-06	TRUE	2	8192	0.00252679	20.5847
Carnitine levels	Malignant neoplasm of liver and intrahepatic bile ducts	rs2512510	A	G	A	G	-0.0870239	-0.098	0.216759	0.2535	FALSE	FALSE	FALSE	0.2956	0.0937	TRUE	0.0186419	3.03877e-06	TRUE	2	8192	0.00232778	18.9597
Carnitine levels	Malignant neoplasm of liver and intrahepatic bile ducts	rs2625939	T	C	T	C	0.0859678	-0.0466	0.228206	0.1618	FALSE	FALSE	FALSE	0.6757	0.1113	TRUE	0.0183528	2.81073e-06	TRUE	2	8192	0.00254306	20.2
Carnitine levels	Malignant neoplasm of liver and intrahepatic bile ducts	rs55775057	A	G	A	G	-0.0960378	0.0905	0.150493	0.1271	FALSE	FALSE	FALSE	0.4689	0.1249	TRUE	0.0215564	8.38207e-06	TRUE	2	8192	0.00246132	19.5492
Carnitine levels	Malignant neoplasm of liver and intrahepatic bile ducts	rs72836546	T	C	T	C	-0.0906795	-0.0388	0.23482	0.2184	FALSE	FALSE	FALSE	0.6925	0.0982	TRUE	0.0180707	5.22043e-07	TRUE	2	8192	0.00278625	22.1371
Carnitine levels	Malignant neoplasm of liver and intrahepatic bile ducts	rs73006619	C	A	C	A	-0.168203	0.0428	0.0466597	0.03851	FALSE	FALSE	FALSE	0.8436	0.2168	TRUE	0.0368665	5.05538e-06	TRUE	2	8192	0.00250989	19.9359
Carnitine levels	Malignant neoplasm of liver and intrahepatic bile ducts	rs73025372	G	A	G	A	0.157569	0.2005	0.0515375	0.04083	FALSE	FALSE	FALSE	0.3347	0.2078	TRUE	0.0346167	5.31831e-06	TRUE	2	8192	0.00300217	23.8578
Carnitine levels	Malignant neoplasm of liver and intrahepatic bile ducts	rs7537155	A	G	A	G	-0.0900652	-0.0649	0.199113	0.3044	FALSE	FALSE	FALSE	0.4667	0.0892	TRUE	0.019229	2.81588e-06	TRUE	2	8192	0.00279786	22.2297
Carnitine levels	Malignant neoplasm of liver and intrahepatic bile ducts	rs76187828	G	A	G	A	-0.117619	-0.1601	0.0930578	0.1149	FALSE	FALSE	FALSE	0.2072	0.127	TRUE	0.0264472	8.69448e-06	TRUE	2	8192	0.00289899	23.0355
Carnitine levels	Malignant neoplasm of liver and intrahepatic bile ducts	rs76638161	T	C	T	C	0.192728	0.2399	0.0318954	0.00598	FALSE	FALSE	FALSE	0.675	0.572	TRUE	0.0434891	9.35172e-06	TRUE	2	8192	0.00281681	22.3806
Carnitine levels	Malignant neoplasm of liver and intrahepatic bile ducts	rs7705826	G	T	G	T	0.199276	0.0293	0.833702	0.8637	FALSE	FALSE	FALSE	0.8042	0.1183	TRUE	0.0204928	2.37787e-22	TRUE	2	8192	0.00245565	19.504
Carnitine levels	Malignant neoplasm of liver and intrahepatic bile ducts	rs78428648	A	G	A	G	0.179162	0.492	0.0377174	0.03167	FALSE	FALSE	FALSE	0.0351601	0.2336	TRUE	0.0400467	7.68304e-06	TRUE	2	8192	0.00248787	19.7605
Carnitine levels	Malignant neoplasm of liver and intrahepatic bile ducts	rs78562549	T	G	T	G	0.394897	-0.4685	0.00740514	0.01705	FALSE	FALSE	FALSE	0.134	0.3127	TRUE	0.0881915	7.54445e-06	TRUE	2	8192	0.00252152	20.0285
Carnitine levels	Malignant neoplasm of liver and intrahepatic bile ducts	rs79717472	G	A	G	A	-0.218081	0.4227	0.0280471	0.00937	FALSE	FALSE	FALSE	0.3248	0.4293	TRUE	0.0461728	2.32235e-06	TRUE	2	8192	0.00297163	23.6144
Isoleucine to phosphate ratio	Malignant neoplasm of liver and intrahepatic bile ducts	rs10006729	G	A	G	A	-0.069881	0.018	0.468575	0.403	FALSE	FALSE	FALSE	0.8284	0.0832	TRUE	0.0146229	1.76268e-06	TRUE	2	8298	0.00303254	24.0999
Isoleucine to phosphate ratio	Malignant neoplasm of liver and intrahepatic bile ducts	rs10227729	C	T	C	T	0.097048	0.042	0.16595	0.1934	FALSE	FALSE	FALSE	0.6827	0.1026	TRUE	0.0197725	9.18965e-07	TRUE	2	8298	0.00259273	20.5956
Isoleucine to phosphate ratio	Malignant neoplasm of liver and intrahepatic bile ducts	rs11066875	T	C	T	C	0.152119	0.0306	0.0657736	0.07253	FALSE	FALSE	FALSE	0.8456	0.1571	TRUE	0.0290453	1.62954e-07	TRUE	2	8298	0.00232982	18.5023
Isoleucine to phosphate ratio	Malignant neoplasm of liver and intrahepatic bile ducts	rs114600258	A	G	A	G	0.279245	-0.1206	0.0153252	0.004322	FALSE	FALSE	FALSE	0.8558	0.664	TRUE	0.0589082	2.13364e-06	TRUE	2	8298	0.00325091	25.841
Isoleucine to phosphate ratio	Malignant neoplasm of liver and intrahepatic bile ducts	rs11626897	A	G	A	G	0.157981	-0.0259	0.0526703	0.07301	FALSE	FALSE	FALSE	0.8687	0.1567	TRUE	0.0328327	1.49652e-06	TRUE	2	8298	0.00285694	22.7004
Isoleucine to phosphate ratio	Malignant neoplasm of liver and intrahepatic bile ducts	rs11661293	T	C	T	C	0.0931655	0.0758	0.149473	0.1448	FALSE	FALSE	FALSE	0.5105	0.1152	TRUE	0.0202932	4.41195e-06	TRUE	2	8298	0.00305405	24.2714
Isoleucine to phosphate ratio	Malignant neoplasm of liver and intrahepatic bile ducts	rs12918636	C	A	C	A	0.106738	0.0077	0.125459	0.1402	FALSE	FALSE	FALSE	0.9477	0.1179	TRUE	0.0227824	2.79787e-06	TRUE	2	8298	0.00374868	29.8125
Isoleucine to phosphate ratio	Malignant neoplasm of liver and intrahepatic bile ducts	rs17558155	A	C	A	C	0.117099	-0.0641	0.0956644	0.1108	FALSE	FALSE	FALSE	0.6234	0.1305	TRUE	0.0248651	2.48485e-06	TRUE	2	8298	0.00309691	24.6131
Isoleucine to phosphate ratio	Malignant neoplasm of liver and intrahepatic bile ducts	rs193152187	T	G	T	G	0.331727	-0.1016	0.00951169	0.01555	FALSE	FALSE	FALSE	0.760699	0.3338	TRUE	0.0750983	9.99728e-06	TRUE	2	8298	0.00241602	19.1885
Isoleucine to phosphate ratio	Malignant neoplasm of liver and intrahepatic bile ducts	rs2591078	C	T	C	T	-0.0720375	0.1092	0.475678	0.5578	FALSE	FALSE	FALSE	0.1857	0.0825	TRUE	0.0145929	7.95487e-07	TRUE	2	8298	0.00304996	24.2388
Isoleucine to phosphate ratio	Malignant neoplasm of liver and intrahepatic bile ducts	rs4433560	A	T	A	T	-0.0944584	0.0376	0.159523	0.1413	FALSE	TRUE	FALSE	0.749501	0.1178	TRUE	0.0200021	2.33046e-06	TRUE	2	8298	0.00242601	19.268
Isoleucine to phosphate ratio	Malignant neoplasm of liver and intrahepatic bile ducts	rs563612718	T	A	T	A	-0.249173	0.1785	0.0172414	0.01643	FALSE	TRUE	FALSE	0.5801	0.3227	TRUE	0.0559722	8.518e-06	TRUE	2	8298	0.00254172	20.1894
Isoleucine to phosphate ratio	Malignant neoplasm of liver and intrahepatic bile ducts	rs59995039	C	G	C	G	-0.0813922	0.1924	0.20028	0.163	FALSE	TRUE	FALSE	0.0833393	0.1111	TRUE	0.0182508	8.20962e-06	TRUE	2	8298	0.00239314	19.0064
Isoleucine to phosphate ratio	Malignant neoplasm of liver and intrahepatic bile ducts	rs62093367	A	G	A	G	0.0957318	0.0608	0.133088	0.1418	FALSE	FALSE	FALSE	0.6045	0.1174	TRUE	0.0215811	9.16852e-06	TRUE	2	8298	0.00313219	24.8943
Isoleucine to phosphate ratio	Malignant neoplasm of liver and intrahepatic bile ducts	rs6942431	G	A	G	A	-0.0681398	-0.0277	0.355248	0.3801	FALSE	FALSE	FALSE	0.741	0.0837	TRUE	0.0153805	9.41207e-06	TRUE	2	8298	0.0024982	19.8428
Isoleucine to phosphate ratio	Malignant neoplasm of liver and intrahepatic bile ducts	rs73271806	T	C	T	C	-0.113331	0.0421	0.110005	0.05589	FALSE	FALSE	FALSE	0.8169	0.1819	TRUE	0.0232157	1.0519e-06	TRUE	2	8298	0.004007	33.1585
Isoleucine to phosphate ratio	Malignant neoplasm of liver and intrahepatic bile ducts	rs75847252	C	T	C	T	0.253807	-0.4103	0.0183104	0.006658	FALSE	FALSE	FALSE	0.4175	0.506	TRUE	0.0541714	2.79605e-06	TRUE	2	8298	0.00228041	18.8381
Isoleucine to phosphate ratio	Malignant neoplasm of liver and intrahepatic bile ducts	rs77275380	T	C	T	C	0.308325	0.4739	0.0111272	0.02724	FALSE	FALSE	FALSE	0.0597407	0.2517	TRUE	0.0690998	8.11854e-06	TRUE	2	8298	0.00218094	18.0146
Isoleucine to phosphate ratio	Malignant neoplasm of liver and intrahepatic bile ducts	rs7779835	C	T	C	T	0.22396	-0.0171	0.0219102	0.01961	FALSE	FALSE	FALSE	0.9532	0.292	TRUE	0.0495221	6.11328e-06	TRUE	2	8298	0.00225694	18.6437
Isoleucine to phosphate ratio	Malignant neoplasm of liver and intrahepatic bile ducts	rs78145602	T	C	T	C	-0.17984	-0.4507	0.0429735	0.02354	FALSE	FALSE	FALSE	0.0959202	0.2707	TRUE	0.0355643	4.26464e-07	TRUE	2	8298	0.00227474	18.7912
Isoleucine to phosphate ratio	Malignant neoplasm of liver and intrahepatic bile ducts	rs78608855	G	C	G	C	0.280925	-0.5423	0.0135744	0.003727	FALSE	TRUE	FALSE	0.4507	0.7191	TRUE	0.0629841	8.18629e-06	TRUE	2	8298	0.00232098	19.174
Isoleucine to phosphate ratio	Malignant neoplasm of liver and intrahepatic bile ducts	rs80084508	T	G	T	G	-0.121794	0.2336	0.0806452	0.05471	FALSE	FALSE	FALSE	0.1928	0.1794	TRUE	0.0270413	6.66881e-06	TRUE	2	8298	0.00229908	18.9927
Isoleucine to phosphate ratio	Malignant neoplasm of liver and intrahepatic bile ducts	rs80197269	G	A	G	A	-0.152764	0.2046	0.0495468	0.02663	FALSE	FALSE	FALSE	0.4338	0.2614	TRUE	0.0331395	4.03211e-06	TRUE	2	8298	0.00584298	48.4408
Isoleucine to phosphate ratio	Malignant neoplasm of liver and intrahepatic bile ducts	rs9643611	G	T	G	T	0.076665	-0.1285	0.24828	0.3002	FALSE	FALSE	FALSE	0.1522	0.0898	TRUE	0.0168616	5.4487e-06	TRUE	2	8298	0.00221096	18.2631
Glycosyl-N-behenoyl-sphingadienine (d18:2/22:0) levels	Malignant neoplasm of liver and intrahepatic bile ducts	rs1000768	T	G	T	G	0.0683876	-0.0031	0.549981	0.6622	FALSE	FALSE	FALSE	0.9711	0.0864	TRUE	0.0154364	9.41139e-06	TRUE	2	8232	0.00224112	18.5128
Glycosyl-N-behenoyl-sphingadienine (d18:2/22:0) levels	Malignant neoplasm of liver and intrahepatic bile ducts	rs10511533	C	T	C	T	-0.179238	-0.1412	0.0405208	0.06484	FALSE	FALSE	FALSE	0.3881	0.1636	TRUE	0.0382674	2.81562e-06	TRUE	2	8232	0.016485	138.147
Glycosyl-N-behenoyl-sphingadienine (d18:2/22:0) levels	Malignant neoplasm of liver and intrahepatic bile ducts	rs10823631	G	A	G	A	0.0986998	0.1246	0.324848	0.4306	FALSE	FALSE	FALSE	0.1294	0.0822	TRUE	0.0161334	9.49297e-10	TRUE	2	8232	0.0024217	20.0081
Glycosyl-N-behenoyl-sphingadienine (d18:2/22:0) levels	Malignant neoplasm of liver and intrahepatic bile ducts	rs10908901	T	C	T	C	-0.46639	1.218	0.00561386	0.0016	FALSE	FALSE	FALSE	0.2491	1.0569	TRUE	0.101827	4.64505e-06	TRUE	2	8232	0.00627925	52.0806
Glycosyl-N-behenoyl-sphingadienine (d18:2/22:0) levels	Malignant neoplasm of liver and intrahepatic bile ducts	rs11647674	T	G	T	G	-0.0747483	-0.0916	0.646406	0.6263	FALSE	FALSE	FALSE	0.2755	0.084	TRUE	0.0159924	2.95388e-06	TRUE	2	8232	0.0024729	20.4322
Glycosyl-N-behenoyl-sphingadienine (d18:2/22:0) levels	Malignant neoplasm of liver and intrahepatic bile ducts	rs11722463	A	G	A	G	0.163258	-0.0864	0.368972	0.2935	FALSE	FALSE	FALSE	0.3354	0.0897	TRUE	0.015626	1.49884e-25	TRUE	2	8232	0.00252315	20.8484
Glycosyl-N-behenoyl-sphingadienine (d18:2/22:0) levels	Malignant neoplasm of liver and intrahepatic bile ducts	rs117394165	T	C	T	C	0.180797	0.4542	0.0375076	0.01746	FALSE	FALSE	FALSE	0.1466	0.3129	TRUE	0.0398928	5.84101e-06	TRUE	2	8232	0.00476933	39.4972
Glycosyl-N-behenoyl-sphingadienine (d18:2/22:0) levels	Malignant neoplasm of liver and intrahepatic bile ducts	rs118019327	C	A	C	A	0.305951	0.7761	0.0141205	0.007225	FALSE	FALSE	FALSE	0.144	0.5311	TRUE	0.0643906	2.01923e-06	TRUE	2	8232	0.00256423	21.1887
Glycosyl-N-behenoyl-sphingadienine (d18:2/22:0) levels	Malignant neoplasm of liver and intrahepatic bile ducts	rs12113068	T	G	T	G	0.17193	0.0277	0.0515936	0.02299	FALSE	FALSE	FALSE	0.9198	0.2747	TRUE	0.0344189	5.87723e-07	TRUE	2	8232	0.00305518	25.2579
Glycosyl-N-behenoyl-sphingadienine (d18:2/22:0) levels	Malignant neoplasm of liver and intrahepatic bile ducts	rs12193198	A	G	A	G	0.0714555	-0.0499	0.450625	0.4446	FALSE	FALSE	FALSE	0.5445	0.0824	TRUE	0.0153453	3.21615e-06	TRUE	2	8232	0.00221008	18.2558
Glycosyl-N-behenoyl-sphingadienine (d18:2/22:0) levels	Malignant neoplasm of liver and intrahepatic bile ducts	rs139356071	A	G	A	G	-0.305825	0.9546	0.0140336	0.002446	FALSE	FALSE	FALSE	0.2485	0.8272	TRUE	0.065094	2.62464e-06	TRUE	2	8232	0.00249366	20.6041
Glycosyl-N-behenoyl-sphingadienine (d18:2/22:0) levels	Malignant neoplasm of liver and intrahepatic bile ducts	rs1784494	A	G	A	G	-0.0740639	-0.087	0.551793	0.4585	FALSE	FALSE	FALSE	0.2864	0.0816	TRUE	0.0151951	1.09251e-06	TRUE	2	8232	0.00226026	18.6712
Glycosyl-N-behenoyl-sphingadienine (d18:2/22:0) levels	Malignant neoplasm of liver and intrahepatic bile ducts	rs261290	C	T	C	T	-0.0760656	-0.0249	0.657281	0.6183	FALSE	FALSE	FALSE	0.7663	0.0837	TRUE	0.0163746	3.3951e-06	TRUE	2	8232	0.00316279	26.1504
Glycosyl-N-behenoyl-sphingadienine (d18:2/22:0) levels	Malignant neoplasm of liver and intrahepatic bile ducts	rs28416749	C	T	C	T	0.0893799	0.1887	0.218276	0.1881	FALSE	FALSE	FALSE	0.0741105	0.1057	TRUE	0.0188068	2.00883e-06	TRUE	2	8232	0.00262027	21.653
Glycosyl-N-behenoyl-sphingadienine (d18:2/22:0) levels	Malignant neoplasm of liver and intrahepatic bile ducts	rs35818294	A	C	A	C	0.300353	-0.0326	0.176799	0.1995	FALSE	FALSE	FALSE	0.7511	0.1028	TRUE	0.0198764	1.36982e-51	TRUE	2	8232	0.005261	41.2528
Glycosyl-N-behenoyl-sphingadienine (d18:2/22:0) levels	Malignant neoplasm of liver and intrahepatic bile ducts	rs3750434	A	G	A	G	0.103985	-0.0107	0.425369	0.4643	FALSE	FALSE	FALSE	0.8958	0.0815	TRUE	0.0153983	1.44811e-11	TRUE	2	8232	0.00290756	22.7451
Glycosyl-N-behenoyl-sphingadienine (d18:2/22:0) levels	Malignant neoplasm of liver and intrahepatic bile ducts	rs728185	G	A	G	A	-0.131589	0.0853	0.075142	0.07548	FALSE	FALSE	FALSE	0.5846	0.156	TRUE	0.0293093	7.13336e-06	TRUE	2	8232	0.0041285	32.3358
Glycosyl-N-behenoyl-sphingadienine (d18:2/22:0) levels	Malignant neoplasm of liver and intrahepatic bile ducts	rs73053944	G	C	G	C	-0.275566	-0.2028	0.0165865	0.032	FALSE	TRUE	FALSE	0.3806	0.2313	TRUE	0.0597631	4.00795e-06	TRUE	2	8232	0.00259578	20.2998
Glycosyl-N-behenoyl-sphingadienine (d18:2/22:0) levels	Malignant neoplasm of liver and intrahepatic bile ducts	rs7320739	G	T	G	T	-0.0952298	-0.0921	0.167324	0.1714	FALSE	FALSE	FALSE	0.3952	0.1084	TRUE	0.0204931	3.36922e-06	TRUE	2	8232	0.00239365	18.7153
Glycosyl-N-behenoyl-sphingadienine (d18:2/22:0) levels	Malignant neoplasm of liver and intrahepatic bile ducts	rs7585677	G	A	G	A	0.0696798	0.2658	0.429949	0.4216	FALSE	FALSE	FALSE	0.001367	0.083	TRUE	0.0155359	7.28895e-06	TRUE	2	8232	0.00244067	19.0838
Glycosyl-N-behenoyl-sphingadienine (d18:2/22:0) levels	Malignant neoplasm of liver and intrahepatic bile ducts	rs76357200	C	A	C	A	0.238586	0.0376	0.0220714	0.03537	FALSE	FALSE	FALSE	0.8642	0.22	TRUE	0.0516857	3.9103e-06	TRUE	2	8232	0.00297195	23.2503
Glycosyl-N-behenoyl-sphingadienine (d18:2/22:0) levels	Malignant neoplasm of liver and intrahepatic bile ducts	rs76560367	G	T	G	T	-0.260923	-0.3298	0.0195255	0.03028	FALSE	FALSE	FALSE	0.1631	0.2365	TRUE	0.0549368	2.03917e-06	TRUE	2	8232	0.00253533	19.8258
Glycosyl-N-behenoyl-sphingadienine (d18:2/22:0) levels	Malignant neoplasm of liver and intrahepatic bile ducts	rs7657342	T	C	T	C	0.0751754	0.2189	0.691694	0.6741	FALSE	FALSE	FALSE	0.0115101	0.0866	TRUE	0.0168021	7.67054e-06	TRUE	2	8232	0.00320152	25.0521
Glycosyl-N-behenoyl-sphingadienine (d18:2/22:0) levels	Malignant neoplasm of liver and intrahepatic bile ducts	rs7953249	A	G	A	G	0.0706765	-0.0394	0.589212	0.5226	FALSE	FALSE	FALSE	0.6307	0.0819	TRUE	0.0154152	4.54321e-06	TRUE	2	8232	0.00233156	18.2286
Glycosyl-N-behenoyl-sphingadienine (d18:2/22:0) levels	Malignant neoplasm of liver and intrahepatic bile ducts	rs8037196	G	A	G	A	0.0746057	-0.1289	0.706535	0.7019	FALSE	FALSE	FALSE	0.1487	0.0892	TRUE	0.0166957	7.87435e-06	TRUE	2	8232	0.00272036	21.2767
Glycosyl-N-behenoyl-sphingadienine (d18:2/22:0) levels	Malignant neoplasm of liver and intrahepatic bile ducts	rs9311038	T	A	T	A	-0.0878475	-0.012	0.213823	0.2277	FALSE	TRUE	FALSE	0.9013	0.0971	TRUE	0.0184967	2.04063e-06	TRUE	2	8232	0.00236551	18.4947
Carboxyethyl-gaba levels	Malignant neoplasm of liver and intrahepatic bile ducts	rs10007799	A	G	A	G	-0.159871	-0.1672	0.0499193	0.06709	FALSE	FALSE	FALSE	0.3004	0.1614	TRUE	0.0352124	5.62026e-06	TRUE	2	8090	0.00245865	19.2247
Carboxyethyl-gaba levels	Malignant neoplasm of liver and intrahepatic bile ducts	rs10226985	C	T	C	T	0.176859	-0.0403	0.0479719	0.05499	FALSE	FALSE	FALSE	0.8235	0.1806	TRUE	0.0363456	1.13868e-06	TRUE	2	8090	0.00293584	22.967
Carboxyethyl-gaba levels	Malignant neoplasm of liver and intrahepatic bile ducts	rs112733535	T	C	T	C	0.381216	0.4149	0.00847562	0.01301	FALSE	FALSE	FALSE	0.2495	0.3603	TRUE	0.0837424	5.30759e-06	TRUE	2	8090	0.00242241	18.9407
Carboxyethyl-gaba levels	Malignant neoplasm of liver and intrahepatic bile ducts	rs1165152	G	A	G	A	-0.137002	0.1174	0.554937	0.6279	FALSE	FALSE	FALSE	0.1643	0.0844	TRUE	0.0153637	4.7803e-19	TRUE	2	8090	0.00259306	20.2785
Carboxyethyl-gaba levels	Malignant neoplasm of liver and intrahepatic bile ducts	rs118073108	C	G	C	G	-0.438972	-0.1534	0.00693584	0.02825	FALSE	TRUE	FALSE	0.535	0.2472	TRUE	0.0924632	2.05912e-06	TRUE	2	8090	0.0026069	20.387
Carboxyethyl-gaba levels	Malignant neoplasm of liver and intrahepatic bile ducts	rs1213850	C	T	C	T	-0.0823861	-0.0461	0.643789	0.6346	FALSE	FALSE	FALSE	0.5848	0.0843	TRUE	0.0159727	2.49689e-07	TRUE	2	8090	0.00234394	18.3257
Carboxyethyl-gaba levels	Malignant neoplasm of liver and intrahepatic bile ducts	rs13435198	G	A	G	A	-0.070316	-0.0319	0.377507	0.3837	FALSE	FALSE	FALSE	0.703399	0.0837	TRUE	0.0158751	9.45275e-06	TRUE	2	8090	0.00245754	19.2161
Carboxyethyl-gaba levels	Malignant neoplasm of liver and intrahepatic bile ducts	rs13438347	A	C	A	C	0.115088	-0.0136	0.104751	0.13	FALSE	FALSE	FALSE	0.9108	0.1214	TRUE	0.0251837	4.87846e-06	TRUE	2	8090	0.00237238	18.5486
Carboxyethyl-gaba levels	Malignant neoplasm of liver and intrahepatic bile ducts	rs17721101	C	A	C	A	-0.131607	0.2194	0.0777241	0.04862	FALSE	FALSE	FALSE	0.2562	0.1932	TRUE	0.02852	3.93909e-06	TRUE	2	8090	0.00248922	20.4601
Carboxyethyl-gaba levels	Malignant neoplasm of liver and intrahepatic bile ducts	rs2404849	G	T	G	T	-0.104966	-0.0821	0.87087	0.9152	FALSE	FALSE	FALSE	0.5847	0.1503	TRUE	0.0237378	9.78378e-06	TRUE	2	8090	0.00261478	21.4948
Carboxyethyl-gaba levels	Malignant neoplasm of liver and intrahepatic bile ducts	rs35192662	C	G	C	G	-0.116646	0.2114	0.0968522	0.1061	FALSE	TRUE	FALSE	0.1108	0.1325	TRUE	0.0257699	5.99859e-06	TRUE	2	8090	0.00247739	20.3625
Carboxyethyl-gaba levels	Malignant neoplasm of liver and intrahepatic bile ducts	rs3744683	C	T	C	T	0.317992	0.1278	0.0115213	0.009522	FALSE	FALSE	FALSE	0.758901	0.4164	TRUE	0.0717051	9.21955e-06	TRUE	2	8090	0.00255206	20.9778
Carboxyethyl-gaba levels	Malignant neoplasm of liver and intrahepatic bile ducts	rs62492368	A	G	A	G	0.146094	0.0077	0.304096	0.3402	FALSE	FALSE	FALSE	0.9284	0.086	TRUE	0.0167314	2.50774e-18	TRUE	2	8090	0.00241827	19.8755
Carboxyethyl-gaba levels	Malignant neoplasm of liver and intrahepatic bile ducts	rs6416742	T	C	T	C	-0.0719088	0.2067	0.348745	0.2942	FALSE	FALSE	FALSE	0.02071	0.0894	TRUE	0.0159954	6.93739e-06	TRUE	2	8090	0.00246743	20.2805
Carboxyethyl-gaba levels	Malignant neoplasm of liver and intrahepatic bile ducts	rs73177136	G	A	G	A	-0.261052	0.0619	0.0184429	0.06428	FALSE	FALSE	FALSE	0.709	0.1658	TRUE	0.056199	3.39849e-06	TRUE	2	8090	0.00291314	23.9546
Carboxyethyl-gaba levels	Malignant neoplasm of liver and intrahepatic bile ducts	rs75128317	A	T	A	T	0.287952	-0.2143	0.0162269	0.009701	FALSE	TRUE	FALSE	0.6223	0.435	TRUE	0.0607931	2.1735e-06	TRUE	2	8090	0.00277719	22.8336
Carboxyethyl-gaba levels	Malignant neoplasm of liver and intrahepatic bile ducts	rs75761281	G	A	G	A	-1.085	0.3268	0.000989732	0.02823	FALSE	FALSE	FALSE	0.1892	0.2489	TRUE	0.243212	8.15308e-06	TRUE	2	8090	0.00257377	21.1568
Carboxyethyl-gaba levels	Malignant neoplasm of liver and intrahepatic bile ducts	rs76212379	T	C	T	C	0.227041	-0.386	0.0233245	0.02089	FALSE	FALSE	FALSE	0.1854	0.2914	TRUE	0.0511034	8.88053e-06	TRUE	2	8090	0.00275498	22.6505
Carboxyethyl-gaba levels	Malignant neoplasm of liver and intrahepatic bile ducts	rs77897163	C	A	C	A	-0.230682	-0.1217	0.022595	0.01399	FALSE	FALSE	FALSE	0.7346	0.359	TRUE	0.0516181	7.85825e-06	TRUE	2	8090	0.0027089	22.2706
Carboxyethyl-gaba levels	Malignant neoplasm of liver and intrahepatic bile ducts	rs78022645	T	C	T	C	-0.175046	-0.3297	0.0478374	0.04725	FALSE	FALSE	FALSE	0.0882795	0.1934	TRUE	0.0361585	1.29135e-06	TRUE	2	8090	0.00240837	19.7939
Sphingosine 1-phosphate levels	Malignant neoplasm of liver and intrahepatic bile ducts	rs1000821	T	C	T	C	0.0955501	0.0237	0.460226	0.4654	FALSE	FALSE	FALSE	0.7718	0.0816	TRUE	0.0152708	3.92298e-10	TRUE	2	8246	0.00247037	20.3047
Sphingosine 1-phosphate levels	Malignant neoplasm of liver and intrahepatic bile ducts	rs10502344	G	A	G	A	0.190151	-0.1631	0.0362631	0.02313	FALSE	FALSE	FALSE	0.5494	0.2725	TRUE	0.0413987	4.36607e-06	TRUE	2	8246	0.0216016	181.022
Sphingosine 1-phosphate levels	Malignant neoplasm of liver and intrahepatic bile ducts	rs10744901	C	T	C	T	-0.0733906	0.0242	0.317054	0.3678	FALSE	FALSE	FALSE	0.774499	0.0846	TRUE	0.0164198	7.83555e-06	TRUE	2	8246	0.00381167	31.3715
Sphingosine 1-phosphate levels	Malignant neoplasm of liver and intrahepatic bile ducts	rs10960927	C	T	C	T	0.157515	0.0839	0.0494112	0.04885	FALSE	FALSE	FALSE	0.6598	0.1907	TRUE	0.0353441	8.32674e-06	TRUE	2	8246	0.00239838	19.7116
Sphingosine 1-phosphate levels	Malignant neoplasm of liver and intrahepatic bile ducts	rs115939317	T	C	T	C	0.27762	0.1905	0.0153631	0.01305	FALSE	FALSE	FALSE	0.6087	0.3721	TRUE	0.0620996	7.80146e-06	TRUE	2	8246	0.00266861	21.9385
Sphingosine 1-phosphate levels	Malignant neoplasm of liver and intrahepatic bile ducts	rs11986857	G	C	G	C	0.147791	-0.3225	0.0606116	0.1051	FALSE	TRUE	FALSE	0.0159698	0.1339	TRUE	0.0320867	4.10483e-06	TRUE	2	8246	0.00301706	24.8118
Sphingosine 1-phosphate levels	Malignant neoplasm of liver and intrahepatic bile ducts	rs138132596	G	A	G	A	0.513535	0.1504	0.00497814	0.03997	FALSE	FALSE	FALSE	0.467599	0.2071	TRUE	0.109227	2.58227e-06	TRUE	2	8246	0.00261602	21.505
Sphingosine 1-phosphate levels	Malignant neoplasm of liver and intrahepatic bile ducts	rs141116536	C	T	C	T	0.229382	-0.602	0.0266543	0.007815	FALSE	FALSE	FALSE	0.2206	0.4914	TRUE	0.0484838	2.233e-06	TRUE	2	8246	0.00305113	25.0928
Sphingosine 1-phosphate levels	Malignant neoplasm of liver and intrahepatic bile ducts	rs1456759	T	C	T	C	-0.0816351	-0.0331	0.737365	0.8267	FALSE	FALSE	FALSE	0.7592	0.1078	TRUE	0.0173502	2.53695e-06	TRUE	2	8246	0.00271088	22.2869
Sphingosine 1-phosphate levels	Malignant neoplasm of liver and intrahepatic bile ducts	rs1488103	A	G	A	G	-0.0723142	0.1369	0.393833	0.3306	FALSE	FALSE	FALSE	0.1155	0.087	TRUE	0.015939	5.70756e-06	TRUE	2	8246	0.00252077	20.72
Sphingosine 1-phosphate levels	Malignant neoplasm of liver and intrahepatic bile ducts	rs41397245	A	G	A	G	-0.0776802	-0.0995	0.378124	0.3942	FALSE	FALSE	FALSE	0.2332	0.0835	TRUE	0.0161082	1.41834e-06	TRUE	2	8246	0.00284104	23.36
Sphingosine 1-phosphate levels	Malignant neoplasm of liver and intrahepatic bile ducts	rs6493965	G	A	G	A	-0.0718094	-0.0093	0.644609	0.5582	FALSE	FALSE	FALSE	0.9099	0.0821	TRUE	0.0160027	7.21237e-06	TRUE	2	8246	0.00240391	19.7571
Sphingosine 1-phosphate levels	Malignant neoplasm of liver and intrahepatic bile ducts	rs71588370	G	A	G	A	0.184415	-0.1487	0.0394801	0.04422	FALSE	FALSE	FALSE	0.4539	0.1986	TRUE	0.0392364	2.60043e-06	TRUE	2	8246	0.00262719	21.5971
Sphingosine 1-phosphate levels	Malignant neoplasm of liver and intrahepatic bile ducts	rs7200047	A	G	A	G	0.0725737	-0.0346	0.49245	0.5553	FALSE	FALSE	FALSE	0.674	0.0823	TRUE	0.0157374	3.99671e-06	TRUE	2	8246	0.00278842	22.9262
Sphingosine 1-phosphate levels	Malignant neoplasm of liver and intrahepatic bile ducts	rs9360664	A	G	A	G	-0.0936889	-0.0629	0.1805	0.1747	FALSE	FALSE	FALSE	0.5576	0.1073	TRUE	0.0200697	3.03896e-06	TRUE	2	8246	0.00237461	19.5157
Glycerol to sulfate ratio	Malignant neoplasm of liver and intrahepatic bile ducts	rs10008293	A	T	A	T	0.0672962	-0.1114	0.389489	0.3971	FALSE	TRUE	FALSE	0.1808	0.0833	TRUE	0.0150418	7.67899e-06	TRUE	2	8176	0.00247262	20.3233
Glycerol to sulfate ratio	Malignant neoplasm of liver and intrahepatic bile ducts	rs10272463	G	C	G	C	0.0679244	0.1076	0.354964	0.3209	FALSE	TRUE	FALSE	0.2167	0.0871	TRUE	0.0145598	3.08292e-06	TRUE	2	8176	0.00246446	20.256
Glycerol to sulfate ratio	Malignant neoplasm of liver and intrahepatic bile ducts	rs10960835	T	C	T	C	0.0629963	0.1205	0.490523	0.605	FALSE	FALSE	FALSE	0.148	0.0833	TRUE	0.014204	9.20237e-06	TRUE	2	8176	0.00237868	19.5493
Glycerol to sulfate ratio	Malignant neoplasm of liver and intrahepatic bile ducts	rs11176065	T	C	T	C	-0.0695849	-0.0397	0.349505	0.3526	FALSE	FALSE	FALSE	0.6411	0.0852	TRUE	0.0146488	2.03196e-06	TRUE	2	8176	0.00233658	19.3313
Glycerol to sulfate ratio	Malignant neoplasm of liver and intrahepatic bile ducts	rs112873937	A	G	A	G	0.147286	0.2385	0.0488346	0.05786	FALSE	FALSE	FALSE	0.1809	0.1783	TRUE	0.0326234	6.33915e-06	TRUE	2	8176	0.0172488	144.87
Glycerol to sulfate ratio	Malignant neoplasm of liver and intrahepatic bile ducts	rs114273476	A	C	A	C	0.401454	0.2315	0.00656764	0.02137	FALSE	FALSE	FALSE	0.4112	0.2817	TRUE	0.0869764	3.91841e-06	TRUE	2	8176	0.0728895	648.93
Glycerol to sulfate ratio	Malignant neoplasm of liver and intrahepatic bile ducts	rs114376408	A	G	A	G	-0.111935	-0.0919	0.0838323	0.08751	FALSE	FALSE	FALSE	0.5276	0.1455	TRUE	0.0253364	9.96383e-06	TRUE	2	8176	0.00231186	19.1263
Glycerol to sulfate ratio	Malignant neoplasm of liver and intrahepatic bile ducts	rs116874771	A	C	A	C	0.187001	-0.55	0.029737	0.03823	FALSE	FALSE	FALSE	0.01027	0.2143	TRUE	0.0412626	5.84345e-06	TRUE	2	8176	0.00228253	18.8831
Glycerol to sulfate ratio	Malignant neoplasm of liver and intrahepatic bile ducts	rs118041812	G	A	G	A	0.308188	-0.1877	0.0123616	0.006122	FALSE	FALSE	FALSE	0.7264	0.5363	TRUE	0.0635033	1.2155e-06	TRUE	2	8176	0.00564112	46.826
Glycerol to sulfate ratio	Malignant neoplasm of liver and intrahepatic bile ducts	rs139079920	A	G	A	G	-0.250257	0.5637	0.016097	0.03033	FALSE	FALSE	FALSE	0.0194702	0.2413	TRUE	0.0562331	8.57317e-06	TRUE	2	8176	0.00883087	73.5394
Glycerol to sulfate ratio	Malignant neoplasm of liver and intrahepatic bile ducts	rs1632215	A	G	A	G	-0.0700727	-0.0411	0.658984	0.5586	FALSE	FALSE	FALSE	0.617	0.0823	TRUE	0.0151983	4.01577e-06	TRUE	2	8176	0.00275561	22.8076
Glycerol to sulfate ratio	Malignant neoplasm of liver and intrahepatic bile ducts	rs2306885	C	A	C	A	-0.115653	-0.1592	0.0983948	0.0922	FALSE	FALSE	FALSE	0.2566	0.1404	TRUE	0.0235655	9.21306e-07	TRUE	2	8176	0.00402401	33.3484
Glycerol to sulfate ratio	Malignant neoplasm of liver and intrahepatic bile ducts	rs282729	C	A	C	A	0.079684	0.0915	0.234286	0.2551	FALSE	FALSE	FALSE	0.3276	0.0934	TRUE	0.0163632	1.11768e-06	TRUE	2	8176	0.00225382	18.645
Glycerol to sulfate ratio	Malignant neoplasm of liver and intrahepatic bile ducts	rs2846070	A	C	A	C	-0.100858	-0.0842	0.111869	0.0852	FALSE	FALSE	FALSE	0.5637	0.1459	TRUE	0.0222178	5.63808e-06	TRUE	2	8176	0.00234269	19.382
Glycerol to sulfate ratio	Malignant neoplasm of liver and intrahepatic bile ducts	rs34437475	A	G	A	G	0.0785341	-0.1348	0.2	0.2114	FALSE	FALSE	FALSE	0.183	0.1012	TRUE	0.017477	7.00363e-06	TRUE	2	8176	0.00238106	19.7002
Glycerol to sulfate ratio	Malignant neoplasm of liver and intrahepatic bile ducts	rs35408848	A	G	A	G	0.0881991	0.207	0.166687	0.2294	FALSE	FALSE	FALSE	0.0540306	0.1074	TRUE	0.0189635	3.30328e-06	TRUE	2	8176	0.00236849	19.596
Glycerol to sulfate ratio	Malignant neoplasm of liver and intrahepatic bile ducts	rs55928195	C	G	C	G	-0.325888	-0.1242	0.00907307	0.04471	FALSE	TRUE	FALSE	0.5361	0.2008	TRUE	0.0736454	9.63974e-06	TRUE	2	8176	0.00245431	20.3077
Glycerol to sulfate ratio	Malignant neoplasm of liver and intrahepatic bile ducts	rs56040563	T	C	T	C	0.111538	-0.0761	0.107815	0.0801	FALSE	FALSE	FALSE	0.614601	0.1512	TRUE	0.0229083	1.12226e-06	TRUE	2	8176	0.00261374	21.6303
Glycerol to sulfate ratio	Malignant neoplasm of liver and intrahepatic bile ducts	rs61942622	G	T	G	T	-0.116684	-0.1208	0.0823025	0.07634	FALSE	FALSE	FALSE	0.4381	0.1557	TRUE	0.0254146	4.40667e-06	TRUE	2	8176	0.00388507	32.1925
Glycerol to sulfate ratio	Malignant neoplasm of liver and intrahepatic bile ducts	rs62018653	C	T	C	T	0.138383	0.1995	0.0578766	0.07438	FALSE	FALSE	FALSE	0.2001	0.1557	TRUE	0.0300104	4.00374e-06	TRUE	2	8176	0.00271283	22.4526
Glycerol to sulfate ratio	Malignant neoplasm of liver and intrahepatic bile ducts	rs6790404	T	G	T	G	0.20007	0.7702	0.0250308	0.00988	FALSE	FALSE	FALSE	0.0665197	0.4197	TRUE	0.0445981	7.25467e-06	TRUE	2	8176	0.00253066	20.9411
Glycerol to sulfate ratio	Malignant neoplasm of liver and intrahepatic bile ducts	rs7241147	C	G	C	G	-0.145593	-0.021	0.931995	0.913	FALSE	TRUE	FALSE	0.8842	0.1441	TRUE	0.0286406	3.70611e-07	TRUE	2	8176	0.00491459	40.7653
Glycerol to sulfate ratio	Malignant neoplasm of liver and intrahepatic bile ducts	rs7662677	G	A	G	A	0.0627138	-0.0843	0.555888	0.5553	FALSE	FALSE	FALSE	0.3031	0.0819	TRUE	0.014098	8.65056e-06	TRUE	2	8176	0.00417733	34.6243
Myristoleate (14:1n5) levels	Malignant neoplasm of liver and intrahepatic bile ducts	rs10008293	A	T	A	T	0.0678932	-0.1114	0.388911	0.3971	FALSE	TRUE	FALSE	0.1808	0.0833	TRUE	0.0152112	8.06852e-06	TRUE	2	8255	0.00237818	19.6763
Myristoleate (14:1n5) levels	Malignant neoplasm of liver and intrahepatic bile ducts	rs10164764	A	G	A	G	-0.173882	-0.1159	0.0418385	0.02497	FALSE	FALSE	FALSE	0.6642	0.267	TRUE	0.035576	1.02069e-06	TRUE	2	8255	0.00279333	23.1207
Myristoleate (14:1n5) levels	Malignant neoplasm of liver and intrahepatic bile ducts	rs113020642	C	T	C	T	-0.210761	-0.1689	0.0271161	0.02357	FALSE	FALSE	FALSE	0.537901	0.2741	TRUE	0.044548	2.23312e-06	TRUE	2	8255	0.00236914	19.6013
Myristoleate (14:1n5) levels	Malignant neoplasm of liver and intrahepatic bile ducts	rs113915691	A	G	A	G	-0.142685	0.1563	0.0626686	0.1089	FALSE	FALSE	FALSE	0.2405	0.1331	TRUE	0.0291296	9.66861e-07	TRUE	2	8255	0.00221173	18.2961
Myristoleate (14:1n5) levels	Malignant neoplasm of liver and intrahepatic bile ducts	rs115386728	A	C	A	C	0.185923	-0.343	0.0286234	0.01437	FALSE	FALSE	FALSE	0.3325	0.3539	TRUE	0.0420823	9.95861e-06	TRUE	2	8255	0.0790498	708.482
Myristoleate (14:1n5) levels	Malignant neoplasm of liver and intrahepatic bile ducts	rs116885450	T	C	T	C	-0.155588	-0.2277	0.0436344	0.01644	FALSE	FALSE	FALSE	0.495801	0.3343	TRUE	0.035151	9.5881e-06	TRUE	2	8255	0.00266782	22.0791
Myristoleate (14:1n5) levels	Malignant neoplasm of liver and intrahepatic bile ducts	rs12497825	T	A	T	A	-0.0737116	-0.0071	0.644488	0.6993	FALSE	TRUE	FALSE	0.9369	0.0892	TRUE	0.0150861	1.02868e-06	TRUE	2	8255	0.00242383	20.0549
Myristoleate (14:1n5) levels	Malignant neoplasm of liver and intrahepatic bile ducts	rs1422881	T	C	T	C	-0.0701876	0.0013	0.453304	0.4365	FALSE	FALSE	FALSE	0.9874	0.0823	TRUE	0.0144292	1.14877e-06	TRUE	2	8255	0.00230903	18.8436
Myristoleate (14:1n5) levels	Malignant neoplasm of liver and intrahepatic bile ducts	rs143706129	A	G	A	G	-0.131294	0.0151	0.0690223	0.05577	FALSE	FALSE	FALSE	0.9327	0.1788	TRUE	0.0278821	2.49039e-06	TRUE	2	8255	0.00278454	22.7351
Myristoleate (14:1n5) levels	Malignant neoplasm of liver and intrahepatic bile ducts	rs148890850	T	C	T	C	0.18222	0.0348	0.0306554	0.06043	FALSE	FALSE	FALSE	0.841	0.1737	TRUE	0.0411292	9.40481e-06	TRUE	2	8255	0.00247869	20.2316
Myristoleate (14:1n5) levels	Malignant neoplasm of liver and intrahepatic bile ducts	rs180670669	A	G	A	G	0.150671	0.3266	0.0648114	0.05813	FALSE	FALSE	FALSE	0.0608793	0.1742	TRUE	0.0289097	1.87049e-07	TRUE	2	8255	0.00225544	18.4053
Myristoleate (14:1n5) levels	Malignant neoplasm of liver and intrahepatic bile ducts	rs2371397	A	G	A	G	-0.0705478	-0.0122	0.383953	0.3629	FALSE	FALSE	FALSE	0.886	0.0848	TRUE	0.0147874	1.83486e-06	TRUE	2	8255	0.00235069	19.1844
Myristoleate (14:1n5) levels	Malignant neoplasm of liver and intrahepatic bile ducts	rs291035	A	C	A	C	0.0867177	0.0773	0.166768	0.2161	FALSE	FALSE	FALSE	0.4345	0.0989	TRUE	0.0190835	5.51661e-06	TRUE	2	8255	0.104696	952.114
Myristoleate (14:1n5) levels	Malignant neoplasm of liver and intrahepatic bile ducts	rs4657374	T	A	T	A	0.0737841	-0.1964	0.304108	0.2721	FALSE	TRUE	FALSE	0.0328201	0.092	TRUE	0.0155331	2.0328e-06	TRUE	2	8255	0.00234644	19.1496
Myristoleate (14:1n5) levels	Malignant neoplasm of liver and intrahepatic bile ducts	rs603424	A	G	A	G	-0.0971173	0.1877	0.175518	0.1167	FALSE	FALSE	FALSE	0.1407	0.1274	TRUE	0.0185985	1.7722e-07	TRUE	2	8255	0.00239856	19.5761
Myristoleate (14:1n5) levels	Malignant neoplasm of liver and intrahepatic bile ducts	rs621211	C	T	C	T	0.0659414	-0.1086	0.408704	0.5034	FALSE	FALSE	FALSE	0.183	0.0815	TRUE	0.0144655	5.15159e-06	TRUE	2	8255	0.00263227	21.4885
Myristoleate (14:1n5) levels	Malignant neoplasm of liver and intrahepatic bile ducts	rs62316458	A	T	A	T	-0.0780658	-0.0389	0.205347	0.2362	FALSE	TRUE	FALSE	0.6866	0.0963	TRUE	0.0175796	8.9669e-06	TRUE	2	8255	0.00240008	19.5884
Myristoleate (14:1n5) levels	Malignant neoplasm of liver and intrahepatic bile ducts	rs74359901	T	A	T	A	0.167804	-0.1947	0.0501243	0.04723	FALSE	TRUE	FALSE	0.3298	0.1998	TRUE	0.0338264	7.02277e-07	TRUE	2	8255	0.00222329	18.1424
Myristoleate (14:1n5) levels	Malignant neoplasm of liver and intrahepatic bile ducts	rs78325276	C	T	C	T	-0.106697	-0.086	0.100364	0.09716	FALSE	FALSE	FALSE	0.532299	0.1377	TRUE	0.0236829	6.62972e-06	TRUE	2	8255	0.00225406	18.394
Myristoleate (14:1n5) levels	Malignant neoplasm of liver and intrahepatic bile ducts	rs80053496	A	G	A	G	-0.219127	-0.455	0.0209142	0.01453	FALSE	FALSE	FALSE	0.1824	0.3413	TRUE	0.0491706	8.33207e-06	TRUE	2	8255	0.0023661	19.3105
Myristoleate (14:1n5) levels	Malignant neoplasm of liver and intrahepatic bile ducts	rs8024577	T	C	T	C	-0.0687812	-0.0642	0.655638	0.6436	FALSE	FALSE	FALSE	0.4499	0.085	TRUE	0.0146636	2.72394e-06	TRUE	2	8255	0.00223083	18.204
Suberate (C8-DC) levels	Malignant neoplasm of liver and intrahepatic bile ducts	rs10008401	C	T	C	T	0.0800086	-0.0962	0.609542	0.6208	FALSE	FALSE	FALSE	0.2536	0.0843	TRUE	0.0170477	2.68944e-06	TRUE	2	6902	0.00302267	24.6852
Suberate (C8-DC) levels	Malignant neoplasm of liver and intrahepatic bile ducts	rs11158833	G	A	G	A	-0.0922378	-0.1911	0.759084	0.7566	FALSE	FALSE	FALSE	0.0447497	0.0952	TRUE	0.0196709	2.74475e-06	TRUE	2	6902	0.00218533	17.8319
Suberate (C8-DC) levels	Malignant neoplasm of liver and intrahepatic bile ducts	rs11705994	T	C	T	C	0.218723	-0.0139	0.0297142	0.07479	FALSE	FALSE	FALSE	0.9307	0.1595	TRUE	0.0493421	9.30183e-06	TRUE	2	6902	0.00237833	19.4106
Suberate (C8-DC) levels	Malignant neoplasm of liver and intrahepatic bile ducts	rs117499033	G	A	G	A	0.30721	0.6639	0.0142545	0.01517	FALSE	FALSE	FALSE	0.0495405	0.3381	TRUE	0.0691456	8.87382e-06	TRUE	2	6902	0.00248574	20.2893
Suberate (C8-DC) levels	Malignant neoplasm of liver and intrahepatic bile ducts	rs12555229	G	C	G	C	-0.0955533	0.2681	0.250852	0.3343	FALSE	TRUE	FALSE	0.001963	0.0866	TRUE	0.0196317	1.13142e-06	TRUE	2	6902	0.00404761	33.0896
Suberate (C8-DC) levels	Malignant neoplasm of liver and intrahepatic bile ducts	rs140580838	A	G	A	G	0.308493	-0.0123	0.0145645	0.02015	FALSE	FALSE	FALSE	0.967	0.2971	TRUE	0.0695392	9.15411e-06	TRUE	2	6902	0.00261148	20.9099
Suberate (C8-DC) levels	Malignant neoplasm of liver and intrahepatic bile ducts	rs141183746	C	A	C	A	0.161019	-0.1116	0.0572184	0.06978	FALSE	FALSE	FALSE	0.491501	0.1622	TRUE	0.0364413	9.93437e-06	TRUE	2	6902	0.00246313	19.7192
Suberate (C8-DC) levels	Malignant neoplasm of liver and intrahepatic bile ducts	rs145406199	A	G	A	G	0.37263	-0.021	0.0101441	0.007465	FALSE	FALSE	FALSE	0.9666	0.5005	TRUE	0.0837642	8.64482e-06	TRUE	2	6902	0.00229061	18.3348
Suberate (C8-DC) levels	Malignant neoplasm of liver and intrahepatic bile ducts	rs146529314	G	T	G	T	0.336938	-0.2545	0.0147642	0.002426	FALSE	FALSE	FALSE	0.7758	0.8936	TRUE	0.0697181	1.34585e-06	TRUE	2	6902	0.00274702	21.9981
Suberate (C8-DC) levels	Malignant neoplasm of liver and intrahepatic bile ducts	rs148863405	C	G	C	G	0.798698	0.1752	0.00217928	0.03106	FALSE	TRUE	FALSE	0.4552	0.2346	TRUE	0.178207	7.40014e-06	TRUE	2	6902	0.00243177	19.4674
Suberate (C8-DC) levels	Malignant neoplasm of liver and intrahepatic bile ducts	rs1551619	T	C	T	C	-0.0957862	-0.0803	0.230903	0.1466	FALSE	FALSE	FALSE	0.4863	0.1153	TRUE	0.0197795	1.28083e-06	TRUE	2	6902	0.00236543	18.9351
Suberate (C8-DC) levels	Malignant neoplasm of liver and intrahepatic bile ducts	rs17738405	C	T	C	T	-0.193637	0.1211	0.0453877	0.02037	FALSE	FALSE	FALSE	0.687	0.3007	TRUE	0.0395206	9.60098e-07	TRUE	2	6902	0.00248014	19.8557
Suberate (C8-DC) levels	Malignant neoplasm of liver and intrahepatic bile ducts	rs189725310	T	C	T	C	-0.167962	-0.3606	0.0547126	0.05191	FALSE	FALSE	FALSE	0.0492096	0.1833	TRUE	0.0363969	3.9362e-06	TRUE	2	6902	0.00239333	19.159
Suberate (C8-DC) levels	Malignant neoplasm of liver and intrahepatic bile ducts	rs191920017	A	G	A	G	-0.399312	0.3732	0.00922782	0.001597	FALSE	FALSE	FALSE	0.758099	1.2118	TRUE	0.0879247	5.58496e-06	TRUE	2	6902	0.00242269	19.3946
Suberate (C8-DC) levels	Malignant neoplasm of liver and intrahepatic bile ducts	rs34357043	G	T	G	T	0.266628	0.0491	0.0233082	0.03846	FALSE	FALSE	FALSE	0.8179	0.2132	TRUE	0.0551228	1.31829e-06	TRUE	2	6902	0.00261274	20.92
Suberate (C8-DC) levels	Malignant neoplasm of liver and intrahepatic bile ducts	rs35904890	T	C	T	C	-0.227287	-0.1208	0.0284364	0.02006	FALSE	FALSE	FALSE	0.6784	0.2914	TRUE	0.0499103	5.26594e-06	TRUE	2	6902	0.00263521	21.1004
Suberate (C8-DC) levels	Malignant neoplasm of liver and intrahepatic bile ducts	rs4689177	T	C	T	C	0.108829	0.0197	0.144896	0.1447	FALSE	FALSE	FALSE	0.8665	0.117	TRUE	0.023723	4.48615e-06	TRUE	2	6902	0.00263074	21.0645
Suberate (C8-DC) levels	Malignant neoplasm of liver and intrahepatic bile ducts	rs4695288	T	C	T	C	0.200323	0.3111	0.965304	0.9828	FALSE	FALSE	FALSE	0.3134	0.3086	TRUE	0.0453191	9.85766e-06	TRUE	2	6902	0.00246015	19.6952
Suberate (C8-DC) levels	Malignant neoplasm of liver and intrahepatic bile ducts	rs539316238	T	C	T	C	-0.273918	-0.3832	0.0202821	0.03387	FALSE	FALSE	FALSE	0.0914703	0.2271	TRUE	0.059083	3.54953e-06	TRUE	2	6902	0.00231924	18.5645
Suberate (C8-DC) levels	Malignant neoplasm of liver and intrahepatic bile ducts	rs6914551	C	T	C	T	-0.366135	-0.0875	0.011276	0.08954	FALSE	FALSE	FALSE	0.5389	0.1423	TRUE	0.0791195	3.69883e-06	TRUE	2	6902	0.00237147	18.9836
Suberate (C8-DC) levels	Malignant neoplasm of liver and intrahepatic bile ducts	rs6923178	G	C	G	C	0.121756	0.2765	0.119895	0.1702	FALSE	TRUE	FALSE	0.0107701	0.1084	TRUE	0.025941	2.68478e-06	TRUE	2	6902	0.00251545	20.4921
Suberate (C8-DC) levels	Malignant neoplasm of liver and intrahepatic bile ducts	rs72777931	A	G	A	G	0.336072	0.2987	0.0147465	0.0358	FALSE	FALSE	FALSE	0.1688	0.2171	TRUE	0.0690214	1.12109e-06	TRUE	2	6902	0.00250702	20.4232
Suberate (C8-DC) levels	Malignant neoplasm of liver and intrahepatic bile ducts	rs7616744	A	G	A	G	-0.0876962	0.0089	0.223816	0.3102	FALSE	FALSE	FALSE	0.9192	0.0876	TRUE	0.0198179	9.63944e-06	TRUE	2	6902	0.00305453	24.8972
Suberate (C8-DC) levels	Malignant neoplasm of liver and intrahepatic bile ducts	rs78440527	G	A	G	A	0.199278	0.0079	0.0359116	0.0185	FALSE	FALSE	FALSE	0.9794	0.306	TRUE	0.0447114	8.31185e-06	TRUE	2	6902	0.00313441	25.5503
Suberate (C8-DC) levels	Malignant neoplasm of liver and intrahepatic bile ducts	rs848290	T	A	T	A	-0.165088	0.0942	0.068549	0.04514	FALSE	TRUE	FALSE	0.6376	0.1999	TRUE	0.0330302	5.79013e-07	TRUE	2	6902	0.00233688	19.034
Suberate (C8-DC) levels	Malignant neoplasm of liver and intrahepatic bile ducts	rs9313297	G	A	G	A	0.0991772	0.0103	0.172813	0.1846	FALSE	FALSE	FALSE	0.9212	0.1045	TRUE	0.0219344	6.13931e-06	TRUE	2	6902	0.00270537	22.0435
Suberate (C8-DC) levels	Malignant neoplasm of liver and intrahepatic bile ducts	rs9406110	A	G	A	G	-0.0894199	0.0527	0.229681	0.2318	FALSE	FALSE	FALSE	0.583899	0.0963	TRUE	0.0200898	8.54658e-06	TRUE	2	6902	0.00254815	20.7592
2'-deoxyuridine to cytidine ratio	Malignant neoplasm of liver and intrahepatic bile ducts	rs10008952	T	G	T	G	-0.0785743	0.1292	0.296299	0.3919	FALSE	FALSE	FALSE	0.1283	0.085	TRUE	0.0176208	8.22747e-06	TRUE	2	7410	0.00245346	19.9858
2'-deoxyuridine to cytidine ratio	Malignant neoplasm of liver and intrahepatic bile ducts	rs11113828	A	C	A	C	-0.0739254	-0.1239	0.369187	0.338	FALSE	FALSE	FALSE	0.15	0.0861	TRUE	0.0164569	7.05326e-06	TRUE	2	7410	0.00273478	22.2837
2'-deoxyuridine to cytidine ratio	Malignant neoplasm of liver and intrahepatic bile ducts	rs111782287	T	A	T	A	0.216098	-0.6183	0.0286874	0.008403	FALSE	TRUE	FALSE	0.17	0.4506	TRUE	0.0476029	5.63618e-06	TRUE	2	7410	0.0034179	27.8691
2'-deoxyuridine to cytidine ratio	Malignant neoplasm of liver and intrahepatic bile ducts	rs113355690	T	C	T	C	-0.357174	0.2167	0.0108741	0.02938	FALSE	FALSE	FALSE	0.3883	0.2511	TRUE	0.0760301	2.62988e-06	TRUE	2	7410	0.00278669	22.7079
2'-deoxyuridine to cytidine ratio	Malignant neoplasm of liver and intrahepatic bile ducts	rs116556966	G	T	G	T	-0.166019	-0.1165	0.0519613	0.0631	FALSE	FALSE	FALSE	0.487401	0.1677	TRUE	0.0358631	3.66978e-06	TRUE	2	7410	0.00241616	19.6813
2'-deoxyuridine to cytidine ratio	Malignant neoplasm of liver and intrahepatic bile ducts	rs116906001	A	G	A	G	0.442827	-1.0838	0.00656204	0.0005527	FALSE	FALSE	FALSE	0.5836	1.9776	TRUE	0.0974639	5.53271e-06	TRUE	2	7410	0.00241302	19.6556
2'-deoxyuridine to cytidine ratio	Malignant neoplasm of liver and intrahepatic bile ducts	rs117823060	A	C	A	C	-0.373887	-0.1953	0.0107659	0.01415	FALSE	FALSE	FALSE	0.5771	0.3501	TRUE	0.0774768	1.39446e-06	TRUE	2	7410	0.00257095	20.9454
2'-deoxyuridine to cytidine ratio	Malignant neoplasm of liver and intrahepatic bile ducts	rs12913954	C	T	C	T	-0.326167	-0.0505	0.0130135	0.0155	FALSE	FALSE	FALSE	0.8848	0.3485	TRUE	0.0713818	4.89286e-06	TRUE	2	7410	0.00269999	21.9995
2'-deoxyuridine to cytidine ratio	Malignant neoplasm of liver and intrahepatic bile ducts	rs131794	C	A	C	A	-0.181284	-0.2239	0.779316	0.8184	FALSE	FALSE	FALSE	0.0348698	0.1061	TRUE	0.0190013	1.4198e-21	TRUE	2	7410	0.00244412	19.9096
2'-deoxyuridine to cytidine ratio	Malignant neoplasm of liver and intrahepatic bile ducts	rs138880106	G	C	G	C	-0.294316	-0.0452	0.0149162	0.05953	FALSE	TRUE	FALSE	0.7927	0.1721	TRUE	0.0651877	6.33474e-06	TRUE	2	7410	0.00279897	22.8083
2'-deoxyuridine to cytidine ratio	Malignant neoplasm of liver and intrahepatic bile ducts	rs141476650	G	T	G	T	-0.322528	-1.036	0.0142799	0.007189	FALSE	FALSE	FALSE	0.0274897	0.4699	TRUE	0.0669604	1.45958e-06	TRUE	2	7410	0.00239179	19.4823
2'-deoxyuridine to cytidine ratio	Malignant neoplasm of liver and intrahepatic bile ducts	rs143134280	T	G	T	G	0.362612	0.1569	0.00991983	0.01177	FALSE	FALSE	FALSE	0.686501	0.3888	TRUE	0.0805447	6.73191e-06	TRUE	2	7410	0.00247665	20.1752
2'-deoxyuridine to cytidine ratio	Malignant neoplasm of liver and intrahepatic bile ducts	rs145761741	A	G	A	G	0.277772	0.6585	0.0186714	0.006709	FALSE	FALSE	FALSE	0.1778	0.4887	TRUE	0.0586629	2.18998e-06	TRUE	2	7410	0.00255991	20.8552
2'-deoxyuridine to cytidine ratio	Malignant neoplasm of liver and intrahepatic bile ducts	rs151297248	T	C	T	C	-0.278884	-0.3264	0.0161005	0.009258	FALSE	FALSE	FALSE	0.4344	0.4175	TRUE	0.0628064	8.9801e-06	TRUE	2	7410	0.00240974	19.6289
2'-deoxyuridine to cytidine ratio	Malignant neoplasm of liver and intrahepatic bile ducts	rs16881066	G	A	G	A	0.157422	-0.2392	0.0631565	0.08936	FALSE	FALSE	FALSE	0.0929994	0.1424	TRUE	0.0326405	1.41491e-06	TRUE	2	7410	0.00232733	18.956
2'-deoxyuridine to cytidine ratio	Malignant neoplasm of liver and intrahepatic bile ducts	rs17600621	G	A	G	A	-0.274658	0.3212	0.0183709	0.0205	FALSE	FALSE	FALSE	0.2714	0.2921	TRUE	0.0592953	3.62074e-06	TRUE	2	7410	0.00300918	24.5264
2'-deoxyuridine to cytidine ratio	Malignant neoplasm of liver and intrahepatic bile ducts	rs192597	T	C	T	C	-0.0907469	-0.0558	0.206967	0.1998	FALSE	FALSE	FALSE	0.5843	0.1019	TRUE	0.019614	3.71656e-06	TRUE	2	7410	0.0370808	312.922
2'-deoxyuridine to cytidine ratio	Malignant neoplasm of liver and intrahepatic bile ducts	rs194883	A	T	A	T	-0.0742597	0.0102	0.372826	0.3419	FALSE	TRUE	FALSE	0.9055	0.0861	TRUE	0.016781	9.63481e-06	TRUE	2	7410	0.00432683	35.3126
2'-deoxyuridine to cytidine ratio	Malignant neoplasm of liver and intrahepatic bile ducts	rs2654984	G	T	G	T	0.245473	0.4703	0.974136	0.9701	FALSE	FALSE	FALSE	0.0542001	0.2443	TRUE	0.0497299	7.96928e-07	TRUE	2	7410	0.00270318	22.0256
2'-deoxyuridine to cytidine ratio	Malignant neoplasm of liver and intrahepatic bile ducts	rs28534801	A	C	A	C	0.0776739	0.067	0.293273	0.2387	FALSE	FALSE	FALSE	0.4852	0.096	TRUE	0.0173966	8.01094e-06	TRUE	2	7410	0.00250153	20.3784
2'-deoxyuridine to cytidine ratio	Malignant neoplasm of liver and intrahepatic bile ducts	rs3101237	C	T	C	T	-0.331116	0.0116	0.0118451	0.107	FALSE	FALSE	FALSE	0.929	0.1304	TRUE	0.0737143	7.05941e-06	TRUE	2	7410	0.0024039	19.5812
2'-deoxyuridine to cytidine ratio	Malignant neoplasm of liver and intrahepatic bile ducts	rs3912457	A	G	A	G	0.126923	-0.2733	0.0889508	0.1012	FALSE	FALSE	FALSE	0.0419798	0.1344	TRUE	0.0277656	4.84843e-06	TRUE	2	7410	0.00246916	20.1141
2'-deoxyuridine to cytidine ratio	Malignant neoplasm of liver and intrahepatic bile ducts	rs56159502	A	G	A	G	0.108044	-0.0427	0.134875	0.1401	FALSE	FALSE	FALSE	0.7226	0.1204	TRUE	0.0230981	2.90262e-06	TRUE	2	7410	0.00248057	20.2072
2'-deoxyuridine to cytidine ratio	Malignant neoplasm of liver and intrahepatic bile ducts	rs61921560	T	A	T	A	0.260929	-0.1607	0.0198964	0.008323	FALSE	TRUE	FALSE	0.7395	0.4833	TRUE	0.057134	4.94842e-06	TRUE	2	7410	0.00319253	26.0256
2'-deoxyuridine to cytidine ratio	Malignant neoplasm of liver and intrahepatic bile ducts	rs6823417	T	C	T	C	0.0884486	-0.0137	0.723401	0.713	FALSE	FALSE	FALSE	0.8795	0.0901	TRUE	0.0182976	1.33882e-06	TRUE	2	7410	0.00266343	21.7009
2'-deoxyuridine to cytidine ratio	Malignant neoplasm of liver and intrahepatic bile ducts	rs72754978	C	T	C	T	0.200677	-0.0463	0.0578199	0.07151	FALSE	FALSE	FALSE	0.7691	0.1576	TRUE	0.0340059	3.60798e-09	TRUE	2	7410	0.00246223	20.0575
2'-deoxyuridine to cytidine ratio	Malignant neoplasm of liver and intrahepatic bile ducts	rs72854220	C	T	C	T	0.0958138	-0.1182	0.174011	0.1425	FALSE	FALSE	FALSE	0.3115	0.1168	TRUE	0.0209036	4.57021e-06	TRUE	2	7410	0.00288185	19.87
2'-deoxyuridine to cytidine ratio	Malignant neoplasm of liver and intrahepatic bile ducts	rs883555	G	A	G	A	-0.123877	-0.0296	0.908158	0.9318	FALSE	FALSE	FALSE	0.8545	0.1613	TRUE	0.027098	4.84374e-06	TRUE	2	7410	0.00295913	20.4044
tryptophan to tyrosine ratio	Malignant neoplasm of liver and intrahepatic bile ducts	rs10009978	T	C	T	C	-0.113294	-0.0239	0.0994764	0.1233	FALSE	FALSE	FALSE	0.8484	0.1249	TRUE	0.0252828	7.42704e-06	TRUE	2	8226	0.00282421	19.4714
tryptophan to tyrosine ratio	Malignant neoplasm of liver and intrahepatic bile ducts	rs10900054	A	C	A	C	-0.0839601	0.0232	0.216832	0.2457	FALSE	FALSE	FALSE	0.8064	0.0947	TRUE	0.0183877	4.96886e-06	TRUE	2	8226	0.00316643	21.8383
tryptophan to tyrosine ratio	Malignant neoplasm of liver and intrahepatic bile ducts	rs11120709	T	C	T	C	-0.0708252	-0.1101	0.476975	0.5365	FALSE	FALSE	FALSE	0.1775	0.0816	TRUE	0.0152387	3.35622e-06	TRUE	2	8226	0.00285464	19.6818
tryptophan to tyrosine ratio	Malignant neoplasm of liver and intrahepatic bile ducts	rs113778185	C	T	C	T	0.360767	-0.0407	0.00890352	0.0111	FALSE	FALSE	FALSE	0.9203	0.4063	TRUE	0.0809195	8.25965e-06	TRUE	2	8226	0.00295548	20.3792
tryptophan to tyrosine ratio	Malignant neoplasm of liver and intrahepatic bile ducts	rs1176456	C	T	C	T	-0.0729549	-0.0194	0.409666	0.4972	FALSE	FALSE	FALSE	0.8115	0.0815	TRUE	0.0156336	3.06302e-06	TRUE	2	8226	0.0028935	19.9505
tryptophan to tyrosine ratio	Malignant neoplasm of liver and intrahepatic bile ducts	rs117958383	C	T	C	T	-0.252699	0.47	0.0224507	0.01365	FALSE	FALSE	FALSE	0.1845	0.3542	TRUE	0.0511689	7.87163e-07	TRUE	2	8226	0.00284667	19.6267
tryptophan to tyrosine ratio	Malignant neoplasm of liver and intrahepatic bile ducts	rs12212085	C	A	C	A	-0.120797	-0.1528	0.151082	0.1003	FALSE	FALSE	FALSE	0.2646	0.137	TRUE	0.0212987	1.4149e-08	TRUE	2	8226	0.00296838	20.4684
tryptophan to tyrosine ratio	Malignant neoplasm of liver and intrahepatic bile ducts	rs139751958	A	G	A	G	0.479615	0.3683	0.00638842	0.03052	FALSE	FALSE	FALSE	0.1215	0.2379	TRUE	0.0951437	4.63224e-07	TRUE	2	8226	0.00287735	19.8389
tryptophan to tyrosine ratio	Malignant neoplasm of liver and intrahepatic bile ducts	rs146254089	A	G	A	G	0.305752	-0.0314	0.0158503	0.01657	FALSE	FALSE	FALSE	0.9219	0.32	TRUE	0.0611545	5.74291e-07	TRUE	2	8226	0.00297407	20.5077
tryptophan to tyrosine ratio	Malignant neoplasm of liver and intrahepatic bile ducts	rs147388342	G	C	G	C	-0.306467	0.1952	0.0166523	0.02487	FALSE	TRUE	FALSE	0.4591	0.2637	TRUE	0.0593923	2.46886e-07	TRUE	2	8226	0.00287284	19.8077
tryptophan to tyrosine ratio	Malignant neoplasm of liver and intrahepatic bile ducts	rs17838916	A	G	A	G	0.241305	-0.3491	0.0251492	0.01059	FALSE	FALSE	FALSE	0.4006	0.4154	TRUE	0.048915	8.09169e-07	TRUE	2	8226	0.00402604	27.7909
tryptophan to tyrosine ratio	Malignant neoplasm of liver and intrahepatic bile ducts	rs2064508	C	T	C	T	0.262641	0.2093	0.0170945	0.03095	FALSE	FALSE	FALSE	0.3671	0.2321	TRUE	0.0583905	6.85913e-06	TRUE	2	8226	0.00338688	23.364
tryptophan to tyrosine ratio	Malignant neoplasm of liver and intrahepatic bile ducts	rs2454663	C	T	C	T	-0.106097	-0.0113	0.767397	0.8055	FALSE	FALSE	FALSE	0.9137	0.1039	TRUE	0.0182433	6.03957e-09	TRUE	2	8226	0.00286733	19.7696
tryptophan to tyrosine ratio	Malignant neoplasm of liver and intrahepatic bile ducts	rs41523449	A	G	A	G	0.107274	0.2498	0.141667	0.1562	FALSE	FALSE	FALSE	0.02715	0.113	TRUE	0.0225174	1.89731e-06	TRUE	2	8226	0.00303732	20.9452
tryptophan to tyrosine ratio	Malignant neoplasm of liver and intrahepatic bile ducts	rs55775622	G	T	G	T	0.0691913	-0.0127	0.384696	0.485	FALSE	FALSE	FALSE	0.8763	0.0815	TRUE	0.0155529	8.63641e-06	TRUE	2	8226	0.00389828	26.9056
tryptophan to tyrosine ratio	Malignant neoplasm of liver and intrahepatic bile ducts	rs61876075	G	A	G	A	0.166145	0.0506	0.0435101	0.05946	FALSE	FALSE	FALSE	0.768399	0.1719	TRUE	0.0369459	6.89239e-06	TRUE	2	8226	0.00293717	20.2525
tryptophan to tyrosine ratio	Malignant neoplasm of liver and intrahepatic bile ducts	rs66532723	A	G	A	G	-0.252806	0.0629	0.0196903	0.02072	FALSE	FALSE	FALSE	0.8272	0.288	TRUE	0.054655	3.73704e-06	TRUE	2	8226	0.00282153	19.4529
tryptophan to tyrosine ratio	Malignant neoplasm of liver and intrahepatic bile ducts	rs72774053	A	G	A	G	-0.343489	0.1202	0.00968567	0.007425	FALSE	FALSE	FALSE	0.8014	0.478	TRUE	0.0776041	9.59187e-06	TRUE	2	8226	0.00262902	21.4434
tryptophan to tyrosine ratio	Malignant neoplasm of liver and intrahepatic bile ducts	rs73232771	T	A	T	A	-0.248141	0.3575	0.0236033	0.03253	FALSE	TRUE	FALSE	0.1161	0.2275	TRUE	0.0499097	6.63352e-07	TRUE	2	8226	0.00263677	21.5068
tryptophan to tyrosine ratio	Malignant neoplasm of liver and intrahepatic bile ducts	rs77268855	A	G	A	G	-0.14896	-0.074	0.0535649	0.07129	FALSE	FALSE	FALSE	0.639599	0.1581	TRUE	0.0336054	9.31002e-06	TRUE	2	8226	0.00259009	21.1251
tryptophan to tyrosine ratio	Malignant neoplasm of liver and intrahepatic bile ducts	rs77295416	G	C	G	C	0.205295	-0.055	0.0297714	0.0367	FALSE	TRUE	FALSE	0.8004	0.2177	TRUE	0.0445042	3.97031e-06	TRUE	2	8226	0.0024456	19.9437
tryptophan to tyrosine ratio	Malignant neoplasm of liver and intrahepatic bile ducts	rs77521810	G	A	G	A	-0.118387	-0.0463	0.0924348	0.0937	FALSE	FALSE	FALSE	0.744699	0.1422	TRUE	0.0266391	8.82485e-06	TRUE	2	8226	0.00262056	21.3743
tryptophan to tyrosine ratio	Malignant neoplasm of liver and intrahepatic bile ducts	rs79823475	C	T	C	T	0.237203	-0.1995	0.0238675	0.01551	FALSE	FALSE	FALSE	0.547	0.3312	TRUE	0.0492292	1.4476e-06	TRUE	2	8226	0.00298038	24.3179
tryptophan to tyrosine ratio	Malignant neoplasm of liver and intrahepatic bile ducts	rs9834292	A	T	A	T	-0.156872	-0.0818	0.942325	0.9757	FALSE	TRUE	FALSE	0.7558	0.263	TRUE	0.0331076	2.1556e-06	TRUE	2	8226	0.00242434	19.7699
7-methylguanine levels	Malignant neoplasm of liver and intrahepatic bile ducts	rs10010973	G	T	G	T	0.089141	-0.0057	0.168895	0.07964	FALSE	FALSE	FALSE	0.9703	0.1525	TRUE	0.0199241	7.67584e-06	TRUE	2	8239	0.00286156	23.3456
7-methylguanine levels	Malignant neoplasm of liver and intrahepatic bile ducts	rs11112541	T	C	T	C	-0.219857	0.0932	0.023469	0.03756	FALSE	FALSE	FALSE	0.660999	0.2125	TRUE	0.0495863	9.25799e-06	TRUE	2	8239	0.00291429	23.777
7-methylguanine levels	Malignant neoplasm of liver and intrahepatic bile ducts	rs111583939	G	A	G	A	-0.234037	0.0564	0.0218027	0.008977	FALSE	FALSE	FALSE	0.8969	0.4355	TRUE	0.05152	5.55514e-06	TRUE	2	8239	0.00309086	25.2221
7-methylguanine levels	Malignant neoplasm of liver and intrahepatic bile ducts	rs115467519	A	G	A	G	0.309872	-0.1133	0.0125307	0.02043	FALSE	FALSE	FALSE	0.716	0.3113	TRUE	0.0676507	4.63936e-06	TRUE	2	8239	0.00246559	20.1071
7-methylguanine levels	Malignant neoplasm of liver and intrahepatic bile ducts	rs13394146	T	C	T	C	-0.0690565	-0.0597	0.405915	0.3994	FALSE	FALSE	FALSE	0.4715	0.083	TRUE	0.0153139	6.50093e-06	TRUE	2	8239	0.00239736	19.5494
7-methylguanine levels	Malignant neoplasm of liver and intrahepatic bile ducts	rs141133698	A	G	A	G	-0.222582	0.1467	0.0285366	0.04154	FALSE	FALSE	FALSE	0.468	0.2022	TRUE	0.0453286	9.08805e-07	TRUE	2	8239	0.00250758	20.4504
7-methylguanine levels	Malignant neoplasm of liver and intrahepatic bile ducts	rs142581143	A	G	A	G	0.203486	0.1319	0.0318165	0.02951	FALSE	FALSE	FALSE	0.5838	0.2407	TRUE	0.0423817	1.57665e-06	TRUE	2	8239	0.0040945	33.4457
7-methylguanine levels	Malignant neoplasm of liver and intrahepatic bile ducts	rs144952996	G	A	G	A	0.33795	-0.1247	0.0114124	0.03127	FALSE	FALSE	FALSE	0.6004	0.238	TRUE	0.0711155	2.01282e-06	TRUE	2	8239	0.00241601	19.7019
7-methylguanine levels	Malignant neoplasm of liver and intrahepatic bile ducts	rs150494060	C	T	C	T	0.323048	-0.0559	0.0110352	0.01457	FALSE	FALSE	FALSE	0.8691	0.339	TRUE	0.0720741	7.38917e-06	TRUE	2	8239	0.00236972	19.3235
7-methylguanine levels	Malignant neoplasm of liver and intrahepatic bile ducts	rs250975	T	C	T	C	0.0684281	0.0648	0.396157	0.4295	FALSE	FALSE	FALSE	0.4318	0.0824	TRUE	0.0154642	9.64755e-06	TRUE	2	8239	0.00547864	44.8143
7-methylguanine levels	Malignant neoplasm of liver and intrahepatic bile ducts	rs2596928	C	T	C	T	0.145542	-0.0157	0.0705058	0.09087	FALSE	FALSE	FALSE	0.9114	0.1414	TRUE	0.0294467	7.71009e-07	TRUE	2	8239	0.00241428	19.6877
7-methylguanine levels	Malignant neoplasm of liver and intrahepatic bile ducts	rs503569	A	T	A	T	0.0725664	-0.0702	0.627247	0.6228	FALSE	TRUE	FALSE	0.4066	0.0846	TRUE	0.0158439	4.64785e-06	TRUE	2	8239	0.00261795	21.3529
7-methylguanine levels	Malignant neoplasm of liver and intrahepatic bile ducts	rs55754655	G	A	G	A	-0.157024	-0.2244	0.136452	0.1003	FALSE	FALSE	FALSE	0.1005	0.1366	TRUE	0.021644	4.02126e-13	TRUE	2	8239	0.00274529	22.3944
7-methylguanine levels	Malignant neoplasm of liver and intrahepatic bile ducts	rs59405278	T	G	T	G	-0.355676	-0.5199	0.00950061	0.02914	FALSE	FALSE	FALSE	0.032	0.2425	TRUE	0.0775087	4.45691e-06	TRUE	2	8239	0.00293696	23.9626
7-methylguanine levels	Malignant neoplasm of liver and intrahepatic bile ducts	rs61736966	G	A	G	A	0.310436	-0.7968	0.0134265	0.007765	FALSE	FALSE	FALSE	0.0941998	0.4761	TRUE	0.0650739	1.83753e-06	TRUE	2	8239	0.00245914	20.0544
7-methylguanine levels	Malignant neoplasm of liver and intrahepatic bile ducts	rs62199434	C	T	C	T	-0.0797547	-0.1364	0.251906	0.2041	FALSE	FALSE	FALSE	0.1797	0.1016	TRUE	0.0171287	3.22085e-06	TRUE	2	8239	0.00247109	20.1521
7-methylguanine levels	Malignant neoplasm of liver and intrahepatic bile ducts	rs62531487	G	A	G	A	-0.0822376	-0.0256	0.217614	0.2903	FALSE	FALSE	FALSE	0.7757	0.0899	TRUE	0.0182285	6.43762e-06	TRUE	2	8239	0.00270901	22.0977
7-methylguanine levels	Malignant neoplasm of liver and intrahepatic bile ducts	rs75118450	C	T	C	T	-0.246307	0.1696	0.0183001	0.0061	FALSE	FALSE	FALSE	0.755499	0.5446	TRUE	0.0557383	9.91638e-06	TRUE	2	8239	0.00271725	22.1651
7-methylguanine levels	Malignant neoplasm of liver and intrahepatic bile ducts	rs75607471	T	C	T	C	0.231536	-0.4554	0.0219747	0.01686	FALSE	FALSE	FALSE	0.1454	0.3128	TRUE	0.0513179	6.42785e-06	TRUE	2	8239	0.00297841	24.3017
7-methylguanine levels	Malignant neoplasm of liver and intrahepatic bile ducts	rs76693762	G	C	G	C	-0.213571	-0.1788	0.0258957	0.01114	FALSE	TRUE	FALSE	0.650401	0.3944	TRUE	0.0471838	6.00064e-06	TRUE	2	8239	0.00233721	19.2054
7-methylguanine levels	Malignant neoplasm of liver and intrahepatic bile ducts	rs7796997	T	A	T	A	-0.0789161	-0.0203	0.288893	0.2522	FALSE	TRUE	FALSE	0.8284	0.0936	TRUE	0.0166725	2.2088e-06	TRUE	2	8239	0.00233774	19.2097
7-methylguanine levels	Malignant neoplasm of liver and intrahepatic bile ducts	rs78324169	G	A	G	A	0.176367	0.1439	0.0475583	0.09525	FALSE	FALSE	FALSE	0.2969	0.138	TRUE	0.0350844	4.98389e-07	TRUE	2	8239	0.00356109	29.2981
4-oxo-retinoic acid levels	Malignant neoplasm of liver and intrahepatic bile ducts	rs10011241	C	T	C	T	-0.248843	-0.2421	0.0220873	0.008892	FALSE	FALSE	FALSE	0.5838	0.442	TRUE	0.0551649	6.4555e-06	TRUE	2	7514	0.0030969	25.4672
4-oxo-retinoic acid levels	Malignant neoplasm of liver and intrahepatic bile ducts	rs115655613	A	G	A	G	-0.25946	-0.1386	0.0191768	0.006194	FALSE	FALSE	FALSE	0.8026	0.5543	TRUE	0.0582273	8.35082e-06	TRUE	2	7514	0.00251093	20.6364
4-oxo-retinoic acid levels	Malignant neoplasm of liver and intrahepatic bile ducts	rs12606866	C	A	C	A	0.0799338	-0.0574	0.388852	0.4029	FALSE	FALSE	FALSE	0.4964	0.0843	TRUE	0.0165651	1.39692e-06	TRUE	2	7514	0.00282316	23.2098
4-oxo-retinoic acid levels	Malignant neoplasm of liver and intrahepatic bile ducts	rs150127605	A	G	A	G	-0.194071	0.3114	0.0461826	0.05291	FALSE	FALSE	FALSE	0.0857709	0.1813	TRUE	0.0382941	4.02209e-07	TRUE	2	7514	0.00251282	20.652
4-oxo-retinoic acid levels	Malignant neoplasm of liver and intrahepatic bile ducts	rs241600	G	T	G	T	-0.0759212	0.0836	0.422591	0.3973	FALSE	FALSE	FALSE	0.3151	0.0832	TRUE	0.0164265	3.80297e-06	TRUE	2	7514	0.00291118	23.9355
4-oxo-retinoic acid levels	Malignant neoplasm of liver and intrahepatic bile ducts	rs2596811	T	C	T	C	-0.0814821	-0.0666	0.313295	0.3987	FALSE	FALSE	FALSE	0.4254	0.0835	TRUE	0.0173003	2.47887e-06	TRUE	2	7514	0.00243336	19.9974
4-oxo-retinoic acid levels	Malignant neoplasm of liver and intrahepatic bile ducts	rs4990638	C	T	C	T	-0.127511	-0.0584	0.0935818	0.09407	FALSE	FALSE	FALSE	0.6772	0.1404	TRUE	0.027789	4.46333e-06	TRUE	2	7514	0.0024436	20.0817
4-oxo-retinoic acid levels	Malignant neoplasm of liver and intrahepatic bile ducts	rs603424	A	G	A	G	0.0962566	0.1877	0.176923	0.1167	FALSE	FALSE	FALSE	0.1407	0.1274	TRUE	0.0209516	4.34331e-06	TRUE	2	7514	0.00262879	21.6077
4-oxo-retinoic acid levels	Malignant neoplasm of liver and intrahepatic bile ducts	rs6079225	C	G	C	G	0.128518	-0.3385	0.915917	0.9598	FALSE	TRUE	FALSE	0.1049	0.2087	TRUE	0.0288568	8.44269e-06	TRUE	2	7514	0.00252686	20.7677
4-oxo-retinoic acid levels	Malignant neoplasm of liver and intrahepatic bile ducts	rs62051928	C	G	C	G	-0.0792331	-0.0127	0.321805	0.3043	FALSE	TRUE	FALSE	0.886	0.0888	TRUE	0.0172945	4.61886e-06	TRUE	2	7514	0.00267024	21.9492
4-oxo-retinoic acid levels	Malignant neoplasm of liver and intrahepatic bile ducts	rs66531867	G	A	G	A	0.150729	0.1398	0.0675441	0.08187	FALSE	FALSE	FALSE	0.3467	0.1486	TRUE	0.0317899	2.12222e-06	TRUE	2	7514	0.00286958	23.5925
4-oxo-retinoic acid levels	Malignant neoplasm of liver and intrahepatic bile ducts	rs6714486	A	T	A	T	-0.233236	-0.4222	0.0594476	0.03101	FALSE	TRUE	FALSE	0.0751208	0.2372	TRUE	0.0336519	4.18344e-12	TRUE	2	7514	0.00253992	20.8753
4-oxo-retinoic acid levels	Malignant neoplasm of liver and intrahepatic bile ducts	rs6721929	C	T	C	T	-0.0756867	-0.012	0.496459	0.4222	FALSE	FALSE	FALSE	0.8841	0.0826	TRUE	0.0162295	3.10817e-06	TRUE	2	7514	0.00280441	23.0552
4-oxo-retinoic acid levels	Malignant neoplasm of liver and intrahepatic bile ducts	rs72551330	C	T	C	T	0.496596	-0.3653	0.0148607	0.01533	FALSE	FALSE	FALSE	0.2725	0.3329	TRUE	0.0659387	5.0288e-14	TRUE	2	7514	0.00263722	21.6771
4-oxo-retinoic acid levels	Malignant neoplasm of liver and intrahepatic bile ducts	rs72831044	G	T	G	T	-0.131909	-0.1479	0.0820181	0.03784	FALSE	FALSE	FALSE	0.4923	0.2154	TRUE	0.0292344	6.41847e-06	TRUE	2	7514	0.00270979	22.2753
Cis-3,4-methyleneheptanoylcarnitine levels	Malignant neoplasm of liver and intrahepatic bile ducts	rs1001145	C	T	C	T	0.0806537	-0.0597	0.252134	0.2891	FALSE	FALSE	FALSE	0.5115	0.091	TRUE	0.0176193	4.70366e-06	TRUE	2	8259	0.00238761	19.6205
Cis-3,4-methyleneheptanoylcarnitine levels	Malignant neoplasm of liver and intrahepatic bile ducts	rs1047891	A	C	A	C	-0.0775517	-0.0054	0.309715	0.3234	FALSE	FALSE	FALSE	0.9509	0.0876	TRUE	0.016503	2.61135e-06	TRUE	2	8259	0.00252242	20.2582
Cis-3,4-methyleneheptanoylcarnitine levels	Malignant neoplasm of liver and intrahepatic bile ducts	rs11256316	G	A	G	A	0.121665	-0.0755	0.0942558	0.1344	FALSE	FALSE	FALSE	0.528799	0.1199	TRUE	0.0259446	2.73985e-06	TRUE	2	8259	0.00251146	20.17
Cis-3,4-methyleneheptanoylcarnitine levels	Malignant neoplasm of liver and intrahepatic bile ducts	rs114613601	G	C	G	C	0.222612	0.3847	0.027737	0.03571	FALSE	TRUE	FALSE	0.0853493	0.2236	TRUE	0.0463591	1.57166e-06	TRUE	2	8259	0.00297435	23.8986
Cis-3,4-methyleneheptanoylcarnitine levels	Malignant neoplasm of liver and intrahepatic bile ducts	rs1171615	T	C	T	C	0.151311	0.229	0.77086	0.8421	FALSE	FALSE	FALSE	0.0415499	0.1124	TRUE	0.0184204	2.13395e-16	TRUE	2	8259	0.00269234	21.6266
Cis-3,4-methyleneheptanoylcarnitine levels	Malignant neoplasm of liver and intrahepatic bile ducts	rs117842847	T	G	T	G	-0.823781	-0.0852	0.00200194	0.03175	FALSE	FALSE	FALSE	0.713801	0.2323	TRUE	0.169975	1.2567e-06	TRUE	2	8259	0.00249202	20.0134
Cis-3,4-methyleneheptanoylcarnitine levels	Malignant neoplasm of liver and intrahepatic bile ducts	rs118119345	G	A	G	A	-0.330777	0.6973	0.0106667	0.02035	FALSE	FALSE	FALSE	0.0154198	0.2879	TRUE	0.0742665	8.4318e-06	TRUE	2	8259	0.00238436	19.1467
Cis-3,4-methyleneheptanoylcarnitine levels	Malignant neoplasm of liver and intrahepatic bile ducts	rs12642833	G	A	G	A	-0.0693011	-0.045	0.396206	0.384	FALSE	FALSE	FALSE	0.5907	0.0837	TRUE	0.015442	7.19511e-06	TRUE	2	8259	0.0028343	22.7701
Cis-3,4-methyleneheptanoylcarnitine levels	Malignant neoplasm of liver and intrahepatic bile ducts	rs1290650	G	A	G	A	0.0699397	-0.1081	0.549429	0.6805	FALSE	FALSE	FALSE	0.2164	0.0874	TRUE	0.0152721	4.65952e-06	TRUE	2	8259	0.00287995	23.1379
Cis-3,4-methyleneheptanoylcarnitine levels	Malignant neoplasm of liver and intrahepatic bile ducts	rs139358468	C	T	C	T	0.282336	-0.0952	0.0169079	0.01245	FALSE	FALSE	FALSE	0.8071	0.39	TRUE	0.0597716	2.31732e-06	TRUE	2	8259	0.00234929	18.8645
Cis-3,4-methyleneheptanoylcarnitine levels	Malignant neoplasm of liver and intrahepatic bile ducts	rs141575755	A	G	A	G	-0.202039	-0.128	0.038254	0.06017	FALSE	FALSE	FALSE	0.4602	0.1733	TRUE	0.0395707	3.29478e-07	TRUE	2	8259	0.00267768	21.5085
Cis-3,4-methyleneheptanoylcarnitine levels	Malignant neoplasm of liver and intrahepatic bile ducts	rs147886311	T	C	T	C	-0.415495	-0.2297	0.00664472	0.05131	FALSE	FALSE	FALSE	0.2314	0.192	TRUE	0.0922822	6.71781e-06	TRUE	2	8259	0.00236561	18.9959
Cis-3,4-methyleneheptanoylcarnitine levels	Malignant neoplasm of liver and intrahepatic bile ducts	rs247001	G	A	G	A	-0.0707454	0.1364	0.446168	0.5136	FALSE	FALSE	FALSE	0.0948091	0.0817	TRUE	0.0153159	3.85428e-06	TRUE	2	8259	0.00281701	22.6308
Cis-3,4-methyleneheptanoylcarnitine levels	Malignant neoplasm of liver and intrahepatic bile ducts	rs2999541	C	G	C	G	-0.102003	0.0464	0.625607	0.6537	FALSE	TRUE	FALSE	0.5876	0.0856	TRUE	0.0156807	7.76739e-11	TRUE	2	8259	0.00250256	20.0983
Cis-3,4-methyleneheptanoylcarnitine levels	Malignant neoplasm of liver and intrahepatic bile ducts	rs324420	A	C	A	C	-0.0846083	-0.0705	0.208571	0.283	FALSE	FALSE	FALSE	0.4346	0.0903	TRUE	0.0186619	5.79481e-06	TRUE	2	8259	0.00274957	22.0875
Cis-3,4-methyleneheptanoylcarnitine levels	Malignant neoplasm of liver and intrahepatic bile ducts	rs4740797	A	G	A	G	0.132106	-0.1137	0.0829873	0.1053	FALSE	FALSE	FALSE	0.3919	0.1329	TRUE	0.0275694	1.65317e-06	TRUE	2	8259	0.00245005	19.6755
Cis-3,4-methyleneheptanoylcarnitine levels	Malignant neoplasm of liver and intrahepatic bile ducts	rs476451	T	C	T	C	0.0867827	0.0615	0.76303	0.715	FALSE	FALSE	FALSE	0.5561	0.1045	TRUE	0.0179656	1.36196e-06	TRUE	2	8259	0.00237531	19.074
Cis-3,4-methyleneheptanoylcarnitine levels	Malignant neoplasm of liver and intrahepatic bile ducts	rs4770259	A	C	A	C	0.132541	0.2022	0.0757193	0.05851	FALSE	FALSE	FALSE	0.2632	0.1807	TRUE	0.0293301	6.21452e-06	TRUE	2	8259	0.00252202	20.255
Cis-3,4-methyleneheptanoylcarnitine levels	Malignant neoplasm of liver and intrahepatic bile ducts	rs56212584	G	A	G	A	-0.116414	0.1003	0.101419	0.1038	FALSE	FALSE	FALSE	0.4625	0.1364	TRUE	0.0248532	2.81215e-06	TRUE	2	8259	0.00298994	24.0242
Cis-3,4-methyleneheptanoylcarnitine levels	Malignant neoplasm of liver and intrahepatic bile ducts	rs662138	G	C	G	C	-0.245472	-0.0278	0.174671	0.1467	FALSE	TRUE	FALSE	0.809	0.1149	TRUE	0.0198946	5.61071e-35	TRUE	2	8259	0.00315064	25.3195
Cis-3,4-methyleneheptanoylcarnitine levels	Malignant neoplasm of liver and intrahepatic bile ducts	rs72802659	C	G	C	G	-0.141694	-0.1921	0.0679255	0.0468	FALSE	TRUE	FALSE	0.3248	0.1951	TRUE	0.0301116	2.53102e-06	TRUE	2	8259	0.00237876	19.1016
Cis-3,4-methyleneheptanoylcarnitine levels	Malignant neoplasm of liver and intrahepatic bile ducts	rs78382346	A	G	A	G	-0.128511	0.1365	0.0823322	0.09569	FALSE	FALSE	FALSE	0.3285	0.1396	TRUE	0.0273301	2.57379e-06	TRUE	2	8259	0.00285047	22.9004
Cis-3,4-methyleneheptanoylcarnitine levels	Malignant neoplasm of liver and intrahepatic bile ducts	rs79439304	T	C	T	C	-0.30849	-0.1184	0.0132548	0.05078	FALSE	FALSE	FALSE	0.539	0.1927	TRUE	0.0672112	4.43553e-06	TRUE	2	8259	0.00234317	18.8152
Cis-3,4-methyleneheptanoylcarnitine levels	Malignant neoplasm of liver and intrahepatic bile ducts	rs80254170	G	A	G	A	-0.257157	-0.1317	0.0752636	0.07109	FALSE	FALSE	FALSE	0.4011	0.1568	TRUE	0.0284005	1.36992e-19	TRUE	2	8259	0.00258229	20.7403
Succinate levels	Malignant neoplasm of liver and intrahepatic bile ducts	rs10011572	T	G	T	G	-0.0926567	-0.0082	0.829274	0.7746	FALSE	FALSE	FALSE	0.9334	0.0979	TRUE	0.0204757	6.0337e-06	TRUE	2	7943	0.00237337	19.0583
Succinate levels	Malignant neoplasm of liver and intrahepatic bile ducts	rs11176426	T	C	T	C	0.117747	-0.1234	0.0977034	0.04665	FALSE	FALSE	FALSE	0.5302	0.1966	TRUE	0.0260672	6.27123e-06	TRUE	2	7943	0.00249386	20.0282
Succinate levels	Malignant neoplasm of liver and intrahepatic bile ducts	rs112395657	G	A	G	A	-0.207437	-0.1043	0.0306509	0.04232	FALSE	FALSE	FALSE	0.6076	0.2031	TRUE	0.0450335	4.09913e-06	TRUE	2	7943	0.00249304	20.0216
Succinate levels	Malignant neoplasm of liver and intrahepatic bile ducts	rs117024175	T	C	T	C	-1.49269	0.2783	0.000567322	0.05392	FALSE	FALSE	FALSE	0.1203	0.1791	TRUE	0.324998	4.3708e-06	TRUE	2	7943	0.00282383	22.6858
Succinate levels	Malignant neoplasm of liver and intrahepatic bile ducts	rs12207685	T	C	T	C	-0.222838	0.1399	0.0252175	0.04887	FALSE	FALSE	FALSE	0.4602	0.1894	TRUE	0.0496088	7.05938e-06	TRUE	2	7943	0.00267156	21.4592
Succinate levels	Malignant neoplasm of liver and intrahepatic bile ducts	rs1333261	T	C	T	C	-0.0871587	0.1314	0.234953	0.3182	FALSE	FALSE	FALSE	0.1346	0.0878	TRUE	0.0185301	2.55579e-06	TRUE	2	7943	0.00277294	21.7447
Succinate levels	Malignant neoplasm of liver and intrahepatic bile ducts	rs138715624	T	C	T	C	-0.335794	0.2603	0.011831	0.01414	FALSE	FALSE	FALSE	0.452101	0.3462	TRUE	0.0717246	2.84484e-06	TRUE	2	7943	0.00285111	22.3595
Succinate levels	Malignant neoplasm of liver and intrahepatic bile ducts	rs139641222	C	T	C	T	-0.366247	-0.0849	0.00965202	0.01959	FALSE	FALSE	FALSE	0.783	0.3082	TRUE	0.0792815	3.84533e-06	TRUE	2	7943	0.00346036	27.154
Succinate levels	Malignant neoplasm of liver and intrahepatic bile ducts	rs34466066	G	T	G	T	-0.0929812	0.0392	0.16757	0.1343	FALSE	FALSE	FALSE	0.747599	0.1219	TRUE	0.0207978	7.79595e-06	TRUE	2	7943	0.00269067	21.0978
Succinate levels	Malignant neoplasm of liver and intrahepatic bile ducts	rs390266	A	G	A	G	0.0791891	-0.0926	0.286215	0.2077	FALSE	FALSE	FALSE	0.3668	0.1025	TRUE	0.01709	3.59263e-06	TRUE	2	7943	0.00281356	22.0641
Succinate levels	Malignant neoplasm of liver and intrahepatic bile ducts	rs4837476	C	T	C	T	-0.0914604	0.2873	0.188935	0.2629	FALSE	FALSE	FALSE	0.001859	0.0923	TRUE	0.0196758	3.34575e-06	TRUE	2	7943	0.00326644	25.6272
Succinate levels	Malignant neoplasm of liver and intrahepatic bile ducts	rs6784383	C	T	C	T	0.307822	-0.0008	0.0137574	0.02825	FALSE	FALSE	FALSE	0.9973	0.2465	TRUE	0.066611	3.81565e-06	TRUE	2	7943	0.00257493	20.1879
Succinate levels	Malignant neoplasm of liver and intrahepatic bile ducts	rs6794935	T	G	T	G	0.0825503	-0.1786	0.752261	0.6922	FALSE	FALSE	FALSE	0.0447301	0.089	TRUE	0.0186111	9.18455e-06	TRUE	2	7943	0.00258733	20.2854
Succinate levels	Malignant neoplasm of liver and intrahepatic bile ducts	rs75039175	T	C	T	C	0.391887	-0.019	0.00750221	0.01059	FALSE	FALSE	FALSE	0.9632	0.4115	TRUE	0.088507	9.52232e-06	TRUE	2	7943	0.00277317	21.7465
Succinate levels	Malignant neoplasm of liver and intrahepatic bile ducts	rs75063089	A	G	A	G	-0.443762	-1.0546	0.00738077	0.003004	FALSE	FALSE	FALSE	0.1752	0.778	TRUE	0.0899821	8.15279e-07	TRUE	2	7943	0.00257281	20.1713
Succinate levels	Malignant neoplasm of liver and intrahepatic bile ducts	rs75318517	T	C	T	C	-0.231443	-0.0176	0.02269	0.008528	FALSE	FALSE	FALSE	0.9692	0.4552	TRUE	0.0522607	9.48391e-06	TRUE	2	7943	0.00304825	23.9102
Succinate levels	Malignant neoplasm of liver and intrahepatic bile ducts	rs75668162	T	C	T	C	-0.374901	1.3411	0.0093246	0.002384	FALSE	FALSE	FALSE	0.1355	0.8984	TRUE	0.0808559	3.54099e-06	TRUE	2	7943	0.0027561	21.6123
Succinate levels	Malignant neoplasm of liver and intrahepatic bile ducts	rs75840919	T	C	T	C	0.218053	0.0052	0.02701	0.02406	FALSE	FALSE	FALSE	0.9841	0.263	TRUE	0.0480726	5.73585e-06	TRUE	2	7943	0.00269856	21.1599
Succinate levels	Malignant neoplasm of liver and intrahepatic bile ducts	rs77933094	C	T	C	T	-0.347294	-0.0893	0.00974314	0.009153	FALSE	FALSE	FALSE	0.8361	0.4316	TRUE	0.0782691	9.11467e-06	TRUE	2	7943	0.00261571	20.5085
Succinate levels	Malignant neoplasm of liver and intrahepatic bile ducts	rs78010144	G	A	G	A	-0.457238	0.8558	0.00667927	0.007013	FALSE	FALSE	FALSE	0.0770407	0.484	TRUE	0.0952845	1.59729e-06	TRUE	2	7943	0.00297073	23.3003
Succinate levels	Malignant neoplasm of liver and intrahepatic bile ducts	rs79884158	T	C	T	C	-0.384004	0.3106	0.00819156	0.004636	FALSE	FALSE	FALSE	0.6387	0.6616	TRUE	0.0855067	7.09155e-06	TRUE	2	7943	0.00261189	20.4784
Succinate levels	Malignant neoplasm of liver and intrahepatic bile ducts	rs9905991	G	A	G	A	0.0718758	-0.0485	0.545215	0.5336	FALSE	FALSE	FALSE	0.5531	0.0817	TRUE	0.0157695	5.16671e-06	TRUE	2	7943	0.00258726	20.2848
2-hydroxy-4-(methylthio)butanoic acid levels	Malignant neoplasm of liver and intrahepatic bile ducts	rs10011993	C	A	C	A	0.0809351	-0.2073	0.381019	0.4386	FALSE	FALSE	FALSE	0.0119001	0.0824	TRUE	0.0154775	1.70236e-07	TRUE	2	8255	0.0027819	21.8151
2-hydroxy-4-(methylthio)butanoic acid levels	Malignant neoplasm of liver and intrahepatic bile ducts	rs10201698	C	G	C	G	0.0723808	0.1399	0.34712	0.3481	FALSE	TRUE	FALSE	0.103	0.0858	TRUE	0.0159664	5.80624e-06	TRUE	2	8255	0.00249506	19.5602
2-hydroxy-4-(methylthio)butanoic acid levels	Malignant neoplasm of liver and intrahepatic bile ducts	rs10766467	C	T	C	T	-0.170109	0.057	0.539916	0.5278	FALSE	FALSE	FALSE	0.4845	0.0816	TRUE	0.0148559	2.33439e-30	TRUE	2	8255	0.00261629	20.513
2-hydroxy-4-(methylthio)butanoic acid levels	Malignant neoplasm of liver and intrahepatic bile ducts	rs10846866	A	T	A	T	-0.0795386	0.0685	0.287423	0.3296	FALSE	TRUE	FALSE	0.4292	0.0866	TRUE	0.0169815	2.81544e-06	TRUE	2	8255	0.00265597	20.825
2-hydroxy-4-(methylthio)butanoic acid levels	Malignant neoplasm of liver and intrahepatic bile ducts	rs10923821	T	C	T	C	0.0767595	-0.1261	0.662956	0.7147	FALSE	FALSE	FALSE	0.1609	0.09	TRUE	0.0163212	2.56298e-06	TRUE	2	8255	0.00266988	20.9344
2-hydroxy-4-(methylthio)butanoic acid levels	Malignant neoplasm of liver and intrahepatic bile ducts	rs113090967	A	G	A	G	0.0975091	-0.0746	0.144162	0.1362	FALSE	FALSE	FALSE	0.5374	0.121	TRUE	0.0215752	6.19887e-06	TRUE	2	8255	0.00284793	22.3344
2-hydroxy-4-(methylthio)butanoic acid levels	Malignant neoplasm of liver and intrahepatic bile ducts	rs114261009	A	C	A	C	-0.450884	0.1625	0.00588664	0.001965	FALSE	FALSE	FALSE	0.8591	0.9152	TRUE	0.0974594	3.7212e-06	TRUE	2	8255	0.00310666	24.3698
2-hydroxy-4-(methylthio)butanoic acid levels	Malignant neoplasm of liver and intrahepatic bile ducts	rs11522698	A	G	A	G	0.0890865	0.0014	0.270343	0.2881	FALSE	FALSE	FALSE	0.9876	0.0904	TRUE	0.0172276	2.32662e-07	TRUE	2	8255	0.00271443	21.2846
2-hydroxy-4-(methylthio)butanoic acid levels	Malignant neoplasm of liver and intrahepatic bile ducts	rs116952655	G	T	G	T	-0.267896	0.4472	0.0171828	0.01379	FALSE	FALSE	FALSE	0.2015	0.3501	TRUE	0.0576902	3.42234e-06	TRUE	2	8255	0.00287213	23.4378
2-hydroxy-4-(methylthio)butanoic acid levels	Malignant neoplasm of liver and intrahepatic bile ducts	rs13250531	C	G	C	G	0.134988	0.0086	0.0705918	0.07308	FALSE	TRUE	FALSE	0.9564	0.1581	TRUE	0.029479	4.66897e-06	TRUE	2	8255	0.00265758	21.6824
2-hydroxy-4-(methylthio)butanoic acid levels	Malignant neoplasm of liver and intrahepatic bile ducts	rs140959752	A	C	A	C	-0.163506	-0.5222	0.0434704	0.02004	FALSE	FALSE	FALSE	0.0734903	0.2918	TRUE	0.0370121	9.97848e-06	TRUE	2	8255	0.00251121	20.4851
2-hydroxy-4-(methylthio)butanoic acid levels	Malignant neoplasm of liver and intrahepatic bile ducts	rs141331	A	G	A	G	0.0720263	0.1498	0.60801	0.5807	FALSE	FALSE	FALSE	0.0689303	0.0824	TRUE	0.0154888	3.316e-06	TRUE	2	8255	0.00234262	19.1067
2-hydroxy-4-(methylthio)butanoic acid levels	Malignant neoplasm of liver and intrahepatic bile ducts	rs142801739	T	C	T	C	0.231748	-0.4768	0.0275514	0.02802	FALSE	FALSE	FALSE	0.0530005	0.2464	TRUE	0.045844	4.30065e-07	TRUE	2	8255	0.00429873	35.1298
2-hydroxy-4-(methylthio)butanoic acid levels	Malignant neoplasm of liver and intrahepatic bile ducts	rs183640109	A	G	A	G	0.222992	-0.2445	0.0230263	0.02539	FALSE	FALSE	FALSE	0.3476	0.2603	TRUE	0.0500859	8.49971e-06	TRUE	2	8255	0.00247271	20.1703
2-hydroxy-4-(methylthio)butanoic acid levels	Malignant neoplasm of liver and intrahepatic bile ducts	rs1846285	G	A	G	A	0.0890115	0.0302	0.18232	0.1525	FALSE	FALSE	FALSE	0.817	0.1303	TRUE	0.019355	4.24745e-06	TRUE	2	8255	0.00295783	24.1393
2-hydroxy-4-(methylthio)butanoic acid levels	Malignant neoplasm of liver and intrahepatic bile ducts	rs1856661	C	G	C	G	0.299331	0.1018	0.01255	0.02322	FALSE	TRUE	FALSE	0.7057	0.2697	TRUE	0.0668853	7.63083e-06	TRUE	2	8255	0.00226706	18.489
2-hydroxy-4-(methylthio)butanoic acid levels	Malignant neoplasm of liver and intrahepatic bile ducts	rs186411642	A	C	A	C	-0.556826	-0.2842	0.00406652	0.0211	FALSE	FALSE	FALSE	0.323	0.2876	TRUE	0.11826	2.49554e-06	TRUE	2	8255	0.00522893	42.7714
2-hydroxy-4-(methylthio)butanoic acid levels	Malignant neoplasm of liver and intrahepatic bile ducts	rs2126886	T	C	T	C	0.082341	0.0913	0.784207	0.8096	FALSE	FALSE	FALSE	0.3796	0.1039	TRUE	0.0183291	7.04362e-06	TRUE	2	8255	0.00229839	18.7451
2-hydroxy-4-(methylthio)butanoic acid levels	Malignant neoplasm of liver and intrahepatic bile ducts	rs2765527	C	T	C	T	-0.436372	-0.0761	0.493491	0.5507	FALSE	FALSE	FALSE	0.3517	0.0817	TRUE	0.0142751	3.18996e-205	TRUE	2	8255	0.00254099	20.7287
2-hydroxy-4-(methylthio)butanoic acid levels	Malignant neoplasm of liver and intrahepatic bile ducts	rs4656106	C	T	C	T	-0.109283	0.1871	0.164955	0.1398	FALSE	FALSE	FALSE	0.1164	0.1192	TRUE	0.02028	7.09698e-08	TRUE	2	8255	0.00237736	19.3907
2-hydroxy-4-(methylthio)butanoic acid levels	Malignant neoplasm of liver and intrahepatic bile ducts	rs490379	C	A	C	A	-0.124448	0.1696	0.13616	0.09253	FALSE	FALSE	FALSE	0.2301	0.1413	TRUE	0.0218311	1.19464e-08	TRUE	2	8255	0.0025133	20.5023
2-hydroxy-4-(methylthio)butanoic acid levels	Malignant neoplasm of liver and intrahepatic bile ducts	rs59543093	T	C	T	C	-0.185892	0.1986	0.0388031	0.02717	FALSE	FALSE	FALSE	0.4377	0.2559	TRUE	0.0385756	1.44355e-06	TRUE	2	8255	0.00301842	24.6352
2-hydroxy-4-(methylthio)butanoic acid levels	Malignant neoplasm of liver and intrahepatic bile ducts	rs62045233	A	C	A	C	-0.136479	-0.0132	0.0637523	0.05224	FALSE	FALSE	FALSE	0.9431	0.1846	TRUE	0.0307356	8.97816e-06	TRUE	2	8255	0.00228763	18.6571
2-hydroxy-4-(methylthio)butanoic acid levels	Malignant neoplasm of liver and intrahepatic bile ducts	rs6425192	C	T	C	T	-0.121753	-0.1498	0.320929	0.2939	FALSE	FALSE	FALSE	0.0942801	0.0895	TRUE	0.0159879	2.63037e-14	TRUE	2	8255	0.00257125	20.9762
2-hydroxy-4-(methylthio)butanoic acid levels	Malignant neoplasm of liver and intrahepatic bile ducts	rs66511710	G	A	G	A	-0.0685605	-0.028	0.380703	0.3105	FALSE	FALSE	FALSE	0.751701	0.0886	TRUE	0.0154767	9.42741e-06	TRUE	2	8255	0.00273418	22.309
2-hydroxy-4-(methylthio)butanoic acid levels	Malignant neoplasm of liver and intrahepatic bile ducts	rs75703698	C	T	C	T	0.274488	-0.4467	0.0160957	0.005968	FALSE	FALSE	FALSE	0.4089	0.5409	TRUE	0.0602033	5.13135e-06	TRUE	2	8255	0.00236569	19.2953
2-hydroxy-4-(methylthio)butanoic acid levels	Malignant neoplasm of liver and intrahepatic bile ducts	rs9566434	G	T	G	T	0.586696	-0.1309	0.0034558	0.05932	FALSE	FALSE	FALSE	0.4413	0.17	TRUE	0.128145	4.68612e-06	TRUE	2	8255	0.00262508	21.4165
Picolinate levels	Malignant neoplasm of liver and intrahepatic bile ducts	rs10013439	A	G	A	G	-0.113268	0.0502	0.119593	0.1492	FALSE	FALSE	FALSE	0.6595	0.114	TRUE	0.0255182	9.05026e-06	TRUE	2	7051	0.00259821	21.1967
Picolinate levels	Malignant neoplasm of liver and intrahepatic bile ducts	rs10165615	A	G	A	G	-0.0765678	0.0726	0.526882	0.545	FALSE	FALSE	FALSE	0.3745	0.0818	TRUE	0.0165386	3.66296e-06	TRUE	2	7051	0.00715432	58.6342
Picolinate levels	Malignant neoplasm of liver and intrahepatic bile ducts	rs1047891	A	C	A	C	-0.104752	-0.0054	0.305733	0.3234	FALSE	FALSE	FALSE	0.9509	0.0876	TRUE	0.017993	5.82115e-09	TRUE	2	7051	0.00242276	19.7619
Picolinate levels	Malignant neoplasm of liver and intrahepatic bile ducts	rs116572752	A	G	A	G	-0.222458	-0.0707	0.0305615	0.06045	FALSE	FALSE	FALSE	0.6821	0.1725	TRUE	0.0476773	3.07255e-06	TRUE	2	7051	0.00349615	28.548
Picolinate levels	Malignant neoplasm of liver and intrahepatic bile ducts	rs1170931	T	C	T	C	0.0799666	-0.0442	0.511189	0.5969	FALSE	FALSE	FALSE	0.5945	0.0831	TRUE	0.0166158	1.48919e-06	TRUE	2	7051	0.00269594	21.9961
Picolinate levels	Malignant neoplasm of liver and intrahepatic bile ducts	rs118128689	C	T	C	T	0.444047	0.0999	0.00704927	0.02041	FALSE	FALSE	FALSE	0.7258	0.285	TRUE	0.0991152	7.46035e-06	TRUE	2	7051	0.0026972	22.0064
Picolinate levels	Malignant neoplasm of liver and intrahepatic bile ducts	rs13184770	G	A	G	A	0.0754414	0.0152	0.514092	0.6111	FALSE	FALSE	FALSE	0.8553	0.0835	TRUE	0.016819	7.27516e-06	TRUE	2	7051	0.00256359	20.9135
Picolinate levels	Malignant neoplasm of liver and intrahepatic bile ducts	rs148152439	A	G	A	G	-0.238828	0.0273	0.0260684	0.01149	FALSE	FALSE	FALSE	0.9449	0.3945	TRUE	0.0516818	3.8167e-06	TRUE	2	7051	0.00260361	21.2409
Picolinate levels	Malignant neoplasm of liver and intrahepatic bile ducts	rs164749	G	T	G	T	0.14552	0.0709	0.476969	0.419	FALSE	FALSE	FALSE	0.3896	0.0824	TRUE	0.0164579	9.40488e-19	TRUE	2	7051	0.0113837	93.6957
Picolinate levels	Malignant neoplasm of liver and intrahepatic bile ducts	rs17557932	T	C	T	C	-0.094645	-0.0289	0.255649	0.317	FALSE	FALSE	FALSE	0.741	0.0874	TRUE	0.0190838	7.06971e-07	TRUE	2	7051	0.00238458	19.4497
Picolinate levels	Malignant neoplasm of liver and intrahepatic bile ducts	rs185587631	C	G	C	G	0.352746	-0.5939	0.0122229	0.01486	FALSE	TRUE	FALSE	0.0749394	0.3335	TRUE	0.0755844	3.05747e-06	TRUE	2	7051	0.00245629	20.0361
Picolinate levels	Malignant neoplasm of liver and intrahepatic bile ducts	rs3823118	A	G	A	G	0.149643	0.1052	0.0742829	0.1194	FALSE	FALSE	FALSE	0.4033	0.1259	TRUE	0.0316259	2.22698e-06	TRUE	2	7051	0.00225444	18.3745
Picolinate levels	Malignant neoplasm of liver and intrahepatic bile ducts	rs41286234	C	G	C	G	0.303256	0.4507	0.018653	0.01596	FALSE	TRUE	FALSE	0.1661	0.3254	TRUE	0.0609158	6.41501e-07	TRUE	2	7051	0.00232511	18.9518
Picolinate levels	Malignant neoplasm of liver and intrahepatic bile ducts	rs4392119	C	T	C	T	0.250848	-0.7314	0.972514	0.9724	FALSE	FALSE	FALSE	0.00395603	0.2538	TRUE	0.0503664	6.34331e-07	TRUE	2	7051	0.00254387	20.7395
Picolinate levels	Malignant neoplasm of liver and intrahepatic bile ducts	rs528053698	T	A	T	A	-0.156034	0.0886	0.0592967	0.0483	FALSE	TRUE	FALSE	0.6402	0.1896	TRUE	0.0351023	8.78463e-06	TRUE	2	7051	0.00233467	19.03
Picolinate levels	Malignant neoplasm of liver and intrahepatic bile ducts	rs71486039	T	C	T	C	-0.289532	-0.4335	0.0164907	0.005968	FALSE	FALSE	FALSE	0.4392	0.5604	TRUE	0.0653581	9.42607e-06	TRUE	2	7051	0.00260913	21.273
Picolinate levels	Malignant neoplasm of liver and intrahepatic bile ducts	rs72687504	A	G	A	G	0.285391	0.7026	0.0194389	0.004077	FALSE	FALSE	FALSE	0.284	0.6558	TRUE	0.0591008	1.373e-06	TRUE	2	7051	0.00242287	19.7506
Picolinate levels	Malignant neoplasm of liver and intrahepatic bile ducts	rs74747434	T	C	T	C	-0.0743448	-0.2009	0.524747	0.4592	FALSE	FALSE	FALSE	0.0141198	0.0818	TRUE	0.0166538	8.03879e-06	TRUE	2	7051	0.00395273	32.2712
Picolinate levels	Malignant neoplasm of liver and intrahepatic bile ducts	rs75302640	T	A	T	A	0.135653	0.1936	0.0901851	0.1008	FALSE	TRUE	FALSE	0.1539	0.1358	TRUE	0.0287675	2.41105e-06	TRUE	2	7051	0.00423486	34.5843
Picolinate levels	Malignant neoplasm of liver and intrahepatic bile ducts	rs77863699	C	T	C	T	0.539266	0.48	0.0258486	0.01638	FALSE	FALSE	FALSE	0.1311	0.3179	TRUE	0.051931	2.92349e-25	TRUE	2	7051	0.0295499	247.617
Picolinate levels	Malignant neoplasm of liver and intrahepatic bile ducts	rs9621844	T	C	T	C	-0.0815238	0.2167	0.332413	0.3279	FALSE	FALSE	FALSE	0.0128801	0.0871	TRUE	0.0176605	3.90869e-06	TRUE	2	7051	0.00302458	24.6705
Picolinate levels	Malignant neoplasm of liver and intrahepatic bile ducts	rs9633689	T	C	T	C	-0.244006	0.3083	0.0274148	0.0171	FALSE	FALSE	FALSE	0.3357	0.3202	TRUE	0.0508385	1.5895e-06	TRUE	2	7051	0.00242147	19.7392
Arachidate (20:0) levels	Malignant neoplasm of liver and intrahepatic bile ducts	rs10014286	C	T	C	T	-0.0914222	-0.0893	0.175551	0.2412	FALSE	FALSE	FALSE	0.3466	0.0949	TRUE	0.0204023	7.43017e-06	TRUE	2	8228	0.00232816	18.9768
Arachidate (20:0) levels	Malignant neoplasm of liver and intrahepatic bile ducts	rs11143057	A	T	A	T	-0.0734566	0.0902	0.601459	0.6196	FALSE	TRUE	FALSE	0.2828	0.0839	TRUE	0.0161646	5.51227e-06	TRUE	2	8228	0.0040134	32.7685
Arachidate (20:0) levels	Malignant neoplasm of liver and intrahepatic bile ducts	rs112726409	A	G	A	G	0.0994932	-0.0483	0.145893	0.1436	FALSE	FALSE	FALSE	0.677599	0.1162	TRUE	0.0221738	7.224e-06	TRUE	2	8228	0.00261921	21.3553
Arachidate (20:0) levels	Malignant neoplasm of liver and intrahepatic bile ducts	rs115172531	A	G	A	G	-0.25463	-0.2579	0.0195864	0.02619	FALSE	FALSE	FALSE	0.3167	0.2575	TRUE	0.0560819	5.61659e-06	TRUE	2	8228	0.00228161	18.5965
Arachidate (20:0) levels	Malignant neoplasm of liver and intrahepatic bile ducts	rs115923460	T	A	T	A	0.281498	0.1654	0.0154671	0.01476	FALSE	TRUE	FALSE	0.633299	0.3466	TRUE	0.0630274	7.95899e-06	TRUE	2	8228	0.00278124	22.6801
Arachidate (20:0) levels	Malignant neoplasm of liver and intrahepatic bile ducts	rs117531849	C	A	C	A	0.310913	-0.4186	0.014056	0.00278	FALSE	FALSE	FALSE	0.6022	0.8029	TRUE	0.0659517	2.42606e-06	TRUE	2	8228	0.00506024	41.3592
Arachidate (20:0) levels	Malignant neoplasm of liver and intrahepatic bile ducts	rs11755828	A	G	A	G	-0.131336	-0.0589	0.0781326	0.1383	FALSE	FALSE	FALSE	0.6183	0.1181	TRUE	0.0290043	5.95034e-06	TRUE	2	8228	0.00259259	21.1377
Arachidate (20:0) levels	Malignant neoplasm of liver and intrahepatic bile ducts	rs117578898	T	A	T	A	-0.339656	0.2644	0.0118873	0.01431	FALSE	TRUE	FALSE	0.4453	0.3464	TRUE	0.071383	1.95302e-06	TRUE	2	8228	0.00264267	21.5471
Arachidate (20:0) levels	Malignant neoplasm of liver and intrahepatic bile ducts	rs141844637	A	C	A	C	0.25111	-0.0748	0.020294	0.0304	FALSE	FALSE	FALSE	0.7595	0.2444	TRUE	0.0560387	7.42869e-06	TRUE	2	8228	0.00650747	53.2654
Arachidate (20:0) levels	Malignant neoplasm of liver and intrahepatic bile ducts	rs143771867	A	G	A	G	-0.197317	0.1242	0.0335058	0.02395	FALSE	FALSE	FALSE	0.652299	0.2757	TRUE	0.0428993	4.2344e-06	TRUE	2	8228	0.00243457	19.8462
Arachidate (20:0) levels	Malignant neoplasm of liver and intrahepatic bile ducts	rs146972161	G	A	G	A	0.497628	0.2344	0.00554	0.02255	FALSE	FALSE	FALSE	0.3954	0.2758	TRUE	0.104643	1.97951e-06	TRUE	2	8228	0.00259309	21.1418
Arachidate (20:0) levels	Malignant neoplasm of liver and intrahepatic bile ducts	rs1736555	G	A	G	A	0.0750494	-0.0256	0.303721	0.3242	FALSE	FALSE	FALSE	0.7687	0.087	TRUE	0.0168498	8.42714e-06	TRUE	2	8228	0.00864409	70.9066
Arachidate (20:0) levels	Malignant neoplasm of liver and intrahepatic bile ducts	rs2127996	A	G	A	G	-0.088801	0.0773	0.191418	0.2119	FALSE	FALSE	FALSE	0.4388	0.0999	TRUE	0.0199788	8.79868e-06	TRUE	2	8228	0.00218662	18.0375
Arachidate (20:0) levels	Malignant neoplasm of liver and intrahepatic bile ducts	rs539511656	A	G	A	G	0.364008	0.2354	0.0100026	0.08918	FALSE	FALSE	FALSE	0.1233	0.1527	TRUE	0.0802952	5.80488e-06	TRUE	2	8228	0.00237922	19.6301
Arachidate (20:0) levels	Malignant neoplasm of liver and intrahepatic bile ducts	rs6754993	A	G	A	G	-0.323133	0.0237	0.987771	0.983	FALSE	FALSE	FALSE	0.9409	0.3198	TRUE	0.0708985	5.17216e-06	TRUE	2	8228	0.00657024	54.4373
Arachidate (20:0) levels	Malignant neoplasm of liver and intrahepatic bile ducts	rs72728621	A	C	A	C	-0.108485	0.0435	0.150604	0.1298	FALSE	FALSE	FALSE	0.7208	0.1218	TRUE	0.0216286	5.2818e-07	TRUE	2	8228	0.00206989	17.0726
Arachidate (20:0) levels	Malignant neoplasm of liver and intrahepatic bile ducts	rs75367138	C	G	C	G	0.0955024	0.1046	0.185321	0.1959	FALSE	TRUE	FALSE	0.3098	0.103	TRUE	0.0200829	1.9804e-06	TRUE	2	8228	0.00199844	16.4821
Arachidate (20:0) levels	Malignant neoplasm of liver and intrahepatic bile ducts	rs75479618	G	T	G	T	-0.164228	-0.0451	0.0473755	0.0267	FALSE	FALSE	FALSE	0.8597	0.2551	TRUE	0.0362938	6.04103e-06	TRUE	2	8228	0.0020512	16.9181
Arachidate (20:0) levels	Malignant neoplasm of liver and intrahepatic bile ducts	rs75844056	T	G	T	G	0.17317	-0.2541	0.0462287	0.07688	FALSE	FALSE	FALSE	0.1025	0.1556	TRUE	0.0369008	2.69423e-06	TRUE	2	8228	0.00240251	19.8227
Arachidate (20:0) levels	Malignant neoplasm of liver and intrahepatic bile ducts	rs76212203	A	G	A	G	0.203055	-0.4741	0.0300816	0.01233	FALSE	FALSE	FALSE	0.1992	0.3693	TRUE	0.045209	7.07352e-06	TRUE	2	8228	0.00196979	16.2454
Arachidate (20:0) levels	Malignant neoplasm of liver and intrahepatic bile ducts	rs7782319	G	A	G	A	-0.0730698	0.0346	0.380255	0.4276	FALSE	FALSE	FALSE	0.673	0.0821	TRUE	0.0165355	9.91777e-06	TRUE	2	8228	0.00223126	18.4066
Arachidate (20:0) levels	Malignant neoplasm of liver and intrahepatic bile ducts	rs79812662	A	C	A	C	0.279354	-0.1396	0.0160461	0.01927	FALSE	FALSE	FALSE	0.6418	0.3001	TRUE	0.0613829	5.33906e-06	TRUE	2	8228	0.0030009	24.7747
Arachidate (20:0) levels	Malignant neoplasm of liver and intrahepatic bile ducts	rs9862096	G	T	G	T	0.165833	0.2234	0.0469283	0.04845	FALSE	FALSE	FALSE	0.2411	0.1906	TRUE	0.0363552	5.07976e-06	TRUE	2	8228	0.00221671	18.2863
Alpha-ketobutyrate to 3-methyl-2-oxobutyrate ratio	Malignant neoplasm of liver and intrahepatic bile ducts	rs10014755	G	A	G	A	-0.12144	-0.0752	0.532096	0.4887	FALSE	FALSE	FALSE	0.3589	0.082	TRUE	0.0156035	7.09071e-15	TRUE	2	8133	0.00204835	16.8946
Alpha-ketobutyrate to 3-methyl-2-oxobutyrate ratio	Malignant neoplasm of liver and intrahepatic bile ducts	rs11142690	G	A	G	A	0.209088	-0.0473	0.028552	0.01935	FALSE	FALSE	FALSE	0.8746	0.2994	TRUE	0.0467106	7.59682e-06	TRUE	2	8133	0.00200364	16.5251
Alpha-ketobutyrate to 3-methyl-2-oxobutyrate ratio	Malignant neoplasm of liver and intrahepatic bile ducts	rs113466620	A	G	A	G	0.218443	0.0714	0.0263289	0.02628	FALSE	FALSE	FALSE	0.7817	0.2575	TRUE	0.0488984	7.92152e-06	TRUE	2	8133	0.0020649	17.0314
Alpha-ketobutyrate to 3-methyl-2-oxobutyrate ratio	Malignant neoplasm of liver and intrahepatic bile ducts	rs11605120	G	A	G	A	-0.101525	0.2073	0.133038	0.1194	FALSE	FALSE	FALSE	0.1033	0.1273	TRUE	0.0228956	9.23858e-06	TRUE	2	8133	0.00209064	17.2441
Alpha-ketobutyrate to 3-methyl-2-oxobutyrate ratio	Malignant neoplasm of liver and intrahepatic bile ducts	rs117170005	G	A	G	A	0.373063	1.3692	0.00952499	0.002424	FALSE	FALSE	FALSE	0.1101	0.8569	TRUE	0.0790896	2.3939e-06	TRUE	2	8133	0.00198977	16.4105
Alpha-ketobutyrate to 3-methyl-2-oxobutyrate ratio	Malignant neoplasm of liver and intrahepatic bile ducts	rs117578810	A	G	A	G	-0.270825	-0.3331	0.0163117	0.009602	FALSE	FALSE	FALSE	0.4382	0.4297	TRUE	0.0605821	7.8084e-06	TRUE	2	8133	0.00215809	17.8016
Alpha-ketobutyrate to 3-methyl-2-oxobutyrate ratio	Malignant neoplasm of liver and intrahepatic bile ducts	rs118135994	T	A	T	A	-0.196667	-0.3418	0.0325309	0.02605	FALSE	TRUE	FALSE	0.1931	0.2627	TRUE	0.0440195	7.90579e-06	TRUE	2	8133	0.00216982	17.8986
Alpha-ketobutyrate to 3-methyl-2-oxobutyrate ratio	Malignant neoplasm of liver and intrahepatic bile ducts	rs148703016	C	G	C	G	-0.233635	-0.2907	0.0237771	0.008937	FALSE	TRUE	FALSE	0.5177	0.4494	TRUE	0.0510851	4.79759e-06	TRUE	2	8133	0.0141235	117.916
Alpha-ketobutyrate to 3-methyl-2-oxobutyrate ratio	Malignant neoplasm of liver and intrahepatic bile ducts	rs1638751	G	A	G	A	0.130067	-0.1852	0.0781115	0.1383	FALSE	FALSE	FALSE	0.1142	0.1172	TRUE	0.0290366	7.48392e-06	TRUE	2	8133	0.00218594	18.0319
Alpha-ketobutyrate to 3-methyl-2-oxobutyrate ratio	Malignant neoplasm of liver and intrahepatic bile ducts	rs17385872	A	C	A	C	0.084772	0.0311	0.248261	0.2236	FALSE	FALSE	FALSE	0.7508	0.0979	TRUE	0.0180267	2.56898e-06	TRUE	2	8133	0.0022684	18.7136
Alpha-ketobutyrate to 3-methyl-2-oxobutyrate ratio	Malignant neoplasm of liver and intrahepatic bile ducts	rs1811676	G	A	G	A	-0.0993646	-0.1209	0.141437	0.1355	FALSE	FALSE	FALSE	0.3112	0.1194	TRUE	0.0223742	8.95296e-06	TRUE	2	8133	0.00203767	16.8063
Alpha-ketobutyrate to 3-methyl-2-oxobutyrate ratio	Malignant neoplasm of liver and intrahepatic bile ducts	rs1895645	T	C	T	C	-0.0702403	0.0053	0.567591	0.4895	FALSE	FALSE	FALSE	0.9482	0.081	TRUE	0.0157659	8.38186e-06	TRUE	2	8133	0.00241905	19.9595
Alpha-ketobutyrate to 3-methyl-2-oxobutyrate ratio	Malignant neoplasm of liver and intrahepatic bile ducts	rs200986045	A	C	A	C	-0.578451	-1.0145	0.00351678	0.0008179	FALSE	FALSE	FALSE	0.4544	1.3561	TRUE	0.130932	9.96436e-06	TRUE	2	8133	0.00199705	16.4706
Alpha-ketobutyrate to 3-methyl-2-oxobutyrate ratio	Malignant neoplasm of liver and intrahepatic bile ducts	rs4736695	G	A	G	A	-0.0880437	0.1918	0.298253	0.2873	FALSE	FALSE	FALSE	0.0339703	0.0905	TRUE	0.0170325	2.35135e-07	TRUE	2	8133	0.00218376	18.0139
Alpha-ketobutyrate to 3-methyl-2-oxobutyrate ratio	Malignant neoplasm of liver and intrahepatic bile ducts	rs563588	A	G	A	G	-0.0699604	0.0842	0.443864	0.4415	FALSE	FALSE	FALSE	0.3042	0.082	TRUE	0.0157733	9.19147e-06	TRUE	2	8133	0.00226449	18.7857
Alpha-ketobutyrate to 3-methyl-2-oxobutyrate ratio	Malignant neoplasm of liver and intrahepatic bile ducts	rs59974919	G	A	G	A	0.195448	-0.7689	0.0435746	0.007904	FALSE	FALSE	FALSE	0.1126	0.4846	TRUE	0.0382603	3.24939e-07	TRUE	2	8133	0.00226703	18.8068
Alpha-ketobutyrate to 3-methyl-2-oxobutyrate ratio	Malignant neoplasm of liver and intrahepatic bile ducts	rs62395160	G	C	G	C	0.139606	0.2149	0.075228	0.04376	FALSE	TRUE	FALSE	0.2985	0.2067	TRUE	0.0297052	2.60539e-06	TRUE	2	8133	0.00220719	18.3093
Alpha-ketobutyrate to 3-methyl-2-oxobutyrate ratio	Malignant neoplasm of liver and intrahepatic bile ducts	rs71656866	A	G	A	G	0.111376	0.2052	0.103579	0.1152	FALSE	FALSE	FALSE	0.1072	0.1274	TRUE	0.0251958	9.85145e-06	TRUE	2	8133	0.00222892	18.49
Alpha-ketobutyrate to 3-methyl-2-oxobutyrate ratio	Malignant neoplasm of liver and intrahepatic bile ducts	rs744927	G	A	G	A	0.0928805	0.1052	0.816246	0.8178	FALSE	FALSE	FALSE	0.3215	0.1061	TRUE	0.0204571	5.61829e-06	TRUE	2	8133	0.00245402	20.3619
Alpha-ketobutyrate to 3-methyl-2-oxobutyrate ratio	Malignant neoplasm of liver and intrahepatic bile ducts	rs75716985	A	C	A	C	0.235109	-0.1974	0.0222742	0.0504	FALSE	FALSE	FALSE	0.2928	0.1876	TRUE	0.052067	6.31656e-06	TRUE	2	8133	0.00253727	21.0544
Alpha-ketobutyrate to 3-methyl-2-oxobutyrate ratio	Malignant neoplasm of liver and intrahepatic bile ducts	rs8054514	G	T	G	T	-0.102761	-0.1954	0.141888	0.08477	FALSE	FALSE	FALSE	0.1971	0.1515	TRUE	0.0224894	4.89304e-06	TRUE	2	8133	0.00227184	18.8468
3-methylhistidine levels	Malignant neoplasm of liver and intrahepatic bile ducts	rs10014780	G	A	G	A	-0.0956574	-0.1145	0.159583	0.1538	FALSE	FALSE	FALSE	0.3172	0.1145	TRUE	0.0209224	4.83094e-06	TRUE	2	8289	0.00226104	18.757
3-methylhistidine levels	Malignant neoplasm of liver and intrahepatic bile ducts	rs10181994	T	A	T	A	0.0821837	0.0468	0.691427	0.7278	FALSE	TRUE	FALSE	0.6075	0.0911	TRUE	0.0169317	1.21096e-06	TRUE	2	8289	0.00232615	19.2985
3-methylhistidine levels	Malignant neoplasm of liver and intrahepatic bile ducts	rs10966648	T	C	T	C	-0.0937684	-0.2318	0.745054	0.8017	FALSE	FALSE	FALSE	0.0243703	0.103	TRUE	0.0178574	1.51321e-07	TRUE	2	8289	0.00238544	19.7915
3-methylhistidine levels	Malignant neoplasm of liver and intrahepatic bile ducts	rs114734560	T	C	T	C	-0.35764	-0.4894	0.0102702	0.02347	FALSE	FALSE	FALSE	0.0735005	0.2735	TRUE	0.076823	3.23383e-06	TRUE	2	8289	0.00254964	21.1573
3-methylhistidine levels	Malignant neoplasm of liver and intrahepatic bile ducts	rs117090299	C	T	C	T	-0.295449	-0.302	0.0137094	0.007506	FALSE	FALSE	FALSE	0.5343	0.4859	TRUE	0.0654447	6.34695e-06	TRUE	2	8289	0.00218099	18.0915
3-methylhistidine levels	Malignant neoplasm of liver and intrahepatic bile ducts	rs117771460	A	G	A	G	0.264482	0.1173	0.0170496	0.01418	FALSE	FALSE	FALSE	0.7331	0.3441	TRUE	0.0597176	9.47246e-06	TRUE	2	8289	0.00380454	31.6104
3-methylhistidine levels	Malignant neoplasm of liver and intrahepatic bile ducts	rs11872731	A	G	A	G	0.135492	0.2613	0.0719668	0.06466	FALSE	FALSE	FALSE	0.1193	0.1677	TRUE	0.0304621	8.67197e-06	TRUE	2	8289	0.00217909	18.0757
3-methylhistidine levels	Malignant neoplasm of liver and intrahepatic bile ducts	rs12138831	T	G	T	G	-0.223214	-0.4961	0.0257563	0.009693	FALSE	FALSE	FALSE	0.2443	0.426	TRUE	0.0486608	4.4935e-06	TRUE	2	8289	0.00212727	17.6449
3-methylhistidine levels	Malignant neoplasm of liver and intrahepatic bile ducts	rs12553086	G	T	G	T	0.14967	0.0776	0.0669778	0.09587	FALSE	FALSE	FALSE	0.5739	0.1379	TRUE	0.0307172	1.1018e-06	TRUE	2	8289	0.00237867	19.7352
3-methylhistidine levels	Malignant neoplasm of liver and intrahepatic bile ducts	rs13234372	A	G	A	G	-0.0821865	-0.0634	0.309524	0.2808	FALSE	FALSE	FALSE	0.4847	0.0907	TRUE	0.0166991	8.58358e-07	TRUE	2	8289	0.00220191	18.2654
3-methylhistidine levels	Malignant neoplasm of liver and intrahepatic bile ducts	rs138750865	T	C	T	C	0.229043	-0.0193	0.0259304	0.01996	FALSE	FALSE	FALSE	0.9479	0.2949	TRUE	0.0483745	2.19298e-06	TRUE	2	8289	0.00254297	21.1018
3-methylhistidine levels	Malignant neoplasm of liver and intrahepatic bile ducts	rs146846950	A	G	A	G	-0.535769	-0.1204	0.00404492	0.02644	FALSE	FALSE	FALSE	0.6297	0.2497	TRUE	0.120898	9.35434e-06	TRUE	2	8289	0.00226911	18.8241
3-methylhistidine levels	Malignant neoplasm of liver and intrahepatic bile ducts	rs149807477	T	C	T	C	-0.26129	0.5423	0.0171107	0.002465	FALSE	FALSE	FALSE	0.559399	0.929	TRUE	0.0590671	9.70658e-06	TRUE	2	8289	0.00222929	18.4931
3-methylhistidine levels	Malignant neoplasm of liver and intrahepatic bile ducts	rs17670800	A	G	A	G	0.0880673	0.0022	0.205669	0.1239	FALSE	FALSE	FALSE	0.9862	0.1253	TRUE	0.0190393	3.73616e-06	TRUE	2	8289	0.00225965	18.7455
3-methylhistidine levels	Malignant neoplasm of liver and intrahepatic bile ducts	rs185076690	T	C	T	C	0.211694	-0.0026	0.0259039	0.006339	FALSE	FALSE	FALSE	0.9959	0.5073	TRUE	0.0478147	9.53817e-06	TRUE	2	8289	0.00301461	25.0274
3-methylhistidine levels	Malignant neoplasm of liver and intrahepatic bile ducts	rs1857803	C	T	C	T	-0.0823134	-0.1228	0.265217	0.2114	FALSE	FALSE	FALSE	0.2189	0.0999	TRUE	0.017447	2.38263e-06	TRUE	2	8289	0.00297843	24.057
3-methylhistidine levels	Malignant neoplasm of liver and intrahepatic bile ducts	rs2518573	G	T	G	T	0.0801615	-0.1108	0.738791	0.8165	FALSE	FALSE	FALSE	0.2969	0.1062	TRUE	0.017558	4.98237e-06	TRUE	2	8289	0.00239871	19.3633
3-methylhistidine levels	Malignant neoplasm of liver and intrahepatic bile ducts	rs2797978	C	T	C	T	0.120013	0.2038	0.0929542	0.08706	FALSE	FALSE	FALSE	0.1575	0.1442	TRUE	0.0263768	5.36565e-06	TRUE	2	8289	0.00242299	19.5597
3-methylhistidine levels	Malignant neoplasm of liver and intrahepatic bile ducts	rs4142196	A	C	A	C	-0.0772398	0.1162	0.739059	0.7272	FALSE	FALSE	FALSE	0.2012	0.0909	TRUE	0.0173893	8.92094e-06	TRUE	2	8289	0.00245901	19.8512
3-methylhistidine levels	Malignant neoplasm of liver and intrahepatic bile ducts	rs72879030	C	G	C	G	-0.116576	0.0428	0.106939	0.1249	FALSE	TRUE	FALSE	0.730099	0.124	TRUE	0.0252142	3.77474e-06	TRUE	2	8289	0.00916604	74.497
3-methylhistidine levels	Malignant neoplasm of liver and intrahepatic bile ducts	rs72997812	A	G	A	G	0.0913382	-0.1428	0.174747	0.1644	FALSE	FALSE	FALSE	0.1927	0.1096	TRUE	0.0202172	6.24738e-06	TRUE	2	8289	0.00262902	21.2273
3-methylhistidine levels	Malignant neoplasm of liver and intrahepatic bile ducts	rs73035811	A	G	A	G	0.121144	-0.1627	0.0916234	0.02045	FALSE	FALSE	FALSE	0.581201	0.2948	TRUE	0.0268809	6.58475e-06	TRUE	2	8289	0.00248619	20.0712
3-methylhistidine levels	Malignant neoplasm of liver and intrahepatic bile ducts	rs7516441	A	G	A	G	0.109101	0.3951	0.117381	0.07113	FALSE	FALSE	FALSE	0.0138701	0.1606	TRUE	0.0246539	9.63078e-06	TRUE	2	8289	0.00274107	22.1345
3-methylhistidine levels	Malignant neoplasm of liver and intrahepatic bile ducts	rs75256283	A	T	A	T	0.156459	0.159	0.0592049	0.04422	FALSE	TRUE	FALSE	0.4338	0.2031	TRUE	0.0328215	1.87007e-06	TRUE	2	8289	0.0024596	19.856
3-methylhistidine levels	Malignant neoplasm of liver and intrahepatic bile ducts	rs752834	A	G	A	G	0.0925549	-0.0947	0.194184	0.1634	FALSE	FALSE	FALSE	0.3932	0.1108	TRUE	0.0194528	1.95589e-06	TRUE	2	8289	0.00258717	20.8885
3-methylhistidine levels	Malignant neoplasm of liver and intrahepatic bile ducts	rs75782963	A	G	A	G	0.209933	-0.3251	0.0271103	0.01224	FALSE	FALSE	FALSE	0.3909	0.3789	TRUE	0.0472735	8.96138e-06	TRUE	2	8289	0.00286282	23.1205
3-methylhistidine levels	Malignant neoplasm of liver and intrahepatic bile ducts	rs7746774	G	A	G	A	-0.10469	-0.2356	0.144171	0.1004	FALSE	FALSE	FALSE	0.0847793	0.1367	TRUE	0.021704	1.41037e-06	TRUE	2	8289	0.00268312	21.6653
3-methylhistidine levels	Malignant neoplasm of liver and intrahepatic bile ducts	rs9910668	C	A	C	A	0.0739981	0.0386	0.675224	0.6687	FALSE	FALSE	FALSE	0.6566	0.0868	TRUE	0.0163504	6.01742e-06	TRUE	2	8289	0.00253714	20.4835
Creatinine levels	Malignant neoplasm of liver and intrahepatic bile ducts	rs10016457	T	G	T	G	-0.0680842	-0.0465	0.284499	0.3401	FALSE	FALSE	FALSE	0.5903	0.0865	TRUE	0.0149836	5.52175e-06	TRUE	2	8239	0.00250934	20.2586
Creatinine levels	Malignant neoplasm of liver and intrahepatic bile ducts	rs1077697	T	C	T	C	0.0662426	-0.1338	0.289804	0.3103	FALSE	FALSE	FALSE	0.1291	0.0882	TRUE	0.0148642	8.33045e-06	TRUE	2	8239	0.0024348	19.6553
Creatinine levels	Malignant neoplasm of liver and intrahepatic bile ducts	rs115523974	T	C	T	C	0.150761	0.3066	0.0406101	0.0476	FALSE	FALSE	FALSE	0.1076	0.1905	TRUE	0.0337177	7.77562e-06	TRUE	2	8239	0.00250099	20.191
Creatinine levels	Malignant neoplasm of liver and intrahepatic bile ducts	rs116276675	A	G	A	G	0.244477	-0.8912	0.0149591	0.002553	FALSE	FALSE	FALSE	0.3261	0.9075	TRUE	0.0549765	8.71073e-06	TRUE	2	8239	0.00245196	19.7942
Creatinine levels	Malignant neoplasm of liver and intrahepatic bile ducts	rs117006351	T	C	T	C	-0.235316	0.2391	0.0161763	0.01655	FALSE	FALSE	FALSE	0.457	0.3215	TRUE	0.0525379	7.50003e-06	TRUE	2	8239	0.00242885	19.6071
Creatinine levels	Malignant neoplasm of liver and intrahepatic bile ducts	rs117050209	G	A	G	A	-0.194555	-0.2053	0.0241916	0.05317	FALSE	FALSE	FALSE	0.2617	0.1829	TRUE	0.0432774	6.93947e-06	TRUE	2	8239	0.00256878	20.7397
Creatinine levels	Malignant neoplasm of liver and intrahepatic bile ducts	rs117340666	T	C	T	C	-0.288528	0.156	0.0109396	0.03345	FALSE	FALSE	FALSE	0.4976	0.2299	TRUE	0.0627287	4.23266e-06	TRUE	2	8239	0.00251818	20.8754
Creatinine levels	Malignant neoplasm of liver and intrahepatic bile ducts	rs118162901	G	A	G	A	-0.235754	0.3805	0.0191957	0.02029	FALSE	FALSE	FALSE	0.1917	0.2915	TRUE	0.0475743	7.21465e-07	TRUE	2	8239	0.00262853	21.7926
Creatinine levels	Malignant neoplasm of liver and intrahepatic bile ducts	rs1339135	G	A	G	A	-0.0872322	-0.1352	0.142805	0.1339	FALSE	FALSE	FALSE	0.257	0.1193	TRUE	0.01893	4.06299e-06	TRUE	2	8239	0.00256998	21.3059
Creatinine levels	Malignant neoplasm of liver and intrahepatic bile ducts	rs138595782	T	C	T	C	0.261484	0.0266	0.0129416	0.02764	FALSE	FALSE	FALSE	0.9165	0.2537	TRUE	0.0585173	7.87743e-06	TRUE	2	8239	0.00338318	28.0705
Creatinine levels	Malignant neoplasm of liver and intrahepatic bile ducts	rs140215722	A	C	A	C	0.473565	-0.149	0.00419861	0.04462	FALSE	FALSE	FALSE	0.4517	0.198	TRUE	0.102885	4.16778e-06	TRUE	2	8239	0.00230864	19.1343
Creatinine levels	Malignant neoplasm of liver and intrahepatic bile ducts	rs142466161	A	G	A	G	-0.326607	-0.0278	0.00810284	0.0543	FALSE	FALSE	FALSE	0.8776	0.1803	TRUE	0.0738444	9.73853e-06	TRUE	2	8239	0.00270069	22.3925
Creatinine levels	Malignant neoplasm of liver and intrahepatic bile ducts	rs144949756	A	C	A	C	0.34176	-0.0198	0.00844779	0.02368	FALSE	FALSE	FALSE	0.9417	0.27	TRUE	0.0722693	2.25652e-06	TRUE	2	8239	0.00229386	19.0115
Creatinine levels	Malignant neoplasm of liver and intrahepatic bile ducts	rs1517571	C	A	C	A	-0.077017	0.1504	0.815185	0.8312	FALSE	FALSE	FALSE	0.1662	0.1086	TRUE	0.0172369	7.88966e-06	TRUE	2	8239	0.00271039	22.4732
Creatinine levels	Malignant neoplasm of liver and intrahepatic bile ducts	rs28419687	T	A	T	A	0.119015	-0.172	0.0854075	0.147	FALSE	TRUE	FALSE	0.1316	0.1141	TRUE	0.023755	5.44048e-07	TRUE	2	8239	0.0024073	19.954
Creatinine levels	Malignant neoplasm of liver and intrahepatic bile ducts	rs2902932	A	G	A	G	0.0722652	-0.0247	0.250154	0.3203	FALSE	FALSE	FALSE	0.776599	0.0869	TRUE	0.0155823	3.52374e-06	TRUE	2	8239	0.00241834	20.0458
Creatinine levels	Malignant neoplasm of liver and intrahepatic bile ducts	rs555470	C	T	C	T	-0.0892216	-0.1852	0.137736	0.1508	FALSE	FALSE	FALSE	0.1061	0.1146	TRUE	0.0194535	4.50966e-06	TRUE	2	8239	0.00261731	21.6993
Creatinine levels	Malignant neoplasm of liver and intrahepatic bile ducts	rs6882168	T	C	T	C	-0.0655226	0.0662	0.326469	0.3934	FALSE	FALSE	FALSE	0.4265	0.0832	TRUE	0.0142954	4.57307e-06	TRUE	2	8239	0.00243698	20.2006
Creatinine levels	Malignant neoplasm of liver and intrahepatic bile ducts	rs71298304	A	G	A	G	-0.20787	0.4107	0.0211517	0.027	FALSE	FALSE	FALSE	0.1027	0.2516	TRUE	0.0461998	6.81523e-06	TRUE	2	8239	0.00234755	19.4576
Creatinine levels	Malignant neoplasm of liver and intrahepatic bile ducts	rs72804857	C	G	C	G	-0.0833659	-0.0615	0.148966	0.1424	FALSE	TRUE	FALSE	0.597301	0.1164	TRUE	0.0186644	7.94828e-06	TRUE	2	8239	0.00279027	23.1373
Creatinine levels	Malignant neoplasm of liver and intrahepatic bile ducts	rs7308622	C	T	C	T	-0.0640119	0.002	0.573319	0.5914	FALSE	FALSE	FALSE	0.9806	0.083	TRUE	0.0137006	2.97977e-06	TRUE	2	8239	0.0023077	19.1265
Creatinine levels	Malignant neoplasm of liver and intrahepatic bile ducts	rs76171931	G	A	G	A	0.217038	-0.1738	0.0213296	0.02906	FALSE	FALSE	FALSE	0.4793	0.2456	TRUE	0.0460139	2.39584e-06	TRUE	2	8239	0.00268337	21.0888
Creatinine levels	Malignant neoplasm of liver and intrahepatic bile ducts	rs76577211	C	T	C	T	-0.347693	1.316	0.00726407	0.004786	FALSE	FALSE	FALSE	0.0311903	0.6108	TRUE	0.0772847	6.83167e-06	TRUE	2	8239	0.00271369	21.3278
Creatinine levels	Malignant neoplasm of liver and intrahepatic bile ducts	rs77924615	A	G	A	G	-0.0992923	0.089	0.192428	0.2222	FALSE	FALSE	FALSE	0.3676	0.0987	TRUE	0.0171397	6.90866e-09	TRUE	2	8239	0.00284454	22.3591
Glucuronide of C12H22O4 (1) levels	Malignant neoplasm of liver and intrahepatic bile ducts	rs10016748	C	T	C	T	-0.097394	0.0275	0.312771	0.2789	FALSE	FALSE	FALSE	0.763001	0.0911	TRUE	0.0195175	6.03517e-07	TRUE	2	5831	0.00322734	25.3778
Glucuronide of C12H22O4 (1) levels	Malignant neoplasm of liver and intrahepatic bile ducts	rs10500601	C	T	C	T	-0.0912351	0.1664	0.309872	0.3996	FALSE	FALSE	FALSE	0.0466896	0.0837	TRUE	0.0201926	6.23535e-06	TRUE	2	5831	0.0027243	21.4114
Glucuronide of C12H22O4 (1) levels	Malignant neoplasm of liver and intrahepatic bile ducts	rs117554227	A	G	A	G	0.192527	-0.2397	0.0461961	0.01616	FALSE	FALSE	FALSE	0.4788	0.3384	TRUE	0.0432376	8.47755e-06	TRUE	2	5831	0.00261259	20.5311
Glucuronide of C12H22O4 (1) levels	Malignant neoplasm of liver and intrahepatic bile ducts	rs117564438	C	T	C	T	-0.376206	-0.0658	0.0115979	0.09243	FALSE	FALSE	FALSE	0.641899	0.1416	TRUE	0.0847486	9.03427e-06	TRUE	2	5831	0.00251813	19.787
Glucuronide of C12H22O4 (1) levels	Malignant neoplasm of liver and intrahepatic bile ducts	rs11765210	T	C	T	C	-0.0849659	-0.1266	0.59275	0.6406	FALSE	FALSE	FALSE	0.1387	0.0855	TRUE	0.0191533	9.16059e-06	TRUE	2	5831	0.00315685	24.8217
Glucuronide of C12H22O4 (1) levels	Malignant neoplasm of liver and intrahepatic bile ducts	rs11861635	G	C	G	C	0.237803	-0.5013	0.0303344	0.0162	FALSE	TRUE	FALSE	0.1241	0.3259	TRUE	0.0531262	7.59846e-06	TRUE	2	5831	0.00293167	23.046
Glucuronide of C12H22O4 (1) levels	Malignant neoplasm of liver and intrahepatic bile ducts	rs12491981	C	T	C	T	0.17349	0.1399	0.0908066	0.1088	FALSE	FALSE	FALSE	0.2796	0.1294	TRUE	0.0316382	4.16876e-08	TRUE	2	5831	0.00248071	19.4921
Glucuronide of C12H22O4 (1) levels	Malignant neoplasm of liver and intrahepatic bile ducts	rs12938103	G	A	G	A	0.285347	0.453	0.0221497	0.007276	FALSE	FALSE	FALSE	0.3619	0.4968	TRUE	0.0614467	3.42049e-06	TRUE	2	5831	0.00282904	22.2369
Glucuronide of C12H22O4 (1) levels	Malignant neoplasm of liver and intrahepatic bile ducts	rs135068	C	T	C	T	-0.145734	-0.0337	0.912511	0.8248	FALSE	FALSE	FALSE	0.7526	0.1068	TRUE	0.0324143	6.92502e-06	TRUE	2	5831	0.00249502	19.6049
Glucuronide of C12H22O4 (1) levels	Malignant neoplasm of liver and intrahepatic bile ducts	rs1813918	G	A	G	A	0.0979885	0.1303	0.779167	0.7473	FALSE	FALSE	FALSE	0.1706	0.0951	TRUE	0.0221418	9.62232e-06	TRUE	2	5831	0.0027261	21.4256
Glucuronide of C12H22O4 (1) levels	Malignant neoplasm of liver and intrahepatic bile ducts	rs190722836	C	T	C	T	0.490829	-0.2606	0.00707506	0.007838	FALSE	FALSE	FALSE	0.5806	0.4718	TRUE	0.109053	6.76932e-06	TRUE	2	5831	0.00246602	19.3765
Glucuronide of C12H22O4 (1) levels	Malignant neoplasm of liver and intrahepatic bile ducts	rs322566	C	T	C	T	-0.096234	0.027	0.705768	0.6882	FALSE	FALSE	FALSE	0.759	0.0881	TRUE	0.0203326	2.21234e-06	TRUE	2	5831	0.00255445	20.073
Glucuronide of C12H22O4 (1) levels	Malignant neoplasm of liver and intrahepatic bile ducts	rs41269797	C	T	C	T	-0.272418	0.0278	0.0242852	0.01846	FALSE	FALSE	FALSE	0.9289	0.3111	TRUE	0.0594151	4.53986e-06	TRUE	2	5831	0.00291351	22.9028
Glucuronide of C12H22O4 (1) levels	Malignant neoplasm of liver and intrahepatic bile ducts	rs6811622	T	G	T	G	0.0849124	0.071	0.356748	0.3643	FALSE	FALSE	FALSE	0.401	0.0846	TRUE	0.0191532	9.27928e-06	TRUE	2	5831	0.00255923	20.1108
Glucuronide of C12H22O4 (1) levels	Malignant neoplasm of liver and intrahepatic bile ducts	rs7535988	A	G	A	G	-0.198352	-0.4586	0.947218	0.9472	FALSE	FALSE	FALSE	0.0124	0.1834	TRUE	0.0406836	1.08542e-06	TRUE	2	5831	0.00258739	20.3325
Glucuronide of C12H22O4 (1) levels	Malignant neoplasm of liver and intrahepatic bile ducts	rs77128843	G	A	G	A	-0.181555	-0.1065	0.0555365	0.05123	FALSE	FALSE	FALSE	0.569	0.187	TRUE	0.0393386	3.9275e-06	TRUE	2	5831	0.0029842	23.4601
Glucuronide of C12H22O4 (1) levels	Malignant neoplasm of liver and intrahepatic bile ducts	rs78074146	A	G	A	G	-0.164628	0.0527	0.0964187	0.09714	FALSE	FALSE	FALSE	0.705601	0.1395	TRUE	0.0308611	9.58254e-08	TRUE	2	5831	0.00604716	47.686
Glucuronide of C12H22O4 (1) levels	Malignant neoplasm of liver and intrahepatic bile ducts	rs926396	A	G	A	G	-0.0850353	-0.0599	0.397503	0.4269	FALSE	FALSE	FALSE	0.4665	0.0823	TRUE	0.0186639	5.21019e-06	TRUE	2	5831	0.00264212	20.7638
4-vinylphenol sulfate levels	Malignant neoplasm of liver and intrahepatic bile ducts	rs10017190	T	G	T	G	0.0772922	0.1488	0.627306	0.6403	FALSE	FALSE	FALSE	0.0792593	0.0848	TRUE	0.0160138	1.38887e-06	TRUE	2	8280	0.00272041	21.3807
4-vinylphenol sulfate levels	Malignant neoplasm of liver and intrahepatic bile ducts	rs116288786	T	C	T	C	0.176295	0.5366	0.0408038	0.01198	FALSE	FALSE	FALSE	0.1785	0.3988	TRUE	0.0387919	5.50308e-06	TRUE	2	8280	0.00298042	23.4304
4-vinylphenol sulfate levels	Malignant neoplasm of liver and intrahepatic bile ducts	rs12588347	T	C	T	C	0.101799	0.0232	0.129271	0.1281	FALSE	FALSE	FALSE	0.8511	0.1235	TRUE	0.022913	8.87723e-06	TRUE	2	8280	0.00251952	19.7979
4-vinylphenol sulfate levels	Malignant neoplasm of liver and intrahepatic bile ducts	rs139994543	C	G	C	G	-0.2884	-0.7257	0.0141612	0.01103	FALSE	TRUE	FALSE	0.0647799	0.3929	TRUE	0.0650055	9.14109e-06	TRUE	2	8280	0.00259294	20.3763
4-vinylphenol sulfate levels	Malignant neoplasm of liver and intrahepatic bile ducts	rs140695164	G	C	G	C	0.262052	-0.5651	0.0200351	0.005488	FALSE	TRUE	FALSE	0.3548	0.6107	TRUE	0.055512	2.35106e-06	TRUE	2	8280	0.00246938	19.4029
4-vinylphenol sulfate levels	Malignant neoplasm of liver and intrahepatic bile ducts	rs142547134	G	A	G	A	-0.353111	-1.0314	0.00948674	0.001271	FALSE	FALSE	FALSE	0.3662	1.1414	TRUE	0.0799296	9.97221e-06	TRUE	2	8280	0.00251107	19.7313
4-vinylphenol sulfate levels	Malignant neoplasm of liver and intrahepatic bile ducts	rs17221716	G	A	G	A	-0.294615	-1.019	0.0136605	0.003777	FALSE	FALSE	FALSE	0.1208	0.6568	TRUE	0.0652211	6.26709e-06	TRUE	2	8280	0.00250977	19.7211
4-vinylphenol sulfate levels	Malignant neoplasm of liver and intrahepatic bile ducts	rs17806741	A	G	A	G	0.146604	0.0412	0.0618715	0.1418	FALSE	FALSE	FALSE	0.7249	0.1172	TRUE	0.0320085	4.64597e-06	TRUE	2	8280	0.00259123	20.3629
4-vinylphenol sulfate levels	Malignant neoplasm of liver and intrahepatic bile ducts	rs2235878	C	T	C	T	0.0694705	-0.177	0.503672	0.4832	FALSE	FALSE	FALSE	0.0290302	0.0811	TRUE	0.0155341	7.74461e-06	TRUE	2	8280	0.00304023	23.902
4-vinylphenol sulfate levels	Malignant neoplasm of liver and intrahepatic bile ducts	rs4323268	T	A	T	A	-0.0731517	0.0975	0.626565	0.6393	FALSE	TRUE	FALSE	0.2525	0.0852	TRUE	0.0162395	6.65111e-06	TRUE	2	8280	0.00295096	23.198
4-vinylphenol sulfate levels	Malignant neoplasm of liver and intrahepatic bile ducts	rs56784286	T	C	T	C	0.694327	0.6632	0.00253838	0.03559	FALSE	FALSE	FALSE	0.00319198	0.2249	TRUE	0.152955	5.64054e-06	TRUE	2	8280	0.00285535	22.4443
4-vinylphenol sulfate levels	Malignant neoplasm of liver and intrahepatic bile ducts	rs6025376	A	G	A	G	0.0877969	0.0387	0.24419	0.2846	FALSE	FALSE	FALSE	0.668199	0.0903	TRUE	0.0181163	1.25796e-06	TRUE	2	8280	0.0024041	19.8889
4-vinylphenol sulfate levels	Malignant neoplasm of liver and intrahepatic bile ducts	rs62256120	A	C	A	C	-0.15405	-0.1213	0.0654269	0.08102	FALSE	FALSE	FALSE	0.415	0.1488	TRUE	0.0314109	9.3742e-07	TRUE	2	8280	0.00219282	18.1371
4-vinylphenol sulfate levels	Malignant neoplasm of liver and intrahepatic bile ducts	rs62388082	A	T	A	T	-0.096617	0.1687	0.177294	0.2095	FALSE	TRUE	FALSE	0.0931494	0.1005	TRUE	0.0208483	3.58153e-06	TRUE	2	8280	0.00235428	19.4757
4-vinylphenol sulfate levels	Malignant neoplasm of liver and intrahepatic bile ducts	rs71427503	C	T	C	T	-0.301123	0.0502	0.0130727	0.003238	FALSE	FALSE	FALSE	0.9467	0.7504	TRUE	0.0678458	9.06518e-06	TRUE	2	8280	0.00266624	22.0633
4-vinylphenol sulfate levels	Malignant neoplasm of liver and intrahepatic bile ducts	rs72712396	C	T	C	T	-0.107914	0.1058	0.124454	0.1392	FALSE	FALSE	FALSE	0.3662	0.1171	TRUE	0.0231415	3.11327e-06	TRUE	2	8280	0.00255249	21.1196
4-vinylphenol sulfate levels	Malignant neoplasm of liver and intrahepatic bile ducts	rs72799677	C	T	C	T	-0.168498	0.2632	0.0528288	0.03304	FALSE	FALSE	FALSE	0.2559	0.2317	TRUE	0.0350702	1.55067e-06	TRUE	2	8280	0.0024764	20.4885
4-vinylphenol sulfate levels	Malignant neoplasm of liver and intrahepatic bile ducts	rs73918668	G	A	G	A	-0.209198	0.1579	0.0271956	0.03887	FALSE	FALSE	FALSE	0.4568	0.2122	TRUE	0.047001	8.54987e-06	TRUE	2	8280	0.00234636	19.41
4-vinylphenol sulfate levels	Malignant neoplasm of liver and intrahepatic bile ducts	rs74571463	T	C	T	C	-0.251166	-0.1643	0.0195732	0.01406	FALSE	FALSE	FALSE	0.6407	0.3521	TRUE	0.0555834	6.2212e-06	TRUE	2	8280	0.00237115	19.6156
4-vinylphenol sulfate levels	Malignant neoplasm of liver and intrahepatic bile ducts	rs7664177	T	C	T	C	-0.124619	-0.2081	0.887091	0.9033	FALSE	FALSE	FALSE	0.1375	0.1401	TRUE	0.0252657	8.12448e-07	TRUE	2	8280	0.00268853	22.2482
4-vinylphenol sulfate levels	Malignant neoplasm of liver and intrahepatic bile ducts	rs78237766	A	G	A	G	-0.198556	0.3763	0.0500915	0.01386	FALSE	FALSE	FALSE	0.2924	0.3575	TRUE	0.0352717	1.80908e-08	TRUE	2	8280	0.00236703	19.5814
4-vinylphenol sulfate levels	Malignant neoplasm of liver and intrahepatic bile ducts	rs8005363	A	G	A	G	0.0831849	0.0892	0.23135	0.2728	FALSE	FALSE	FALSE	0.3286	0.0913	TRUE	0.0184217	6.31399e-06	TRUE	2	8280	0.00246837	20.4219
4-vinylphenol sulfate levels	Malignant neoplasm of liver and intrahepatic bile ducts	rs890779	C	T	C	T	0.0841902	-0.0356	0.718484	0.6494	FALSE	FALSE	FALSE	0.6798	0.0862	TRUE	0.0174052	1.3177e-06	TRUE	2	8280	0.00410195	33.9929
4-vinylphenol sulfate levels	Malignant neoplasm of liver and intrahepatic bile ducts	rs9566940	T	C	T	C	0.0743306	-0.1764	0.338268	0.3052	FALSE	FALSE	FALSE	0.0462999	0.0885	TRUE	0.0163416	5.4015e-06	TRUE	2	8280	0.00265465	21.9326
1-arachidonoyl-GPE (20:4n6) levels	Malignant neoplasm of liver and intrahepatic bile ducts	rs10017259	A	G	A	G	-0.0830187	-0.0208	0.232527	0.2963	FALSE	FALSE	FALSE	0.8155	0.0892	TRUE	0.0181421	4.73878e-06	TRUE	2	8270	0.00239354	19.7701
1-arachidonoyl-GPE (20:4n6) levels	Malignant neoplasm of liver and intrahepatic bile ducts	rs10770795	G	A	G	A	-0.123356	0.0496	0.13534	0.1826	FALSE	FALSE	FALSE	0.639	0.1057	TRUE	0.0223434	3.37226e-08	TRUE	2	8270	0.00232998	19.2439
1-arachidonoyl-GPE (20:4n6) levels	Malignant neoplasm of liver and intrahepatic bile ducts	rs111411231	T	C	T	C	0.176399	-0.1279	0.0457793	0.07549	FALSE	FALSE	FALSE	0.4123	0.156	TRUE	0.0370185	1.88714e-06	TRUE	2	8270	0.00256027	21.1508
1-arachidonoyl-GPE (20:4n6) levels	Malignant neoplasm of liver and intrahepatic bile ducts	rs144392547	G	T	G	T	0.333736	0.4508	0.010925	0.005353	FALSE	FALSE	FALSE	0.4483	0.5945	TRUE	0.0743901	7.24706e-06	TRUE	2	8270	0.00229915	18.9886
1-arachidonoyl-GPE (20:4n6) levels	Malignant neoplasm of liver and intrahepatic bile ducts	rs1532085	G	A	G	A	-0.104314	0.0259	0.623395	0.5769	FALSE	FALSE	FALSE	0.752801	0.0824	TRUE	0.0159064	5.45555e-11	TRUE	2	8270	0.00234624	19.3785
1-arachidonoyl-GPE (20:4n6) levels	Malignant neoplasm of liver and intrahepatic bile ducts	rs17008864	C	T	C	T	-0.136333	-0.144	0.0889697	0.07156	FALSE	FALSE	FALSE	0.3626	0.1581	TRUE	0.026888	3.97e-07	TRUE	2	8270	0.00264664	21.8662
1-arachidonoyl-GPE (20:4n6) levels	Malignant neoplasm of liver and intrahepatic bile ducts	rs17113588	A	G	A	G	-0.149467	-0.036	0.0781896	0.07045	FALSE	FALSE	FALSE	0.8233	0.161	TRUE	0.0285328	1.61935e-07	TRUE	2	8270	0.00304893	25.2
1-arachidonoyl-GPE (20:4n6) levels	Malignant neoplasm of liver and intrahepatic bile ducts	rs1741	C	G	C	G	-0.076258	0.0532	0.294386	0.315	FALSE	TRUE	FALSE	0.5425	0.0874	TRUE	0.0169075	6.47389e-06	TRUE	2	8270	0.00244896	20.2289
1-arachidonoyl-GPE (20:4n6) levels	Malignant neoplasm of liver and intrahepatic bile ducts	rs174560	C	T	C	T	-0.384949	0.0876	0.307301	0.3885	FALSE	FALSE	FALSE	0.2934	0.0834	TRUE	0.0161464	1.25235e-125	TRUE	2	8270	0.00234321	19.3534
1-arachidonoyl-GPE (20:4n6) levels	Malignant neoplasm of liver and intrahepatic bile ducts	rs1800588	T	C	T	C	0.0989176	0.1074	0.214754	0.2486	FALSE	FALSE	FALSE	0.2549	0.0943	TRUE	0.0188023	1.43321e-07	TRUE	2	8270	0.00227367	18.7778
1-arachidonoyl-GPE (20:4n6) levels	Malignant neoplasm of liver and intrahepatic bile ducts	rs186419492	A	G	A	G	-0.360176	-0.6056	0.0101261	0.006604	FALSE	FALSE	FALSE	0.2435	0.5193	TRUE	0.0762319	2.30399e-06	TRUE	2	8270	0.00258243	21.3343
1-arachidonoyl-GPE (20:4n6) levels	Malignant neoplasm of liver and intrahepatic bile ducts	rs2093777	C	T	C	T	0.0694136	-0.0466	0.425551	0.4316	FALSE	FALSE	FALSE	0.5699	0.082	TRUE	0.0154991	7.51504e-06	TRUE	2	8270	0.00247795	20.469
1-arachidonoyl-GPE (20:4n6) levels	Malignant neoplasm of liver and intrahepatic bile ducts	rs2243884	C	T	C	T	-0.0849616	-0.1805	0.246116	0.2147	FALSE	FALSE	FALSE	0.07093	0.1	TRUE	0.0181134	2.72473e-06	TRUE	2	8270	0.00236156	19.5053
1-arachidonoyl-GPE (20:4n6) levels	Malignant neoplasm of liver and intrahepatic bile ducts	rs262145	G	T	G	T	-0.0783967	-0.0824	0.700825	0.6938	FALSE	FALSE	FALSE	0.3547	0.0891	TRUE	0.0170875	4.47626e-06	TRUE	2	8270	0.00246219	20.3385
1-arachidonoyl-GPE (20:4n6) levels	Malignant neoplasm of liver and intrahepatic bile ducts	rs2935562	G	C	G	C	-0.0924787	0.052	0.816402	0.795	FALSE	TRUE	FALSE	0.6052	0.1007	TRUE	0.0201338	4.36504e-06	TRUE	2	8270	0.00287228	23.7357
1-arachidonoyl-GPE (20:4n6) levels	Malignant neoplasm of liver and intrahepatic bile ducts	rs2980882	G	A	G	A	-0.0822252	-0.0846	0.47597	0.4707	FALSE	FALSE	FALSE	0.2986	0.0814	TRUE	0.0153516	8.50248e-08	TRUE	2	8270	0.00233888	19.3176
1-arachidonoyl-GPE (20:4n6) levels	Malignant neoplasm of liver and intrahepatic bile ducts	rs34813941	T	C	T	C	-0.187655	-0.1589	0.0342166	0.0202	FALSE	FALSE	FALSE	0.5871	0.2926	TRUE	0.0423818	9.52328e-06	TRUE	2	8270	0.00229085	18.92
1-arachidonoyl-GPE (20:4n6) levels	Malignant neoplasm of liver and intrahepatic bile ducts	rs3851665	A	G	A	G	0.0814589	0.0223	0.23949	0.287	FALSE	FALSE	FALSE	0.8043	0.0898	TRUE	0.0182291	7.87227e-06	TRUE	2	8270	0.00268649	22.1963
1-arachidonoyl-GPE (20:4n6) levels	Malignant neoplasm of liver and intrahepatic bile ducts	rs55837305	A	G	A	G	-0.154979	0.2402	0.0551712	0.05591	FALSE	FALSE	FALSE	0.1792	0.1788	TRUE	0.0334877	3.6931e-06	TRUE	2	8270	0.00249657	20.6233
1-arachidonoyl-GPE (20:4n6) levels	Malignant neoplasm of liver and intrahepatic bile ducts	rs56099367	C	T	C	T	-0.129794	0.2603	0.0741125	0.0458	FALSE	FALSE	FALSE	0.1858	0.1967	TRUE	0.0291473	8.46629e-06	TRUE	2	8270	0.00238517	19.7008
1-arachidonoyl-GPE (20:4n6) levels	Malignant neoplasm of liver and intrahepatic bile ducts	rs61781291	A	T	A	T	0.0853201	-0.0649	0.252895	0.2315	FALSE	TRUE	FALSE	0.5011	0.0965	TRUE	0.0177873	1.61318e-06	TRUE	2	8270	0.00453602	37.5654
1-arachidonoyl-GPE (20:4n6) levels	Malignant neoplasm of liver and intrahepatic bile ducts	rs6736301	A	G	A	G	-0.280685	-0.2808	0.983639	0.9766	FALSE	FALSE	FALSE	0.2977	0.2697	TRUE	0.0615347	5.08094e-06	TRUE	2	8270	0.00252726	20.8876
1-arachidonoyl-GPE (20:4n6) levels	Malignant neoplasm of liver and intrahepatic bile ducts	rs68175566	T	G	T	G	0.0914147	0.0423	0.164215	0.1287	FALSE	FALSE	FALSE	0.730299	0.1226	TRUE	0.0206951	9.99774e-06	TRUE	2	8270	0.00233255	19.2745
1-arachidonoyl-GPE (20:4n6) levels	Malignant neoplasm of liver and intrahepatic bile ducts	rs6994059	A	C	A	C	-0.0813717	0.1128	0.255178	0.3185	FALSE	FALSE	FALSE	0.2995	0.1087	TRUE	0.0180307	6.39301e-06	TRUE	2	8270	0.00233073	19.2594
1-arachidonoyl-GPE (20:4n6) levels	Malignant neoplasm of liver and intrahepatic bile ducts	rs7253806	C	T	C	T	0.190452	0.1391	0.0339106	0.03087	FALSE	FALSE	FALSE	0.5632	0.2406	TRUE	0.0425557	7.62865e-06	TRUE	2	8270	0.00233177	19.2681
1-arachidonoyl-GPE (20:4n6) levels	Malignant neoplasm of liver and intrahepatic bile ducts	rs73218916	G	A	G	A	0.229632	0.3044	0.0248409	0.05972	FALSE	FALSE	FALSE	0.0793195	0.1735	TRUE	0.0494845	3.47606e-06	TRUE	2	8270	0.00248729	20.5564
1-arachidonoyl-GPE (20:4n6) levels	Malignant neoplasm of liver and intrahepatic bile ducts	rs76818325	A	G	A	G	0.122694	-0.0535	0.0865867	0.05093	FALSE	FALSE	FALSE	0.774701	0.1868	TRUE	0.0273352	7.17197e-06	TRUE	2	8270	0.00261258	21.5945
1-arachidonoyl-GPE (20:4n6) levels	Malignant neoplasm of liver and intrahepatic bile ducts	rs77263412	T	A	T	A	0.14436	-0.0952	0.0617916	0.04076	FALSE	TRUE	FALSE	0.6411	0.2043	TRUE	0.0318126	5.68348e-06	TRUE	2	8270	0.00273013	22.5688
1-arachidonoyl-GPE (20:4n6) levels	Malignant neoplasm of liver and intrahepatic bile ducts	rs78883782	C	T	C	T	0.416436	-0.1424	0.00738231	0.02676	FALSE	FALSE	FALSE	0.574399	0.2535	TRUE	0.0878548	2.1367e-06	TRUE	2	8270	0.00258118	21.3343
1-arachidonoyl-GPE (20:4n6) levels	Malignant neoplasm of liver and intrahepatic bile ducts	rs80318161	T	C	T	C	0.251687	0.9309	0.0205704	0.008507	FALSE	FALSE	FALSE	0.0465297	0.4677	TRUE	0.0540826	3.25932e-06	TRUE	2	8270	0.00249679	20.635
1-arachidonoyl-GPE (20:4n6) levels	Malignant neoplasm of liver and intrahepatic bile ducts	rs907035	A	G	A	G	-0.0799857	-0.1021	0.524342	0.6896	FALSE	FALSE	FALSE	0.2489	0.0886	TRUE	0.0156033	2.95643e-07	TRUE	2	8270	0.00283785	23.4618
1-arachidonoyl-GPE (20:4n6) levels	Malignant neoplasm of liver and intrahepatic bile ducts	rs9909922	C	T	C	T	0.117923	0.0757	0.11165	0.1131	FALSE	FALSE	FALSE	0.5538	0.1279	TRUE	0.0244811	1.4579e-06	TRUE	2	8270	0.00236263	19.5236
X-11483 levels	Malignant neoplasm of liver and intrahepatic bile ducts	rs10018182	G	T	G	T	-0.0741575	-0.052	0.465064	0.5757	FALSE	FALSE	FALSE	0.5284	0.0825	TRUE	0.0160715	3.94559e-06	TRUE	2	7798	0.00257933	21.319
X-11483 levels	Malignant neoplasm of liver and intrahepatic bile ducts	rs10947493	C	T	C	T	0.12301	0.2098	0.108422	0.1325	FALSE	FALSE	FALSE	0.0799503	0.1198	TRUE	0.0254767	1.37675e-06	TRUE	2	7798	0.00263287	21.7627
X-11483 levels	Malignant neoplasm of liver and intrahepatic bile ducts	rs111883187	G	A	G	A	0.280829	0.0972	0.0176803	0.01494	FALSE	FALSE	FALSE	0.778099	0.3449	TRUE	0.060172	3.05477e-06	TRUE	2	7798	0.00259676	21.4635
X-11483 levels	Malignant neoplasm of liver and intrahepatic bile ducts	rs112799949	G	A	G	A	0.444164	-1.0477	0.00631281	0.001527	FALSE	FALSE	FALSE	0.311	1.0342	TRUE	0.0980074	5.84421e-06	TRUE	2	7798	0.00256909	21.2445
X-11483 levels	Malignant neoplasm of liver and intrahepatic bile ducts	rs114653027	A	G	A	G	-0.295621	-0.2541	0.0174628	0.01496	FALSE	FALSE	FALSE	0.4586	0.3429	TRUE	0.0604787	1.01856e-06	TRUE	2	7798	0.00215874	17.8438
X-11483 levels	Malignant neoplasm of liver and intrahepatic bile ducts	rs115895510	T	C	T	C	-0.457587	0.0979	0.00806036	0.04026	FALSE	FALSE	FALSE	0.6359	0.2069	TRUE	0.0886775	2.46779e-07	TRUE	2	7798	0.00217569	17.9843
X-11483 levels	Malignant neoplasm of liver and intrahepatic bile ducts	rs116052463	T	C	T	C	-0.267832	0.6798	0.018142	0.0122	FALSE	FALSE	FALSE	0.0754692	0.3824	TRUE	0.0594599	6.6558e-06	TRUE	2	7798	0.00253921	20.9967
X-11483 levels	Malignant neoplasm of liver and intrahepatic bile ducts	rs117685732	T	C	T	C	-0.30039	-0.0003	0.0137426	0.006785	FALSE	FALSE	FALSE	0.9996	0.5064	TRUE	0.067874	9.6127e-06	TRUE	2	7798	0.00244409	20.2083
X-11483 levels	Malignant neoplasm of liver and intrahepatic bile ducts	rs12201648	C	T	C	T	0.0748239	-0.111	0.336877	0.32	FALSE	FALSE	FALSE	0.2041	0.0874	TRUE	0.0168856	9.37019e-06	TRUE	2	7798	0.00211276	17.4629
X-11483 levels	Malignant neoplasm of liver and intrahepatic bile ducts	rs12527410	C	T	C	T	0.0804474	-0.1483	0.278305	0.3077	FALSE	FALSE	FALSE	0.0932095	0.0884	TRUE	0.0176739	5.31989e-06	TRUE	2	7798	0.00210603	17.4072
X-11483 levels	Malignant neoplasm of liver and intrahepatic bile ducts	rs147357603	A	G	A	G	-0.238985	0.1019	0.027517	0.01515	FALSE	FALSE	FALSE	0.763801	0.3389	TRUE	0.0486481	8.99109e-07	TRUE	2	7798	0.00260661	21.5555
X-11483 levels	Malignant neoplasm of liver and intrahepatic bile ducts	rs148659822	C	A	C	A	0.254463	0.2315	0.021978	0.01389	FALSE	FALSE	FALSE	0.5152	0.3557	TRUE	0.0540647	2.51844e-06	TRUE	2	7798	0.00214501	17.73
X-11483 levels	Malignant neoplasm of liver and intrahepatic bile ducts	rs2028403	C	A	C	A	0.0818337	-0.0427	0.29969	0.2589	FALSE	FALSE	FALSE	0.6489	0.0938	TRUE	0.0177008	3.77948e-06	TRUE	2	7798	0.00294573	24.3682
X-11483 levels	Malignant neoplasm of liver and intrahepatic bile ducts	rs34623898	T	G	T	G	0.219197	0.3058	0.0300347	0.008116	FALSE	FALSE	FALSE	0.5191	0.4742	TRUE	0.046172	2.0604e-06	TRUE	2	7798	0.00238065	19.6825
X-11483 levels	Malignant neoplasm of liver and intrahepatic bile ducts	rs35929027	T	C	T	C	-0.151537	0.0229	0.0730293	0.08733	FALSE	FALSE	FALSE	0.8749	0.1453	TRUE	0.0304504	6.47415e-07	TRUE	2	7798	0.0024499	20.2564
X-11483 levels	Malignant neoplasm of liver and intrahepatic bile ducts	rs3753782	G	A	G	A	-0.0996258	0.0045	0.149299	0.1647	FALSE	FALSE	FALSE	0.9673	0.1094	TRUE	0.0221661	6.97323e-06	TRUE	2	7798	0.00219461	18.141
X-11483 levels	Malignant neoplasm of liver and intrahepatic bile ducts	rs67992891	C	G	C	G	0.0884591	0.1569	0.190069	0.1831	FALSE	TRUE	FALSE	0.1393	0.1061	TRUE	0.0199692	9.43283e-06	TRUE	2	7798	0.00240663	19.8977
X-11483 levels	Malignant neoplasm of liver and intrahepatic bile ducts	rs7519138	A	G	A	G	-0.0774981	0.0126	0.306422	0.2665	FALSE	FALSE	FALSE	0.8908	0.092	TRUE	0.0171076	5.89721e-06	TRUE	2	7798	0.00235915	19.5043
X-11483 levels	Malignant neoplasm of liver and intrahepatic bile ducts	rs77857737	T	A	T	A	0.245955	0.1454	0.0218231	0.008893	FALSE	TRUE	FALSE	0.7535	0.4629	TRUE	0.0539759	5.19481e-06	TRUE	2	7798	0.0022571	18.6586
X-11483 levels	Malignant neoplasm of liver and intrahepatic bile ducts	rs78180636	C	T	C	T	-0.392341	1.097	0.00895503	0.0009233	FALSE	FALSE	FALSE	0.4235	1.3707	TRUE	0.0841963	3.16465e-06	TRUE	2	7798	0.00200034	16.5319
X-11483 levels	Malignant neoplasm of liver and intrahepatic bile ducts	rs78427731	T	C	T	C	-0.222893	-0.016	0.0270218	0.04734	FALSE	FALSE	FALSE	0.9328	0.1896	TRUE	0.0488095	4.95726e-06	TRUE	2	7798	0.00290654	24.043
X-11483 levels	Malignant neoplasm of liver and intrahepatic bile ducts	rs9319915	G	A	G	A	0.425574	0.0682	0.00699795	0.01961	FALSE	FALSE	FALSE	0.8145	0.2907	TRUE	0.0949004	7.31108e-06	TRUE	2	7798	0.00213865	17.6774
X-11483 levels	Malignant neoplasm of liver and intrahepatic bile ducts	rs9922808	C	T	C	T	-0.083568	-0.196	0.59062	0.5856	FALSE	FALSE	FALSE	0.0185999	0.0833	TRUE	0.0161635	2.3389e-07	TRUE	2	7798	0.00255286	21.1099
N-acetyltaurine levels	Malignant neoplasm of liver and intrahepatic bile ducts	rs117241561	A	G	A	G	0.229944	0.0614	0.0237423	0.01424	FALSE	FALSE	FALSE	0.8607	0.3499	TRUE	0.0470377	1.01599e-06	TRUE	2	8160	0.00215641	17.8245
N-acetyltaurine levels	Malignant neoplasm of liver and intrahepatic bile ducts	rs118058149	C	T	C	T	-0.25194	1.3057	0.0182972	0.009068	FALSE	FALSE	FALSE	0.00775908	0.4904	TRUE	0.0536379	2.63934e-06	TRUE	2	8160	0.00216688	17.9112
N-acetyltaurine levels	Malignant neoplasm of liver and intrahepatic bile ducts	rs12977772	T	G	T	G	-0.087785	0.0899	0.184133	0.182	FALSE	FALSE	FALSE	0.3924	0.1051	TRUE	0.0184632	1.98855e-06	TRUE	2	8160	0.00291918	24.1772
N-acetyltaurine levels	Malignant neoplasm of liver and intrahepatic bile ducts	rs139747290	A	G	A	G	0.279391	0.6573	0.013101	0.008519	FALSE	FALSE	FALSE	0.1407	0.4462	TRUE	0.0631094	9.55135e-06	TRUE	2	8160	0.00293242	24.2871
N-acetyltaurine levels	Malignant neoplasm of liver and intrahepatic bile ducts	rs142302535	G	T	G	T	-0.46071	-1.1437	0.00584472	0.0007839	FALSE	FALSE	FALSE	0.5164	1.7626	TRUE	0.0944591	1.07524e-06	TRUE	2	8160	0.00239444	19.8207
N-acetyltaurine levels	Malignant neoplasm of liver and intrahepatic bile ducts	rs143013804	A	G	A	G	0.258774	-1.0423	0.0156019	0.00453	FALSE	FALSE	FALSE	0.107	0.6467	TRUE	0.0582397	8.86065e-06	TRUE	2	8160	0.0025824	21.3807
N-acetyltaurine levels	Malignant neoplasm of liver and intrahepatic bile ducts	rs143418431	C	G	C	G	-0.273856	-0.6615	0.0192922	0.01287	FALSE	TRUE	FALSE	0.0711001	0.3665	TRUE	0.0523212	1.65774e-07	TRUE	2	8160	0.00265234	21.9613
N-acetyltaurine levels	Malignant neoplasm of liver and intrahepatic bile ducts	rs200354496	G	A	G	A	0.0817742	-0.0714	0.206894	0.2353	FALSE	FALSE	FALSE	0.4578	0.0962	TRUE	0.0178014	4.3549e-06	TRUE	2	8160	0.00261477	21.6494
N-acetyltaurine levels	Malignant neoplasm of liver and intrahepatic bile ducts	rs2388417	T	C	T	C	0.257226	0.2639	0.015947	0.01181	FALSE	FALSE	FALSE	0.4899	0.3822	TRUE	0.0572501	7.02211e-06	TRUE	2	8160	0.00236159	19.5482
N-acetyltaurine levels	Malignant neoplasm of liver and intrahepatic bile ducts	rs373188	T	G	T	G	0.0749647	-0.0426	0.397809	0.5087	FALSE	FALSE	FALSE	0.600101	0.0813	TRUE	0.0147908	4.01352e-07	TRUE	2	8160	0.00248556	20.5769
N-acetyltaurine levels	Malignant neoplasm of liver and intrahepatic bile ducts	rs4986782	A	G	A	G	-0.421347	0.1064	0.0182755	0.04481	FALSE	FALSE	FALSE	0.5841	0.1944	TRUE	0.0529724	1.80436e-15	TRUE	2	8160	0.00235014	19.4532
N-acetyltaurine levels	Malignant neoplasm of liver and intrahepatic bile ducts	rs56213137	G	A	G	A	0.0744547	-0.1281	0.265311	0.2356	FALSE	FALSE	FALSE	0.1843	0.0965	TRUE	0.0162768	4.77866e-06	TRUE	2	8160	0.00240688	19.924
N-acetyltaurine levels	Malignant neoplasm of liver and intrahepatic bile ducts	rs6602129	G	A	G	A	-0.309459	-0.0337	0.0820351	0.06945	FALSE	FALSE	FALSE	0.8334	0.1605	TRUE	0.0259822	1.04455e-32	TRUE	2	8160	0.00269649	22.3278
N-acetyltaurine levels	Malignant neoplasm of liver and intrahepatic bile ducts	rs73850513	T	C	T	C	-0.105669	-0.0215	0.110793	0.07213	FALSE	FALSE	FALSE	0.8926	0.1591	TRUE	0.0229428	4.10995e-06	TRUE	2	8160	0.00290032	24.0205
N-acetyltaurine levels	Malignant neoplasm of liver and intrahepatic bile ducts	rs74816231	C	T	C	T	0.120468	0.0289	0.0769941	0.09285	FALSE	FALSE	FALSE	0.8372	0.1408	TRUE	0.0266688	6.26657e-06	TRUE	2	8160	0.00230759	19.1001
N-acetyltaurine levels	Malignant neoplasm of liver and intrahepatic bile ducts	rs7566439	G	A	G	A	-0.0668101	0.1442	0.629869	0.6327	FALSE	FALSE	FALSE	0.0892401	0.0849	TRUE	0.0149898	8.30982e-06	TRUE	2	8160	0.00244616	20.2499
N-acetyltaurine levels	Malignant neoplasm of liver and intrahepatic bile ducts	rs7654754	A	G	A	G	0.0651067	-0.115	0.524061	0.5076	FALSE	FALSE	FALSE	0.1575	0.0814	TRUE	0.0143582	5.77533e-06	TRUE	2	8160	0.00256633	21.2473
N-acetyltaurine levels	Malignant neoplasm of liver and intrahepatic bile ducts	rs77338333	C	A	C	A	0.286574	0.1142	0.0164498	0.003483	FALSE	FALSE	FALSE	0.8699	0.6976	TRUE	0.0564118	3.77382e-07	TRUE	2	8160	0.00283016	23.4378
N-acetyltaurine levels	Malignant neoplasm of liver and intrahepatic bile ducts	rs77924615	A	G	A	G	-0.0958902	0.089	0.192744	0.2222	FALSE	FALSE	FALSE	0.3676	0.0987	TRUE	0.0185167	2.23575e-07	TRUE	2	8160	0.00250223	20.7152
N-acetyltaurine levels	Malignant neoplasm of liver and intrahepatic bile ducts	rs897109	A	C	A	C	0.070807	-0.138	0.311243	0.3049	FALSE	FALSE	FALSE	0.1168	0.088	TRUE	0.0156606	6.14499e-06	TRUE	2	8160	0.0024601	20.3656
N,N,N-trimethyl-5-aminovalerate levels	Malignant neoplasm of liver and intrahepatic bile ducts	rs10019927	A	G	A	G	0.100043	0.1006	0.8505	0.8251	FALSE	FALSE	FALSE	0.3501	0.1077	TRUE	0.0210306	1.96494e-06	TRUE	2	8214	0.0220117	185.953
N,N,N-trimethyl-5-aminovalerate levels	Malignant neoplasm of liver and intrahepatic bile ducts	rs112201728	T	C	T	C	0.176096	0.1754	0.0689951	0.05723	FALSE	FALSE	FALSE	0.3129	0.1738	TRUE	0.0294943	2.36518e-09	TRUE	2	8214	0.01863	156.843
N,N,N-trimethyl-5-aminovalerate levels	Malignant neoplasm of liver and intrahepatic bile ducts	rs11239528	G	A	G	A	-0.114304	0.0657	0.247134	0.2812	FALSE	FALSE	FALSE	0.4677	0.0904	TRUE	0.0173178	4.10109e-11	TRUE	2	8214	0.00239348	19.8224
N,N,N-trimethyl-5-aminovalerate levels	Malignant neoplasm of liver and intrahepatic bile ducts	rs114092500	G	A	G	A	-0.193598	-0.2885	0.0333456	0.03712	FALSE	FALSE	FALSE	0.183	0.2167	TRUE	0.0414598	3.01869e-06	TRUE	2	8214	0.00240579	19.9246
N,N,N-trimethyl-5-aminovalerate levels	Malignant neoplasm of liver and intrahepatic bile ducts	rs115855008	C	A	C	A	-0.258933	0.0019	0.024154	0.01152	FALSE	FALSE	FALSE	0.9961	0.3854	TRUE	0.0489327	1.21244e-07	TRUE	2	8214	0.00233415	19.3299
N,N,N-trimethyl-5-aminovalerate levels	Malignant neoplasm of liver and intrahepatic bile ducts	rs117505483	G	A	G	A	0.229571	0.3161	0.0239547	0.03998	FALSE	FALSE	FALSE	0.1336	0.2107	TRUE	0.0493895	3.34884e-06	TRUE	2	8214	0.00231506	19.1714
N,N,N-trimethyl-5-aminovalerate levels	Malignant neoplasm of liver and intrahepatic bile ducts	rs12433003	C	T	C	T	0.0963563	-0.074	0.157281	0.1532	FALSE	FALSE	FALSE	0.5184	0.1146	TRUE	0.0207746	3.51485e-06	TRUE	2	8214	0.00336545	27.8993
N,N,N-trimethyl-5-aminovalerate levels	Malignant neoplasm of liver and intrahepatic bile ducts	rs12895751	A	G	A	G	0.0810172	-0.1605	0.226601	0.2302	FALSE	FALSE	FALSE	0.097051	0.0967	TRUE	0.0177748	5.16455e-06	TRUE	2	8214	0.00234378	19.4098
N,N,N-trimethyl-5-aminovalerate levels	Malignant neoplasm of liver and intrahepatic bile ducts	rs13124155	T	G	T	G	-0.0688793	-0.0336	0.461184	0.4703	FALSE	FALSE	FALSE	0.6811	0.0817	TRUE	0.014973	4.2202e-06	TRUE	2	8214	0.00259007	21.4547
N,N,N-trimethyl-5-aminovalerate levels	Malignant neoplasm of liver and intrahepatic bile ducts	rs13336225	G	A	G	A	0.0755964	-0.029	0.267073	0.3498	FALSE	FALSE	FALSE	0.7348	0.0857	TRUE	0.016948	8.1771e-06	TRUE	2	8214	0.00270949	22.4466
N,N,N-trimethyl-5-aminovalerate levels	Malignant neoplasm of liver and intrahepatic bile ducts	rs13357247	T	C	T	C	-0.239564	-0.3574	0.0494076	0.02679	FALSE	FALSE	FALSE	0.1549	0.2513	TRUE	0.0345332	3.99947e-12	TRUE	2	8214	0.00356881	29.5911
N,N,N-trimethyl-5-aminovalerate levels	Malignant neoplasm of liver and intrahepatic bile ducts	rs133839	T	C	T	C	-0.1961	-1.1349	0.967638	0.9901	FALSE	FALSE	FALSE	0.0103801	0.4428	TRUE	0.0425881	4.13332e-06	TRUE	2	8214	0.00301424	24.9789
N,N,N-trimethyl-5-aminovalerate levels	Malignant neoplasm of liver and intrahepatic bile ducts	rs139673448	C	A	C	A	-0.26466	-0.755	0.017754	0.005452	FALSE	FALSE	FALSE	0.1843	0.5687	TRUE	0.0569188	3.32292e-06	TRUE	2	8214	0.00266779	22.1003
N,N,N-trimethyl-5-aminovalerate levels	Malignant neoplasm of liver and intrahepatic bile ducts	rs17576821	A	G	A	G	0.12353	0.1334	0.0815664	0.1504	FALSE	FALSE	FALSE	0.2422	0.1141	TRUE	0.0273894	6.47896e-06	TRUE	2	8214	0.00272845	22.6041
N,N,N-trimethyl-5-aminovalerate levels	Malignant neoplasm of liver and intrahepatic bile ducts	rs192570103	G	T	G	T	0.145278	0.1498	0.0580538	0.0853	FALSE	FALSE	FALSE	0.3018	0.1451	TRUE	0.0320302	5.74218e-06	TRUE	2	8214	0.00234105	19.3872
N,N,N-trimethyl-5-aminovalerate levels	Malignant neoplasm of liver and intrahepatic bile ducts	rs258332	A	G	A	G	-0.0821948	0.1446	0.463634	0.3732	FALSE	FALSE	FALSE	0.0866004	0.0844	TRUE	0.0151052	5.28368e-08	TRUE	2	8214	0.00247898	20.5323
N,N,N-trimethyl-5-aminovalerate levels	Malignant neoplasm of liver and intrahepatic bile ducts	rs272857	A	G	A	G	-0.17937	-0.2207	0.626691	0.5078	FALSE	FALSE	FALSE	0.00687401	0.0817	TRUE	0.0153843	2.05705e-31	TRUE	2	8214	0.00245364	20.3218
N,N,N-trimethyl-5-aminovalerate levels	Malignant neoplasm of liver and intrahepatic bile ducts	rs530572750	T	G	T	G	-0.316968	0.0591	0.0124129	0.01069	FALSE	FALSE	FALSE	0.8815	0.3963	TRUE	0.0675827	2.73112e-06	TRUE	2	8214	0.00264415	21.9039
N,N,N-trimethyl-5-aminovalerate levels	Malignant neoplasm of liver and intrahepatic bile ducts	rs56012365	A	G	A	G	0.129504	-0.3137	0.0836431	0.04928	FALSE	FALSE	FALSE	0.0981997	0.1897	TRUE	0.0272939	2.08716e-06	TRUE	2	8214	0.00242661	20.0974
N,N,N-trimethyl-5-aminovalerate levels	Malignant neoplasm of liver and intrahepatic bile ducts	rs62133969	G	A	G	A	0.0774613	-0.0049	0.263324	0.2178	FALSE	FALSE	FALSE	0.9603	0.0994	TRUE	0.0171578	6.34236e-06	TRUE	2	8214	0.00293569	24.3261
N,N,N-trimethyl-5-aminovalerate levels	Malignant neoplasm of liver and intrahepatic bile ducts	rs6999538	T	A	T	A	-0.187415	-0.4722	0.0374495	0.005662	FALSE	TRUE	FALSE	0.397	0.5575	TRUE	0.039467	2.04764e-06	TRUE	2	8214	0.00241294	19.984
N,N,N-trimethyl-5-aminovalerate levels	Malignant neoplasm of liver and intrahepatic bile ducts	rs72654913	C	T	C	T	0.181651	-0.1099	0.0432099	0.04439	FALSE	FALSE	FALSE	0.580801	0.1991	TRUE	0.0371589	1.0161e-06	TRUE	2	8214	0.0025362	21.0073
N,N,N-trimethyl-5-aminovalerate levels	Malignant neoplasm of liver and intrahepatic bile ducts	rs72696919	A	C	A	C	0.0696916	-0.0226	0.401388	0.3247	FALSE	FALSE	FALSE	0.7948	0.0867	TRUE	0.0154659	6.60193e-06	TRUE	2	8214	0.00251476	20.8293
N,N,N-trimethyl-5-aminovalerate levels	Malignant neoplasm of liver and intrahepatic bile ducts	rs75041978	T	C	T	C	-0.226941	0.0639	0.024231	0.0468	FALSE	FALSE	FALSE	0.737199	0.1904	TRUE	0.0489015	3.47111e-06	TRUE	2	8214	0.00248625	20.5926
N,N,N-trimethyl-5-aminovalerate levels	Malignant neoplasm of liver and intrahepatic bile ducts	rs75441519	A	G	A	G	0.120329	0.0923	0.109263	0.1072	FALSE	FALSE	FALSE	0.488	0.1331	TRUE	0.0248063	1.22999e-06	TRUE	2	8214	0.00255175	21.1365
N,N,N-trimethyl-5-aminovalerate levels	Malignant neoplasm of liver and intrahepatic bile ducts	rs76127293	A	G	A	G	-0.210826	-0.0184	0.0256898	0.01242	FALSE	FALSE	FALSE	0.9604	0.3715	TRUE	0.0475864	9.40652e-06	TRUE	2	8214	0.00235362	19.4915
N,N,N-trimethyl-5-aminovalerate levels	Malignant neoplasm of liver and intrahepatic bile ducts	rs77656158	G	A	G	A	-0.0959017	0.2483	0.145586	0.08941	FALSE	FALSE	FALSE	0.0859904	0.1446	TRUE	0.0213212	6.86093e-06	TRUE	2	8214	0.00242105	20.0513
N,N,N-trimethyl-5-aminovalerate levels	Malignant neoplasm of liver and intrahepatic bile ducts	rs8033451	C	A	C	A	-0.150825	0.1995	0.0532581	0.09642	FALSE	FALSE	FALSE	0.1441	0.1366	TRUE	0.0334711	6.60179e-06	TRUE	2	8214	0.00241526	19.778
N,N,N-trimethyl-5-aminovalerate levels	Malignant neoplasm of liver and intrahepatic bile ducts	rs8191944	T	C	T	C	-0.431454	-0.2105	0.00598876	0.003719	FALSE	FALSE	FALSE	0.771999	0.7265	TRUE	0.0976197	9.88162e-06	TRUE	2	8214	0.00267204	21.8864
N,N,N-trimethyl-5-aminovalerate levels	Malignant neoplasm of liver and intrahepatic bile ducts	rs9382940	T	C	T	C	0.114421	-0.0008	0.162286	0.2376	FALSE	FALSE	FALSE	0.9934	0.0956	TRUE	0.0206573	3.04241e-08	TRUE	2	8214	0.00240863	19.7236
Erythronate levels	Malignant neoplasm of liver and intrahepatic bile ducts	rs10020341	G	A	G	A	-0.228497	-0.0088	0.980851	0.9927	FALSE	FALSE	FALSE	0.9859	0.4941	TRUE	0.0511735	8.00122e-06	TRUE	2	8198	0.00246452	20.1824
Erythronate levels	Malignant neoplasm of liver and intrahepatic bile ducts	rs10029860	A	C	A	C	0.0771329	-0.1151	0.525138	0.5076	FALSE	FALSE	FALSE	0.1574	0.0814	TRUE	0.0139792	3.43499e-08	TRUE	2	8198	0.00258094	21.1382
Erythronate levels	Malignant neoplasm of liver and intrahepatic bile ducts	rs1077697	T	C	T	C	0.0860267	-0.1338	0.290373	0.3103	FALSE	FALSE	FALSE	0.1291	0.0882	TRUE	0.0156007	3.50183e-08	TRUE	2	8198	0.00243412	19.9329
Erythronate levels	Malignant neoplasm of liver and intrahepatic bile ducts	rs114262076	A	G	A	G	0.394325	0.4158	0.00888154	0.01053	FALSE	FALSE	FALSE	0.3213	0.4193	TRUE	0.0737304	8.88352e-08	TRUE	2	8198	0.00279424	22.8901
Erythronate levels	Malignant neoplasm of liver and intrahepatic bile ducts	rs12633047	T	C	T	C	0.191796	-0.0414	0.0693003	0.03402	FALSE	FALSE	FALSE	0.855	0.2263	TRUE	0.0272697	2.01719e-12	TRUE	2	8198	0.0024529	20.087
Erythronate levels	Malignant neoplasm of liver and intrahepatic bile ducts	rs13166782	C	T	C	T	-0.0677204	0.0528	0.326773	0.3793	FALSE	FALSE	FALSE	0.530401	0.0842	TRUE	0.0150125	6.45418e-06	TRUE	2	8198	0.00277729	22.7508
Erythronate levels	Malignant neoplasm of liver and intrahepatic bile ducts	rs13192355	C	T	C	T	-0.0723656	-0.0306	0.334543	0.413	FALSE	FALSE	FALSE	0.7208	0.0857	TRUE	0.0151053	1.66174e-06	TRUE	2	8198	0.00234233	19.1794
Erythronate levels	Malignant neoplasm of liver and intrahepatic bile ducts	rs146001245	A	G	A	G	0.103566	-0.2715	0.11176	0.07967	FALSE	FALSE	FALSE	0.0734801	0.1517	TRUE	0.0223638	3.64018e-06	TRUE	2	8198	0.00247647	20.2805
Erythronate levels	Malignant neoplasm of liver and intrahepatic bile ducts	rs1466648	G	A	G	A	0.0685761	0.1525	0.310781	0.3481	FALSE	FALSE	FALSE	0.0747102	0.0856	TRUE	0.0151611	6.09263e-06	TRUE	2	8198	0.00258858	21.201
Erythronate levels	Malignant neoplasm of liver and intrahepatic bile ducts	rs2232511	G	C	G	C	0.232416	1.0456	0.0222046	0.007367	FALSE	TRUE	FALSE	0.02689	0.4724	TRUE	0.0473732	9.29179e-07	TRUE	2	8198	0.00279871	22.9268
Erythronate levels	Malignant neoplasm of liver and intrahepatic bile ducts	rs2555059	A	G	A	G	-0.0836953	0.1212	0.194923	0.2066	FALSE	FALSE	FALSE	0.2293	0.1009	TRUE	0.0177347	2.36653e-06	TRUE	2	8198	0.00240822	19.7202
Erythronate levels	Malignant neoplasm of liver and intrahepatic bile ducts	rs34105328	T	C	T	C	-0.292822	0.302	0.0119106	0.002662	FALSE	FALSE	FALSE	0.7125	0.8194	TRUE	0.0645235	5.67313e-06	TRUE	2	8198	0.00254467	20.8405
Erythronate levels	Malignant neoplasm of liver and intrahepatic bile ducts	rs62390644	T	C	T	C	-0.0818578	0.0713	0.182486	0.2014	FALSE	FALSE	FALSE	0.4821	0.1015	TRUE	0.0181213	6.26613e-06	TRUE	2	8198	0.00268827	22.0197
Erythronate levels	Malignant neoplasm of liver and intrahepatic bile ducts	rs7203642	G	A	G	A	-0.0961198	0.0228	0.190406	0.2328	FALSE	FALSE	FALSE	0.8124	0.0961	TRUE	0.0178328	7.04309e-08	TRUE	2	8198	0.00328018	26.884
Erythronate levels	Malignant neoplasm of liver and intrahepatic bile ducts	rs73840299	T	C	T	C	-0.207994	-0.0028	0.123148	0.185	FALSE	FALSE	FALSE	0.9786	0.1051	TRUE	0.0211326	7.39613e-23	TRUE	2	8198	0.00239631	19.6224
Erythronate levels	Malignant neoplasm of liver and intrahepatic bile ducts	rs75562012	G	T	G	T	0.254551	-0.0746	0.0155556	0.01971	FALSE	FALSE	FALSE	0.8025	0.2983	TRUE	0.0566644	7.04711e-06	TRUE	2	8198	0.00262765	21.5218
Erythronate levels	Malignant neoplasm of liver and intrahepatic bile ducts	rs7635991	C	T	C	T	0.0885241	-0.0598	0.214932	0.1595	FALSE	FALSE	FALSE	0.6005	0.1142	TRUE	0.0169715	1.82771e-07	TRUE	2	8198	0.00244678	20.0368
Erythronate levels	Malignant neoplasm of liver and intrahepatic bile ducts	rs77475145	G	C	G	C	-0.125836	0.1428	0.0727884	0.09331	FALSE	TRUE	FALSE	0.3117	0.1411	TRUE	0.0271345	3.52703e-06	TRUE	2	8198	0.00277465	22.7291
Erythronate levels	Malignant neoplasm of liver and intrahepatic bile ducts	rs958514	T	A	T	A	-0.117017	-0.0479	0.921311	0.9307	FALSE	TRUE	FALSE	0.767201	0.1619	TRUE	0.0258733	6.10541e-06	TRUE	2	8198	0.00266998	21.0422
Androsterone sulfate levels	Malignant neoplasm of liver and intrahepatic bile ducts	rs10020631	A	G	A	G	-0.178664	0.0238	0.238582	0.239	FALSE	FALSE	FALSE	0.8038	0.0958	TRUE	0.0173416	6.85239e-25	TRUE	2	8182	0.00255687	20.1485
Androsterone sulfate levels	Malignant neoplasm of liver and intrahepatic bile ducts	rs10185931	G	A	G	A	0.126738	-0.1549	0.0722243	0.08499	FALSE	FALSE	FALSE	0.2902	0.1464	TRUE	0.0283477	7.79137e-06	TRUE	2	8182	0.00251406	19.8104
Androsterone sulfate levels	Malignant neoplasm of liver and intrahepatic bile ducts	rs10212881	A	C	A	C	0.162205	0.0731	0.0427079	0.06591	FALSE	FALSE	FALSE	0.6561	0.1641	TRUE	0.0366696	9.71449e-06	TRUE	2	8182	0.00293186	23.1121
Androsterone sulfate levels	Malignant neoplasm of liver and intrahepatic bile ducts	rs10275052	A	G	A	G	0.0810352	-0.0307	0.293154	0.3525	FALSE	FALSE	FALSE	0.7186	0.0851	TRUE	0.0161535	5.26036e-07	TRUE	2	8182	0.00263751	20.7856
Androsterone sulfate levels	Malignant neoplasm of liver and intrahepatic bile ducts	rs10974471	T	G	T	G	0.0941479	0.093	0.141396	0.104	FALSE	FALSE	FALSE	0.4888	0.1344	TRUE	0.0210806	7.96608e-06	TRUE	2	8182	0.00266666	21.016
Androsterone sulfate levels	Malignant neoplasm of liver and intrahepatic bile ducts	rs1165148	T	G	T	G	0.0861899	0.0137	0.249602	0.2258	FALSE	FALSE	FALSE	0.8888	0.0983	TRUE	0.017202	5.42984e-07	TRUE	2	8182	0.00269592	21.2472
Androsterone sulfate levels	Malignant neoplasm of liver and intrahepatic bile ducts	rs117209214	A	G	A	G	-0.75229	-0.0097	0.00758595	0.02555	FALSE	FALSE	FALSE	0.9702	0.259	TRUE	0.085224	1.07326e-18	TRUE	2	8182	0.0028256	22.2722
Androsterone sulfate levels	Malignant neoplasm of liver and intrahepatic bile ducts	rs12549641	G	A	G	A	-0.068744	-0.009	0.402664	0.4197	FALSE	FALSE	FALSE	0.9132	0.0825	TRUE	0.0153009	7.02876e-06	TRUE	2	8182	0.00278877	21.981
Androsterone sulfate levels	Malignant neoplasm of liver and intrahepatic bile ducts	rs1260326	C	T	C	T	-0.076063	0.0139	0.587162	0.6493	FALSE	FALSE	FALSE	0.8708	0.0856	TRUE	0.0150807	4.56559e-07	TRUE	2	8182	0.00245655	19.3561
Androsterone sulfate levels	Malignant neoplasm of liver and intrahepatic bile ducts	rs12768534	A	G	A	G	-0.0680564	0.027	0.46436	0.4721	FALSE	FALSE	FALSE	0.740901	0.0817	TRUE	0.0147742	4.09637e-06	TRUE	2	8182	0.00247071	19.4679
Androsterone sulfate levels	Malignant neoplasm of liver and intrahepatic bile ducts	rs138820751	T	C	T	C	-0.171607	0.36	0.0399557	0.01674	FALSE	FALSE	FALSE	0.2535	0.3153	TRUE	0.0375908	4.99199e-06	TRUE	2	8182	0.00260548	20.5326
Androsterone sulfate levels	Malignant neoplasm of liver and intrahepatic bile ducts	rs139237479	A	G	A	G	-0.567581	0.179	0.00354783	0.02192	FALSE	FALSE	FALSE	0.5149	0.2748	TRUE	0.124536	5.17497e-06	TRUE	2	8182	0.00248463	19.5778
Androsterone sulfate levels	Malignant neoplasm of liver and intrahepatic bile ducts	rs140628452	T	C	T	C	-0.278762	0.0433	0.0162242	0.01946	FALSE	FALSE	FALSE	0.8852	0.3001	TRUE	0.058668	2.01898e-06	TRUE	2	8182	0.00240849	18.9764
Androsterone sulfate levels	Malignant neoplasm of liver and intrahepatic bile ducts	rs148982377	C	T	C	T	-1.50358	-0.2501	0.0325487	0.0864	FALSE	FALSE	FALSE	0.0822602	0.1439	TRUE	0.038262	1.9469396261938e-308	TRUE	2	8182	0.00251792	19.8408
Androsterone sulfate levels	Malignant neoplasm of liver and intrahepatic bile ducts	rs17834682	T	C	T	C	0.197236	-0.1762	0.0358764	0.01796	FALSE	FALSE	FALSE	0.570401	0.3105	TRUE	0.039539	6.08818e-07	TRUE	2	8182	0.00294979	23.2539
Androsterone sulfate levels	Malignant neoplasm of liver and intrahepatic bile ducts	rs34445681	C	A	C	A	-0.218871	0.0597	0.028213	0.04203	FALSE	FALSE	FALSE	0.768199	0.2025	TRUE	0.044592	9.18702e-07	TRUE	2	8182	0.00248809	19.6052
Androsterone sulfate levels	Malignant neoplasm of liver and intrahepatic bile ducts	rs4246147	G	A	G	A	-0.0719284	-0.0611	0.638809	0.6302	FALSE	FALSE	FALSE	0.4691	0.0844	TRUE	0.0154217	3.09979e-06	TRUE	2	8182	0.00271466	19.4164
Androsterone sulfate levels	Malignant neoplasm of liver and intrahepatic bile ducts	rs4314048	A	T	A	T	-0.0694836	-0.0304	0.404383	0.354	FALSE	TRUE	FALSE	0.7229	0.0858	TRUE	0.015253	5.22829e-06	TRUE	2	8182	0.00311833	22.3126
Androsterone sulfate levels	Malignant neoplasm of liver and intrahepatic bile ducts	rs56225736	A	G	A	G	0.138611	0.0025	0.137054	0.1397	FALSE	FALSE	FALSE	0.9832	0.118	TRUE	0.0214654	1.06497e-10	TRUE	2	8182	0.00260836	18.6541
Androsterone sulfate levels	Malignant neoplasm of liver and intrahepatic bile ducts	rs61939335	A	C	A	C	0.172215	-0.1882	0.0447816	0.0309	FALSE	FALSE	FALSE	0.4324	0.2397	TRUE	0.0359097	1.62042e-06	TRUE	2	8182	0.0030808	22.0432
Androsterone sulfate levels	Malignant neoplasm of liver and intrahepatic bile ducts	rs62128827	T	C	T	C	-0.131302	-0.0954	0.158198	0.151	FALSE	FALSE	FALSE	0.402	0.1139	TRUE	0.0202782	9.48045e-11	TRUE	2	8182	0.00280958	20.0972
Androsterone sulfate levels	Malignant neoplasm of liver and intrahepatic bile ducts	rs7116362	T	C	T	C	-0.166269	-0.6243	0.0426236	0.02953	FALSE	FALSE	FALSE	0.01199	0.2485	TRUE	0.0369342	6.73941e-06	TRUE	2	8182	0.00320447	22.9309
Androsterone sulfate levels	Malignant neoplasm of liver and intrahepatic bile ducts	rs72787511	C	G	C	G	-0.276905	0.1321	0.0341314	0.02232	FALSE	TRUE	FALSE	0.6339	0.2774	TRUE	0.0408325	1.18939e-11	TRUE	2	8182	0.00297752	21.3021
Androsterone sulfate levels	Malignant neoplasm of liver and intrahepatic bile ducts	rs72790679	A	G	A	G	-0.291538	-0.1497	0.0171502	0.008393	FALSE	FALSE	FALSE	0.749899	0.4695	TRUE	0.0563141	2.25483e-07	TRUE	2	8182	0.00283606	20.2871
Androsterone sulfate levels	Malignant neoplasm of liver and intrahepatic bile ducts	rs73242239	C	G	C	G	0.0801387	-0.0185	0.274568	0.3136	FALSE	TRUE	FALSE	0.8319	0.0874	TRUE	0.0165289	1.24464e-06	TRUE	2	8182	0.00349097	24.9883
Androsterone sulfate levels	Malignant neoplasm of liver and intrahepatic bile ducts	rs73766949	T	A	T	A	-0.339202	-0.7706	0.0103415	0.007192	FALSE	TRUE	FALSE	0.1123	0.4853	TRUE	0.0725844	2.9653e-06	TRUE	2	8182	0.00277904	19.8782
Androsterone sulfate levels	Malignant neoplasm of liver and intrahepatic bile ducts	rs74421372	T	A	T	A	0.225592	-0.4314	0.0264721	0.01097	FALSE	TRUE	FALSE	0.2909	0.4085	TRUE	0.0468489	1.46961e-06	TRUE	2	8182	0.0034671	24.8169
Androsterone sulfate levels	Malignant neoplasm of liver and intrahepatic bile ducts	rs75208241	T	C	T	C	-0.254381	-0.1767	0.018412	0.04474	FALSE	FALSE	FALSE	0.3644	0.1948	TRUE	0.0553125	4.24557e-06	TRUE	2	8182	0.00269685	19.2886
Androsterone sulfate levels	Malignant neoplasm of liver and intrahepatic bile ducts	rs76136208	T	C	T	C	-0.331696	-0.3008	0.0108908	0.04203	FALSE	FALSE	FALSE	0.1326	0.2	TRUE	0.0712082	3.19124e-06	TRUE	2	8182	0.00301	21.5351
Androsterone sulfate levels	Malignant neoplasm of liver and intrahepatic bile ducts	rs76205362	C	T	C	T	-0.218954	-0.0314	0.0237948	0.04281	FALSE	FALSE	FALSE	0.8776	0.2037	TRUE	0.0486958	6.91253e-06	TRUE	2	8182	0.00316712	22.6628
Androsterone sulfate levels	Malignant neoplasm of liver and intrahepatic bile ducts	rs77670276	G	A	G	A	-0.0932627	-0.0176	0.142962	0.1486	FALSE	FALSE	FALSE	0.8783	0.1148	TRUE	0.0210958	9.82888e-06	TRUE	2	8182	0.00269999	19.3112
Androsterone sulfate levels	Malignant neoplasm of liver and intrahepatic bile ducts	rs77721309	T	C	T	C	0.335063	0.3922	0.0097558	0.01669	FALSE	FALSE	FALSE	0.2171	0.3177	TRUE	0.0756961	9.58104e-06	TRUE	2	8182	0.00286134	20.4685
Androsterone sulfate levels	Malignant neoplasm of liver and intrahepatic bile ducts	rs8008584	C	T	C	T	0.0683946	-0.0008	0.562226	0.6575	FALSE	FALSE	FALSE	0.9924	0.0861	TRUE	0.0153764	8.66678e-06	TRUE	2	8182	0.00276814	19.8
Androsterone sulfate levels	Malignant neoplasm of liver and intrahepatic bile ducts	rs80344133	A	C	A	C	-0.08387	-0.0576	0.192208	0.1525	FALSE	FALSE	FALSE	0.613501	0.1141	TRUE	0.0187147	7.41226e-06	TRUE	2	8182	0.00328166	23.4852
Cis-4-decenoate (10:1n6) levels	Malignant neoplasm of liver and intrahepatic bile ducts	rs10021230	A	T	A	T	0.0832449	-0.0686	0.224178	0.2231	FALSE	TRUE	FALSE	0.4825	0.0977	TRUE	0.0182089	4.83846e-06	TRUE	2	8173	0.00267606	19.1396
Cis-4-decenoate (10:1n6) levels	Malignant neoplasm of liver and intrahepatic bile ducts	rs11205002	G	T	G	T	-0.080969	0.0551	0.663842	0.6917	FALSE	FALSE	FALSE	0.5319	0.0882	TRUE	0.0160915	4.859e-07	TRUE	2	8173	0.00233582	19.2759
Cis-4-decenoate (10:1n6) levels	Malignant neoplasm of liver and intrahepatic bile ducts	rs112085223	C	A	C	A	0.160282	0.0801	0.0488796	0.04527	FALSE	FALSE	FALSE	0.6807	0.1948	TRUE	0.0353666	5.84263e-06	TRUE	2	8173	0.00206683	17.0514
Cis-4-decenoate (10:1n6) levels	Malignant neoplasm of liver and intrahepatic bile ducts	rs117734990	C	T	C	T	-0.218996	0.096	0.0248447	0.05372	FALSE	FALSE	FALSE	0.6038	0.185	TRUE	0.0492138	8.59153e-06	TRUE	2	8173	0.0287713	243.891
Cis-4-decenoate (10:1n6) levels	Malignant neoplasm of liver and intrahepatic bile ducts	rs12445598	T	C	T	C	-0.0737181	0.013	0.296896	0.2718	FALSE	FALSE	FALSE	0.8876	0.0917	TRUE	0.0164902	7.80633e-06	TRUE	2	8173	0.00217801	17.9707
Cis-4-decenoate (10:1n6) levels	Malignant neoplasm of liver and intrahepatic bile ducts	rs138999278	T	C	T	C	0.239529	-0.0326	0.0279583	0.03513	FALSE	FALSE	FALSE	0.8823	0.22	TRUE	0.045975	1.88846e-07	TRUE	2	8173	0.00214929	17.7332
Cis-4-decenoate (10:1n6) levels	Malignant neoplasm of liver and intrahepatic bile ducts	rs1418026	T	C	T	C	0.125848	0.1168	0.904521	0.8875	FALSE	FALSE	FALSE	0.3605	0.1277	TRUE	0.0259153	1.197e-06	TRUE	2	8173	0.0024307	20.0607
Cis-4-decenoate (10:1n6) levels	Malignant neoplasm of liver and intrahepatic bile ducts	rs143180009	T	A	T	A	0.267934	-0.1133	0.0179737	0.02116	FALSE	TRUE	FALSE	0.6944	0.2884	TRUE	0.057457	3.11325e-06	TRUE	2	8173	0.003457	28.5602
Cis-4-decenoate (10:1n6) levels	Malignant neoplasm of liver and intrahepatic bile ducts	rs1458352	G	A	G	A	-0.087431	0.0718	0.783138	0.8034	FALSE	FALSE	FALSE	0.4817	0.1021	TRUE	0.0183933	1.99998e-06	TRUE	2	8173	0.00212868	17.5628
Cis-4-decenoate (10:1n6) levels	Malignant neoplasm of liver and intrahepatic bile ducts	rs146431908	C	A	C	A	-0.370853	-0.7898	0.00897467	0.007246	FALSE	FALSE	FALSE	0.1058	0.4884	TRUE	0.0802382	3.80249e-06	TRUE	2	8173	0.00245164	20.2339
Cis-4-decenoate (10:1n6) levels	Malignant neoplasm of liver and intrahepatic bile ducts	rs149556176	C	T	C	T	0.395567	-0.3809	0.0142209	0.003096	FALSE	FALSE	FALSE	0.62	0.7681	TRUE	0.0640903	6.74191e-10	TRUE	2	8173	0.00222962	18.3974
Cis-4-decenoate (10:1n6) levels	Malignant neoplasm of liver and intrahepatic bile ducts	rs2185152	T	C	T	C	-0.327315	-0.0425	0.306872	0.2635	FALSE	FALSE	FALSE	0.6451	0.0923	TRUE	0.015904	4.08321e-94	TRUE	2	8173	0.00253396	20.9151
Cis-4-decenoate (10:1n6) levels	Malignant neoplasm of liver and intrahepatic bile ducts	rs28415528	A	G	A	G	-0.409002	-0.1345	0.315747	0.2709	FALSE	FALSE	FALSE	0.1408	0.0913	TRUE	0.0157791	3.9094e-148	TRUE	2	8173	0.00229674	18.9526
Cis-4-decenoate (10:1n6) levels	Malignant neoplasm of liver and intrahepatic bile ducts	rs34904423	G	A	G	A	0.129069	0.0395	0.0820356	0.119	FALSE	FALSE	FALSE	0.7526	0.1254	TRUE	0.0276017	2.92347e-06	TRUE	2	8173	0.00215535	17.7833
Cis-4-decenoate (10:1n6) levels	Malignant neoplasm of liver and intrahepatic bile ducts	rs3935281	T	C	T	C	0.0705681	0.0701	0.368868	0.3319	FALSE	FALSE	FALSE	0.4167	0.0863	TRUE	0.015813	8.09507e-06	TRUE	2	8173	0.00272892	22.5287
Cis-4-decenoate (10:1n6) levels	Malignant neoplasm of liver and intrahepatic bile ducts	rs41295332	T	C	T	C	0.142919	-0.1981	0.0581823	0.04895	FALSE	FALSE	FALSE	0.296	0.1895	TRUE	0.0321545	8.79866e-06	TRUE	2	8173	0.00230105	18.9882
Cis-4-decenoate (10:1n6) levels	Malignant neoplasm of liver and intrahepatic bile ducts	rs4942210	C	T	C	T	-0.0704674	0.0962	0.453103	0.4979	FALSE	FALSE	FALSE	0.2383	0.0816	TRUE	0.0153322	4.30615e-06	TRUE	2	8173	0.00221681	18.2915
Cis-4-decenoate (10:1n6) levels	Malignant neoplasm of liver and intrahepatic bile ducts	rs55988623	G	A	G	A	0.134222	-0.0175	0.0713579	0.05497	FALSE	FALSE	FALSE	0.9234	0.1816	TRUE	0.0295594	5.60529e-06	TRUE	2	8173	0.00238794	19.707
Cis-4-decenoate (10:1n6) levels	Malignant neoplasm of liver and intrahepatic bile ducts	rs79795772	A	G	A	G	-0.175105	-0.083	0.0398105	0.04494	FALSE	FALSE	FALSE	0.677699	0.1997	TRUE	0.03881	6.42616e-06	TRUE	2	8173	0.00249475	20.5906
Cis-4-decenoate (10:1n6) levels	Malignant neoplasm of liver and intrahepatic bile ducts	rs876481	T	C	T	C	-0.0763818	-0.1778	0.711353	0.7756	FALSE	FALSE	FALSE	0.0701407	0.0982	TRUE	0.0171627	8.56878e-06	TRUE	2	8173	0.00254385	20.997
Cis-4-decenoate (10:1n6) levels	Malignant neoplasm of liver and intrahepatic bile ducts	rs9298007	T	A	T	A	0.0791349	-0.0632	0.264731	0.2485	FALSE	TRUE	FALSE	0.5033	0.0945	TRUE	0.0172073	4.247e-06	TRUE	2	8173	0.0025642	21.1654
X-11632 levels	Malignant neoplasm of liver and intrahepatic bile ducts	rs10022078	C	G	C	G	0.167617	-0.167	0.0469072	0.02061	FALSE	TRUE	FALSE	0.5719	0.2955	TRUE	0.0371962	6.59704e-06	TRUE	2	7784	0.00232028	19.1473
X-11632 levels	Malignant neoplasm of liver and intrahepatic bile ducts	rs10834273	G	A	G	A	0.0929781	0.1768	0.18534	0.2116	FALSE	FALSE	FALSE	0.0776408	0.1002	TRUE	0.0206986	7.05544e-06	TRUE	2	7784	0.0021526	17.7606
X-11632 levels	Malignant neoplasm of liver and intrahepatic bile ducts	rs115342498	T	C	T	C	0.262177	0.1676	0.0218428	0.04286	FALSE	FALSE	FALSE	0.403	0.2004	TRUE	0.0540583	1.23526e-06	TRUE	2	7784	0.00273591	22.5866
X-11632 levels	Malignant neoplasm of liver and intrahepatic bile ducts	rs11624480	T	C	T	C	-0.115585	-0.0714	0.118464	0.09584	FALSE	FALSE	FALSE	0.611699	0.1406	TRUE	0.0245338	2.46204e-06	TRUE	2	7784	0.00237984	19.6399
X-11632 levels	Malignant neoplasm of liver and intrahepatic bile ducts	rs116249946	G	A	G	A	0.26689	-0.0045	0.0223122	0.007748	FALSE	FALSE	FALSE	0.9927	0.4943	TRUE	0.0529932	4.74606e-07	TRUE	2	7784	0.00261294	21.5687
X-11632 levels	Malignant neoplasm of liver and intrahepatic bile ducts	rs137950315	G	C	G	C	0.226459	-0.3066	0.0253257	0.03424	FALSE	TRUE	FALSE	0.1786	0.2279	TRUE	0.0509627	8.84593e-06	TRUE	2	7784	0.00207222	17.096
X-11632 levels	Malignant neoplasm of liver and intrahepatic bile ducts	rs141195993	G	A	G	A	0.393955	0.3004	0.0104194	0.02521	FALSE	FALSE	FALSE	0.2488	0.2605	TRUE	0.0767741	2.87663e-07	TRUE	2	7784	0.00247472	20.2091
X-11632 levels	Malignant neoplasm of liver and intrahepatic bile ducts	rs144816138	T	C	T	C	-0.378746	0.4794	0.0116925	0.008891	FALSE	FALSE	FALSE	0.271	0.4355	TRUE	0.0734539	2.51958e-07	TRUE	2	7784	0.00244439	19.9608
X-11632 levels	Malignant neoplasm of liver and intrahepatic bile ducts	rs150565402	T	C	T	C	0.287268	-0.0879	0.0149013	0.01389	FALSE	FALSE	FALSE	0.7984	0.344	TRUE	0.0644903	8.41153e-06	TRUE	2	7784	0.00233529	19.0678
X-11632 levels	Malignant neoplasm of liver and intrahepatic bile ducts	rs2071576	T	C	T	C	-0.108176	0.2144	0.809818	0.8057	FALSE	FALSE	FALSE	0.0409204	0.1049	TRUE	0.0199641	6.00818e-08	TRUE	2	7784	0.00285416	23.3165
X-11632 levels	Malignant neoplasm of liver and intrahepatic bile ducts	rs2626095	G	A	G	A	-0.162811	0.4034	0.0500386	0.03869	FALSE	FALSE	FALSE	0.0657098	0.2192	TRUE	0.0362345	7.01451e-06	TRUE	2	7784	0.00260553	21.2801
X-11632 levels	Malignant neoplasm of liver and intrahepatic bile ducts	rs2901060	G	A	G	A	-0.0768133	0.0654	0.566381	0.5663	FALSE	FALSE	FALSE	0.4286	0.0826	TRUE	0.0163175	2.50878e-06	TRUE	2	7784	0.00291166	23.7877
X-11632 levels	Malignant neoplasm of liver and intrahepatic bile ducts	rs3125574	C	T	C	T	-0.174455	-0.0021	0.0447559	0.05662	FALSE	FALSE	FALSE	0.9906	0.1787	TRUE	0.0385077	5.88722e-06	TRUE	2	7784	0.00245432	20.0421
X-11632 levels	Malignant neoplasm of liver and intrahepatic bile ducts	rs3851186	C	T	C	T	-0.0886677	0.0348	0.791952	0.7721	FALSE	FALSE	FALSE	0.719201	0.0967	TRUE	0.0193476	4.58606e-06	TRUE	2	7784	0.00272125	22.2278
X-11632 levels	Malignant neoplasm of liver and intrahepatic bile ducts	rs4148324	G	T	G	T	-0.0893207	-0.0002	0.322012	0.3927	FALSE	FALSE	FALSE	0.9977	0.083	TRUE	0.0168762	1.20522e-07	TRUE	2	7784	0.0023595	19.2659
X-11632 levels	Malignant neoplasm of liver and intrahepatic bile ducts	rs4328312	T	C	T	C	-0.0806999	-0.1281	0.368962	0.3034	FALSE	FALSE	FALSE	0.1489	0.0888	TRUE	0.0165346	1.05721e-06	TRUE	2	7784	0.00278108	22.7179
X-11632 levels	Malignant neoplasm of liver and intrahepatic bile ducts	rs4593210	G	A	G	A	0.143192	-0.0205	0.0709947	0.1056	FALSE	FALSE	FALSE	0.8783	0.1341	TRUE	0.0315029	5.48397e-06	TRUE	2	7784	0.00241992	19.7605
X-11632 levels	Malignant neoplasm of liver and intrahepatic bile ducts	rs538423523	A	G	A	G	-0.274918	-0.0317	0.0176455	0.024	FALSE	FALSE	FALSE	0.9059	0.268	TRUE	0.0604296	5.38018e-06	TRUE	2	7784	0.00243376	19.8738
X-11632 levels	Malignant neoplasm of liver and intrahepatic bile ducts	rs6433613	T	C	T	C	-0.0802774	-0.0082	0.275844	0.2277	FALSE	FALSE	FALSE	0.9324	0.0969	TRUE	0.0177924	6.42541e-06	TRUE	2	7784	0.00272451	22.2545
X-11632 levels	Malignant neoplasm of liver and intrahepatic bile ducts	rs78613179	C	G	C	G	0.242321	0.6982	0.0220175	0.006398	FALSE	TRUE	FALSE	0.2142	0.5622	TRUE	0.0537472	6.52754e-06	TRUE	2	7784	0.00279468	22.8293
X-11632 levels	Malignant neoplasm of liver and intrahepatic bile ducts	rs7964236	G	A	G	A	-0.158739	0.029	0.930435	0.963	FALSE	FALSE	FALSE	0.8951	0.2203	TRUE	0.031486	4.61698e-07	TRUE	2	7784	0.00242337	19.7888
X-11632 levels	Malignant neoplasm of liver and intrahepatic bile ducts	rs9467515	G	A	G	A	0.0753887	-0.008	0.4553	0.4615	FALSE	FALSE	FALSE	0.9235	0.0831	TRUE	0.0157242	1.6312e-06	TRUE	2	7784	0.00232478	18.9818
X-11632 levels	Malignant neoplasm of liver and intrahepatic bile ducts	rs9509035	G	A	G	A	0.135242	-0.07	0.0756788	0.064	FALSE	FALSE	FALSE	0.6753	0.1671	TRUE	0.029887	6.03694e-06	TRUE	2	7784	0.00233182	19.0394
X-11632 levels	Malignant neoplasm of liver and intrahepatic bile ducts	rs983309	G	T	G	T	0.114918	0.0315	0.885076	0.8313	FALSE	FALSE	FALSE	0.7838	0.1148	TRUE	0.0246318	3.07945e-06	TRUE	2	7784	0.00246282	20.1116
Branched chain 14:0 dicarboxylic acid levels	Malignant neoplasm of liver and intrahepatic bile ducts	rs10022238	T	G	T	G	0.0800211	0.1615	0.711718	0.7407	FALSE	FALSE	FALSE	0.0837896	0.0934	TRUE	0.0176398	5.72257e-06	TRUE	2	7990	0.00238804	19.4995
Branched chain 14:0 dicarboxylic acid levels	Malignant neoplasm of liver and intrahepatic bile ducts	rs10171471	C	T	C	T	-0.0832226	-0.0225	0.722933	0.7556	FALSE	FALSE	FALSE	0.8128	0.095	TRUE	0.017679	2.50855e-06	TRUE	2	7990	0.00246051	20.3591
Branched chain 14:0 dicarboxylic acid levels	Malignant neoplasm of liver and intrahepatic bile ducts	rs11519068	C	T	C	T	0.105594	-0.196	0.161278	0.2981	FALSE	FALSE	FALSE	0.0281702	0.0893	TRUE	0.0213995	8.03897e-07	TRUE	2	7990	0.00246333	20.3825
Branched chain 14:0 dicarboxylic acid levels	Malignant neoplasm of liver and intrahepatic bile ducts	rs117913606	A	G	A	G	-0.11798	-0.2817	0.105399	0.0749	FALSE	FALSE	FALSE	0.0747705	0.1581	TRUE	0.0253981	3.39689e-06	TRUE	2	7990	0.00248419	20.5555
Branched chain 14:0 dicarboxylic acid levels	Malignant neoplasm of liver and intrahepatic bile ducts	rs1293417	C	A	C	A	0.150881	-0.0635	0.0833228	0.1068	FALSE	FALSE	FALSE	0.630999	0.1322	TRUE	0.0284231	1.10599e-07	TRUE	2	7990	0.00258187	21.3659
Branched chain 14:0 dicarboxylic acid levels	Malignant neoplasm of liver and intrahepatic bile ducts	rs138275602	A	G	A	G	0.191072	0.0694	0.0357949	0.04095	FALSE	FALSE	FALSE	0.7381	0.2076	TRUE	0.0421586	5.83673e-06	TRUE	2	7990	0.0023637	19.5562
Branched chain 14:0 dicarboxylic acid levels	Malignant neoplasm of liver and intrahepatic bile ducts	rs140412827	G	A	G	A	-0.281847	0.2489	0.0152855	0.04337	FALSE	FALSE	FALSE	0.2142	0.2004	TRUE	0.0636036	9.36642e-06	TRUE	2	7990	0.0104034	86.772
Branched chain 14:0 dicarboxylic acid levels	Malignant neoplasm of liver and intrahepatic bile ducts	rs150406380	G	C	G	C	-0.393281	-0.4389	0.00783601	0.003044	FALSE	TRUE	FALSE	0.5615	0.7559	TRUE	0.0885932	9.03016e-06	TRUE	2	7990	0.00242	20.0231
Branched chain 14:0 dicarboxylic acid levels	Malignant neoplasm of liver and intrahepatic bile ducts	rs150967138	A	G	A	G	0.330149	-0.0473	0.0130221	0.005589	FALSE	FALSE	FALSE	0.9321	0.5545	TRUE	0.0694143	1.97268e-06	TRUE	2	7990	0.00222895	18.4389
Branched chain 14:0 dicarboxylic acid levels	Malignant neoplasm of liver and intrahepatic bile ducts	rs191217354	A	G	A	G	0.436721	-0.9938	0.00721818	0.001767	FALSE	FALSE	FALSE	0.3052	0.9692	TRUE	0.0930405	2.68074e-06	TRUE	2	7990	0.00238156	19.7043
Branched chain 14:0 dicarboxylic acid levels	Malignant neoplasm of liver and intrahepatic bile ducts	rs2131280	A	G	A	G	0.0748798	-0.0343	0.420506	0.3873	FALSE	FALSE	FALSE	0.681299	0.0835	TRUE	0.016258	4.11053e-06	TRUE	2	7990	0.00235637	19.4954
Branched chain 14:0 dicarboxylic acid levels	Malignant neoplasm of liver and intrahepatic bile ducts	rs218547	A	C	A	C	0.0761571	-0.0504	0.297996	0.3764	FALSE	FALSE	FALSE	0.5501	0.0844	TRUE	0.0172394	9.97949e-06	TRUE	2	7990	0.00315222	26.1007
Branched chain 14:0 dicarboxylic acid levels	Malignant neoplasm of liver and intrahepatic bile ducts	rs35396326	G	C	G	C	0.0797596	-0.2291	0.271749	0.26	FALSE	TRUE	FALSE	0.01422	0.0934	TRUE	0.0177338	6.87224e-06	TRUE	2	7990	0.00234567	19.4067
Branched chain 14:0 dicarboxylic acid levels	Malignant neoplasm of liver and intrahepatic bile ducts	rs72836123	T	C	T	C	0.2162	-0.858	0.0281938	0.008944	FALSE	FALSE	FALSE	0.0463895	0.4308	TRUE	0.0472924	4.84117e-06	TRUE	2	7990	0.00250393	20.7193
Branched chain 14:0 dicarboxylic acid levels	Malignant neoplasm of liver and intrahepatic bile ducts	rs72849177	G	A	G	A	-0.267559	-0.0041	0.0209539	0.01892	FALSE	FALSE	FALSE	0.9895	0.315	TRUE	0.0551049	1.20111e-06	TRUE	2	7990	0.0025695	21.2633
Branched chain 14:0 dicarboxylic acid levels	Malignant neoplasm of liver and intrahepatic bile ducts	rs77176196	C	T	C	T	-0.263053	0.1695	0.0178258	0.04357	FALSE	FALSE	FALSE	0.3952	0.1994	TRUE	0.0592166	8.90347e-06	TRUE	2	7990	0.00261454	21.637
Branched chain 14:0 dicarboxylic acid levels	Malignant neoplasm of liver and intrahepatic bile ducts	rs77794438	C	T	C	T	0.125831	-0.2373	0.0859777	0.09433	FALSE	FALSE	FALSE	0.0850707	0.1378	TRUE	0.0278056	6.02881e-06	TRUE	2	7990	0.00267146	22.1093
Branched chain 14:0 dicarboxylic acid levels	Malignant neoplasm of liver and intrahepatic bile ducts	rs7982530	A	G	A	G	-0.085517	-0.1477	0.217607	0.324	FALSE	FALSE	FALSE	0.0884301	0.0867	TRUE	0.0191112	7.65141e-06	TRUE	2	7990	0.00224543	18.5755
Glycine conjugate of C10H12O2 levels	Malignant neoplasm of liver and intrahepatic bile ducts	rs10022440	A	G	A	G	-0.14809	0.357	0.0793092	0.04701	FALSE	FALSE	FALSE	0.0618899	0.1912	TRUE	0.0328486	6.53577e-06	TRUE	2	6177	0.0026955	22.3088
Glycine conjugate of C10H12O2 levels	Malignant neoplasm of liver and intrahepatic bile ducts	rs10817103	T	C	T	C	0.122945	0.1404	0.116871	0.1442	FALSE	FALSE	FALSE	0.2264	0.1161	TRUE	0.0275107	7.85812e-06	TRUE	2	6177	0.0022656	18.7427
Glycine conjugate of C10H12O2 levels	Malignant neoplasm of liver and intrahepatic bile ducts	rs11079433	A	G	A	G	-0.20101	0.2491	0.954509	0.9307	FALSE	FALSE	FALSE	0.1219	0.1611	TRUE	0.042722	2.53778e-06	TRUE	2	6177	0.00246449	20.3922
Glycine conjugate of C10H12O2 levels	Malignant neoplasm of liver and intrahepatic bile ducts	rs117906391	T	C	T	C	0.459555	1.4941	0.00794809	0.003835	FALSE	FALSE	FALSE	0.0259998	0.6711	TRUE	0.0999661	4.28396e-06	TRUE	2	6177	0.00248739	20.5821
Glycine conjugate of C10H12O2 levels	Malignant neoplasm of liver and intrahepatic bile ducts	rs13200784	T	A	T	A	0.128732	0.0183	0.255673	0.2266	FALSE	TRUE	FALSE	0.8525	0.0982	TRUE	0.0204231	2.91441e-10	TRUE	2	6177	0.00244271	20.2115
Glycine conjugate of C10H12O2 levels	Malignant neoplasm of liver and intrahepatic bile ducts	rs144444233	A	G	A	G	0.0985305	-0.1208	0.198159	0.2123	FALSE	FALSE	FALSE	0.2326	0.1012	TRUE	0.0221957	9.03019e-06	TRUE	2	6177	0.0025037	20.7174
Glycine conjugate of C10H12O2 levels	Malignant neoplasm of liver and intrahepatic bile ducts	rs145833568	A	G	A	G	-0.315265	-0.7887	0.0167846	0.005871	FALSE	FALSE	FALSE	0.1498	0.5476	TRUE	0.0685406	4.23136e-06	TRUE	2	6177	0.00232983	19.2753
Glycine conjugate of C10H12O2 levels	Malignant neoplasm of liver and intrahepatic bile ducts	rs151329373	A	G	A	G	-0.329696	0.8942	0.0151441	0.00548	FALSE	FALSE	FALSE	0.1243	0.5818	TRUE	0.0728946	6.09931e-06	TRUE	2	6177	0.00288827	23.9088
Glycine conjugate of C10H12O2 levels	Malignant neoplasm of liver and intrahepatic bile ducts	rs2065996	A	G	A	G	0.149179	-0.0084	0.174817	0.2048	FALSE	FALSE	FALSE	0.9332	0.1003	TRUE	0.0233265	1.60282e-10	TRUE	2	6177	0.00250917	20.7628
Glycine conjugate of C10H12O2 levels	Malignant neoplasm of liver and intrahepatic bile ducts	rs2130525	C	T	C	T	-0.10661	0.0546	0.599659	0.6352	FALSE	FALSE	FALSE	0.5177	0.0845	TRUE	0.0179462	2.84093e-09	TRUE	2	6177	0.00257022	21.2692
Glycine conjugate of C10H12O2 levels	Malignant neoplasm of liver and intrahepatic bile ducts	rs35677007	A	G	A	G	-0.189375	0.0555	0.0520715	0.02823	FALSE	FALSE	FALSE	0.8243	0.2498	TRUE	0.040337	2.66861e-06	TRUE	2	6177	0.002658	21.7604
Glycine conjugate of C10H12O2 levels	Malignant neoplasm of liver and intrahepatic bile ducts	rs4762373	A	G	A	G	-0.136593	0.3526	0.0994327	0.05366	FALSE	FALSE	FALSE	0.0562795	0.1847	TRUE	0.0295055	3.66716e-06	TRUE	2	6177	0.00230064	18.828
Glycine conjugate of C10H12O2 levels	Malignant neoplasm of liver and intrahepatic bile ducts	rs526484	T	G	T	G	0.0802757	0.0078	0.410003	0.5042	FALSE	FALSE	FALSE	0.9236	0.0818	TRUE	0.018043	8.62128e-06	TRUE	2	6177	0.00272948	22.3472
Glycine conjugate of C10H12O2 levels	Malignant neoplasm of liver and intrahepatic bile ducts	rs606511	C	T	C	T	-0.082122	0.0762	0.454895	0.4499	FALSE	FALSE	FALSE	0.3523	0.0819	TRUE	0.0178248	4.08203e-06	TRUE	2	6177	0.00218796	17.9039
Glycine conjugate of C10H12O2 levels	Malignant neoplasm of liver and intrahepatic bile ducts	rs62010506	A	G	A	G	-0.156561	-0.19	0.0716615	0.1582	FALSE	FALSE	FALSE	0.0897202	0.1119	TRUE	0.0352154	8.75593e-06	TRUE	2	6177	0.0021495	17.5885
Glycine conjugate of C10H12O2 levels	Malignant neoplasm of liver and intrahepatic bile ducts	rs62481458	T	C	T	C	-0.240139	0.0691	0.0294889	0.0363	FALSE	FALSE	FALSE	0.755099	0.2214	TRUE	0.0527206	5.24002e-06	TRUE	2	6177	0.0026127	21.3886
Glycine conjugate of C10H12O2 levels	Malignant neoplasm of liver and intrahepatic bile ducts	rs62579131	A	G	A	G	0.175074	0.0988	0.0538985	0.04182	FALSE	FALSE	FALSE	0.632199	0.2063	TRUE	0.0393259	8.51284e-06	TRUE	2	6177	0.00239161	19.5743
Glycine conjugate of C10H12O2 levels	Malignant neoplasm of liver and intrahepatic bile ducts	rs6681683	A	G	A	G	-0.100406	-0.1552	0.224809	0.2296	FALSE	FALSE	FALSE	0.1078	0.0965	TRUE	0.0211743	2.11757e-06	TRUE	2	6177	0.00215335	17.6201
Glycine conjugate of C10H12O2 levels	Malignant neoplasm of liver and intrahepatic bile ducts	rs74650632	T	C	T	C	-0.24824	-0.0782	0.0257251	0.01347	FALSE	FALSE	FALSE	0.8352	0.3758	TRUE	0.055598	8.01018e-06	TRUE	2	6177	0.00211445	17.301
Glycine conjugate of C10H12O2 levels	Malignant neoplasm of liver and intrahepatic bile ducts	rs7620808	T	C	T	C	0.0780944	0.0173	0.514598	0.5246	FALSE	FALSE	FALSE	0.8315	0.0815	TRUE	0.0176693	9.88048e-06	TRUE	2	6177	0.00210824	17.2501
Glycine conjugate of C10H12O2 levels	Malignant neoplasm of liver and intrahepatic bile ducts	rs79374531	T	C	T	C	0.251085	0.0495	0.0263586	0.01125	FALSE	FALSE	FALSE	0.8997	0.3926	TRUE	0.0549737	4.93888e-06	TRUE	2	6177	0.00243319	19.9154
Glycine conjugate of C10H12O2 levels	Malignant neoplasm of liver and intrahepatic bile ducts	rs9573827	C	T	C	T	-0.0801265	-0.0459	0.478531	0.4406	FALSE	FALSE	FALSE	0.5752	0.082	TRUE	0.018025	8.77704e-06	TRUE	2	6177	0.00230828	18.8907
Glycine conjugate of C10H12O2 levels	Malignant neoplasm of liver and intrahepatic bile ducts	rs9809791	C	G	C	G	-0.195895	-0.0512	0.0441463	0.0283	FALSE	TRUE	FALSE	0.8362	0.2478	TRUE	0.0428441	4.8247e-06	TRUE	2	6177	0.00215693	17.6494
Glycine conjugate of C10H12O2 levels	Malignant neoplasm of liver and intrahepatic bile ducts	rs9923144	C	T	C	T	-0.102638	-0.0269	0.213865	0.2553	FALSE	FALSE	FALSE	0.775001	0.0943	TRUE	0.0217264	2.31112e-06	TRUE	2	6177	0.00262022	21.4503
Alpha-ketobutyrate levels	Malignant neoplasm of liver and intrahepatic bile ducts	rs10022462	T	C	T	C	-0.0705048	-0.0303	0.448379	0.4153	FALSE	FALSE	FALSE	0.7146	0.0828	TRUE	0.0157398	7.48569e-06	TRUE	2	8192	0.0025673	21.0159
Alpha-ketobutyrate levels	Malignant neoplasm of liver and intrahepatic bile ducts	rs11068128	T	G	T	G	-0.0751385	0.1049	0.494506	0.6047	FALSE	FALSE	FALSE	0.2101	0.0837	TRUE	0.01616	3.32496e-06	TRUE	2	8192	0.00207246	16.9568
Alpha-ketobutyrate levels	Malignant neoplasm of liver and intrahepatic bile ducts	rs111994181	G	A	G	A	0.236112	-0.2592	0.0248991	0.01566	FALSE	FALSE	FALSE	0.4313	0.3294	TRUE	0.050026	2.36104e-06	TRUE	2	8192	0.00219613	17.9709
Alpha-ketobutyrate levels	Malignant neoplasm of liver and intrahepatic bile ducts	rs113615864	T	C	T	C	0.223167	-0.0029	0.0255403	0.02061	FALSE	FALSE	FALSE	0.9919	0.2827	TRUE	0.0491657	5.65003e-06	TRUE	2	8192	0.00220733	18.0627
Alpha-ketobutyrate levels	Malignant neoplasm of liver and intrahepatic bile ducts	rs116875736	A	G	A	G	-0.193273	-0.0096	0.0372182	0.02447	FALSE	FALSE	FALSE	0.971	0.264	TRUE	0.0405663	1.8944e-06	TRUE	2	8192	0.0112778	93.1333
Alpha-ketobutyrate levels	Malignant neoplasm of liver and intrahepatic bile ducts	rs117246538	A	G	A	G	0.263953	0.0292	0.0183918	0.06082	FALSE	FALSE	FALSE	0.8649	0.1717	TRUE	0.0579786	5.29865e-06	TRUE	2	8192	0.00204953	16.7688
Alpha-ketobutyrate levels	Malignant neoplasm of liver and intrahepatic bile ducts	rs1260326	C	T	C	T	-0.0736448	0.0139	0.587667	0.6493	FALSE	FALSE	FALSE	0.8708	0.0856	TRUE	0.0158637	3.44485e-06	TRUE	2	8192	0.00231824	18.9724
Alpha-ketobutyrate levels	Malignant neoplasm of liver and intrahepatic bile ducts	rs131525	A	G	A	G	-0.0861332	-0.0138	0.283776	0.2245	FALSE	FALSE	FALSE	0.8926	0.1026	TRUE	0.0186434	3.83688e-06	TRUE	2	8192	0.00239296	19.5854
Alpha-ketobutyrate levels	Malignant neoplasm of liver and intrahepatic bile ducts	rs142454772	T	C	T	C	-0.417743	0.1819	0.00803188	0.06286	FALSE	FALSE	FALSE	0.2755	0.1668	TRUE	0.0868685	1.51755e-06	TRUE	2	8192	0.0039645	32.499
Alpha-ketobutyrate levels	Malignant neoplasm of liver and intrahepatic bile ducts	rs144727225	T	C	T	C	-0.227361	-0.1702	0.0237077	0.01447	FALSE	FALSE	FALSE	0.6275	0.3507	TRUE	0.051156	8.81075e-06	TRUE	2	8192	0.00225673	18.6375
Alpha-ketobutyrate levels	Malignant neoplasm of liver and intrahepatic bile ducts	rs17132647	A	G	A	G	-0.115095	-0.1363	0.106518	0.07537	FALSE	FALSE	FALSE	0.3835	0.1564	TRUE	0.0249202	3.86449e-06	TRUE	2	8192	0.00219718	18.1446
Alpha-ketobutyrate levels	Malignant neoplasm of liver and intrahepatic bile ducts	rs530515	G	T	G	T	0.070536	0.1297	0.514149	0.5588	FALSE	FALSE	FALSE	0.1168	0.0827	TRUE	0.0158513	8.59269e-06	TRUE	2	8192	0.0082288	68.3679
Alpha-ketobutyrate levels	Malignant neoplasm of liver and intrahepatic bile ducts	rs55854535	A	G	A	G	0.0966859	0.1219	0.154354	0.091	FALSE	FALSE	FALSE	0.3934	0.1428	TRUE	0.0218053	9.24758e-06	TRUE	2	8192	0.00234151	19.3394
Alpha-ketobutyrate levels	Malignant neoplasm of liver and intrahepatic bile ducts	rs559432	C	T	C	T	-0.0703454	-0.051	0.516633	0.5422	FALSE	FALSE	FALSE	0.534	0.082	TRUE	0.0157248	7.6934e-06	TRUE	2	8192	0.00234113	19.3361
Alpha-ketobutyrate levels	Malignant neoplasm of liver and intrahepatic bile ducts	rs744927	G	A	G	A	0.101148	0.1052	0.817296	0.8178	FALSE	FALSE	FALSE	0.3215	0.1061	TRUE	0.0205994	9.09669e-07	TRUE	2	8192	0.00223705	18.4746
Alpha-ketobutyrate levels	Malignant neoplasm of liver and intrahepatic bile ducts	rs75285293	C	T	C	T	0.213835	0.1564	0.026377	0.01783	FALSE	FALSE	FALSE	0.6169	0.3126	TRUE	0.0480349	8.5211e-06	TRUE	2	8192	0.00302813	25.0276
Alpha-ketobutyrate levels	Malignant neoplasm of liver and intrahepatic bile ducts	rs79259434	G	T	G	T	0.21504	0.1219	0.0279956	0.02095	FALSE	FALSE	FALSE	0.671699	0.2877	TRUE	0.0467833	4.29637e-06	TRUE	2	8192	0.00258398	21.3472
2-hydroxybutyrate/2-hydroxyisobutyrate levels	Malignant neoplasm of liver and intrahepatic bile ducts	rs10022462	T	C	T	C	-0.0815387	-0.0303	0.4489	0.4153	FALSE	FALSE	FALSE	0.7146	0.0828	TRUE	0.0157023	2.07173e-07	TRUE	2	8215	0.00668087	55.4206
2-hydroxybutyrate/2-hydroxyisobutyrate levels	Malignant neoplasm of liver and intrahepatic bile ducts	rs11582641	C	T	C	T	0.317474	0.289	0.0120019	0.004053	FALSE	FALSE	FALSE	0.663001	0.6631	TRUE	0.0716162	9.29359e-06	TRUE	2	8215	0.00251744	20.7961
2-hydroxybutyrate/2-hydroxyisobutyrate levels	Malignant neoplasm of liver and intrahepatic bile ducts	rs115984300	C	T	C	T	-0.237423	0.0786	0.022048	0.03295	FALSE	FALSE	FALSE	0.738999	0.236	TRUE	0.0532224	8.15911e-06	TRUE	2	8215	0.00289809	23.9496
2-hydroxybutyrate/2-hydroxyisobutyrate levels	Malignant neoplasm of liver and intrahepatic bile ducts	rs117246538	A	G	A	G	0.263656	0.0292	0.0183402	0.06082	FALSE	FALSE	FALSE	0.8649	0.1717	TRUE	0.0579158	5.30342e-06	TRUE	2	8215	0.0794582	711.25
2-hydroxybutyrate/2-hydroxyisobutyrate levels	Malignant neoplasm of liver and intrahepatic bile ducts	rs12639326	G	A	G	A	0.129097	0.0808	0.0799363	0.09229	FALSE	FALSE	FALSE	0.5684	0.1416	TRUE	0.0286991	6.85017e-06	TRUE	2	8215	0.00230274	19.0184
2-hydroxybutyrate/2-hydroxyisobutyrate levels	Malignant neoplasm of liver and intrahepatic bile ducts	rs12859068	T	C	T	C	0.120408	0.1061	0.103879	0.1073	FALSE	FALSE	FALSE	0.4332	0.1354	TRUE	0.0260123	3.67649e-06	TRUE	2	8215	0.00274652	22.6937
2-hydroxybutyrate/2-hydroxyisobutyrate levels	Malignant neoplasm of liver and intrahepatic bile ducts	rs139590419	G	A	G	A	-0.294507	0.0367	0.0147635	0.02591	FALSE	FALSE	FALSE	0.8854	0.2546	TRUE	0.0646533	5.23416e-06	TRUE	2	8215	0.00288056	23.8044
2-hydroxybutyrate/2-hydroxyisobutyrate levels	Malignant neoplasm of liver and intrahepatic bile ducts	rs148158000	A	G	A	G	-0.222032	0.1708	0.0251468	0.007392	FALSE	FALSE	FALSE	0.7279	0.4909	TRUE	0.0496307	7.68851e-06	TRUE	2	8215	0.00518629	42.9578
2-hydroxybutyrate/2-hydroxyisobutyrate levels	Malignant neoplasm of liver and intrahepatic bile ducts	rs183194965	T	C	T	C	-0.417902	-0.43	0.00846314	0.007794	FALSE	FALSE	FALSE	0.3675	0.4771	TRUE	0.0852354	9.44255e-07	TRUE	2	8215	0.00246607	20.3707
2-hydroxybutyrate/2-hydroxyisobutyrate levels	Malignant neoplasm of liver and intrahepatic bile ducts	rs2224460	T	A	T	A	-0.0889781	-0.117	0.8125	0.7948	FALSE	TRUE	FALSE	0.2461	0.1009	TRUE	0.0198336	7.24912e-06	TRUE	2	8215	0.00236575	19.54
2-hydroxybutyrate/2-hydroxyisobutyrate levels	Malignant neoplasm of liver and intrahepatic bile ducts	rs34318462	C	G	C	G	-0.0804369	-0.0731	0.269359	0.2277	FALSE	TRUE	FALSE	0.4537	0.0976	TRUE	0.0177714	6.00564e-06	TRUE	2	8215	0.00230782	19.0605
2-hydroxybutyrate/2-hydroxyisobutyrate levels	Malignant neoplasm of liver and intrahepatic bile ducts	rs7181304	T	C	T	C	-0.0754319	-0.0655	0.364552	0.4321	FALSE	FALSE	FALSE	0.4261	0.0824	TRUE	0.0161058	2.8198e-06	TRUE	2	8215	0.00488568	40.4557
2-hydroxybutyrate/2-hydroxyisobutyrate levels	Malignant neoplasm of liver and intrahepatic bile ducts	rs76072104	A	C	A	C	0.240291	0.6158	0.0213403	0.00727	FALSE	FALSE	FALSE	0.2018	0.4824	TRUE	0.0536882	7.61692e-06	TRUE	2	8215	0.00213767	17.6522
2-hydroxybutyrate/2-hydroxyisobutyrate levels	Malignant neoplasm of liver and intrahepatic bile ducts	rs76968005	T	C	T	C	-0.318864	-1.0688	0.012029	0.0014	FALSE	FALSE	FALSE	0.3842	1.2283	TRUE	0.0718004	8.95501e-06	TRUE	2	8215	0.00265092	21.9017
2-hydroxybutyrate/2-hydroxyisobutyrate levels	Malignant neoplasm of liver and intrahepatic bile ducts	rs780094	C	T	C	T	-0.0824749	0.0027	0.597782	0.6432	FALSE	FALSE	FALSE	0.9748	0.0851	TRUE	0.0158312	1.89194e-07	TRUE	2	8215	0.00222532	18.4222
2-hydroxybutyrate/2-hydroxyisobutyrate levels	Malignant neoplasm of liver and intrahepatic bile ducts	rs79950608	T	C	T	C	0.166385	-0.2142	0.0453487	0.03696	FALSE	FALSE	FALSE	0.319	0.2149	TRUE	0.0372444	7.91811e-06	TRUE	2	8215	0.00264991	21.9464
2-hydroxybutyrate/2-hydroxyisobutyrate levels	Malignant neoplasm of liver and intrahepatic bile ducts	rs887417	A	G	A	G	0.142185	-0.1085	0.0996814	0.1374	FALSE	FALSE	FALSE	0.3612	0.1188	TRUE	0.0259851	4.4548e-08	TRUE	2	8215	0.00249353	20.648
2-aminobutyrate levels	Malignant neoplasm of liver and intrahepatic bile ducts	rs10022462	T	C	T	C	-0.122581	-0.0303	0.448686	0.4153	FALSE	FALSE	FALSE	0.7146	0.0828	TRUE	0.0156743	5.26012e-15	TRUE	2	8242	0.00242548	20.0832
2-aminobutyrate levels	Malignant neoplasm of liver and intrahepatic bile ducts	rs111586617	A	G	A	G	-0.147973	0.1087	0.0607386	0.1297	FALSE	FALSE	FALSE	0.3709	0.1215	TRUE	0.0324829	5.22817e-06	TRUE	2	8242	0.016491	138.5
2-aminobutyrate levels	Malignant neoplasm of liver and intrahepatic bile ducts	rs112083174	A	T	A	T	0.220665	0.1072	0.0262549	0.02062	FALSE	TRUE	FALSE	0.707801	0.286	TRUE	0.0483061	4.9225e-06	TRUE	2	8242	0.00226495	18.7509
2-aminobutyrate levels	Malignant neoplasm of liver and intrahepatic bile ducts	rs112662446	A	G	A	G	-0.246427	-0.0305	0.0204283	0.01694	FALSE	FALSE	FALSE	0.9234	0.317	TRUE	0.0554218	8.73251e-06	TRUE	2	8242	0.00252631	20.9201
2-aminobutyrate levels	Malignant neoplasm of liver and intrahepatic bile ducts	rs113615864	T	C	T	C	0.24785	-0.0029	0.0255065	0.02061	FALSE	FALSE	FALSE	0.9919	0.2827	TRUE	0.049091	4.44626e-07	TRUE	2	8242	0.00223625	18.5128
2-aminobutyrate levels	Malignant neoplasm of liver and intrahepatic bile ducts	rs12978178	T	C	T	C	0.0951259	-0.2003	0.161382	0.108	FALSE	FALSE	FALSE	0.1348	0.1339	TRUE	0.0214511	9.22679e-06	TRUE	2	8242	0.00217507	18.0053
2-aminobutyrate levels	Malignant neoplasm of liver and intrahepatic bile ducts	rs146428387	C	G	C	G	-0.215213	0.1627	0.0263799	0.02792	FALSE	TRUE	FALSE	0.5073	0.2454	TRUE	0.0486676	9.77405e-06	TRUE	2	8242	0.00228745	18.9377
2-aminobutyrate levels	Malignant neoplasm of liver and intrahepatic bile ducts	rs148126430	A	G	A	G	-0.350572	-1.1418	0.00984683	0.0003362	FALSE	FALSE	FALSE	0.5961	2.1544	TRUE	0.0784769	7.925e-06	TRUE	2	8242	0.00276431	22.8965
2-aminobutyrate levels	Malignant neoplasm of liver and intrahepatic bile ducts	rs1535465	A	G	A	G	0.068939	-0.0925	0.489744	0.4406	FALSE	FALSE	FALSE	0.2608	0.0823	TRUE	0.0155717	9.54599e-06	TRUE	2	8242	0.00246449	20.407
2-aminobutyrate levels	Malignant neoplasm of liver and intrahepatic bile ducts	rs17111008	A	C	A	C	-0.135094	-0.0957	0.0702934	0.03948	FALSE	FALSE	FALSE	0.6544	0.2137	TRUE	0.0303622	8.61095e-06	TRUE	2	8242	0.00247633	20.5052
2-aminobutyrate levels	Malignant neoplasm of liver and intrahepatic bile ducts	rs17684887	C	T	C	T	0.224437	-0.3771	0.0241074	0.008068	FALSE	FALSE	FALSE	0.4276	0.4755	TRUE	0.0507953	9.9403e-06	TRUE	2	8242	0.00216446	17.9172
2-aminobutyrate levels	Malignant neoplasm of liver and intrahepatic bile ducts	rs181042710	T	G	T	G	-0.285748	-0.1229	0.0176312	0.007276	FALSE	FALSE	FALSE	0.8018	0.4895	TRUE	0.0591572	1.36318e-06	TRUE	2	8242	0.00244789	20.2692
2-aminobutyrate levels	Malignant neoplasm of liver and intrahepatic bile ducts	rs188659719	A	G	A	G	0.0788247	0.0593	0.693139	0.7157	FALSE	FALSE	FALSE	0.5125	0.0905	TRUE	0.0174871	6.55665e-06	TRUE	2	8242	0.0022595	18.7057
2-aminobutyrate levels	Malignant neoplasm of liver and intrahepatic bile ducts	rs2160387	C	T	C	T	0.165412	0.0103	0.430517	0.4174	FALSE	FALSE	FALSE	0.9007	0.0825	TRUE	0.0154725	1.12461e-26	TRUE	2	8242	0.00219812	18.1964
2-aminobutyrate levels	Malignant neoplasm of liver and intrahepatic bile ducts	rs3762577	T	G	T	G	0.087157	-0.057	0.243715	0.2367	FALSE	FALSE	FALSE	0.555801	0.0967	TRUE	0.0183391	2.00899e-06	TRUE	2	8242	0.0022648	18.7497
2-aminobutyrate levels	Malignant neoplasm of liver and intrahepatic bile ducts	rs59268213	C	T	C	T	0.0790239	-0.0187	0.381768	0.3949	FALSE	FALSE	FALSE	0.8233	0.0836	TRUE	0.0163589	1.36104e-06	TRUE	2	8242	0.00402695	33.3971
2-aminobutyrate levels	Malignant neoplasm of liver and intrahepatic bile ducts	rs7302925	G	A	G	A	-0.0953616	0.0436	0.788179	0.8109	FALSE	FALSE	FALSE	0.6736	0.1036	TRUE	0.0188826	4.41236e-07	TRUE	2	8242	0.00265813	22.0147
2-aminobutyrate levels	Malignant neoplasm of liver and intrahepatic bile ducts	rs7665697	T	C	T	C	0.08062	0.0275	0.263517	0.257	FALSE	FALSE	FALSE	0.7691	0.0936	TRUE	0.0177959	5.89095e-06	TRUE	2	8242	0.00286045	23.6951
2-aminobutyrate levels	Malignant neoplasm of liver and intrahepatic bile ducts	rs78809926	G	A	G	A	-0.321599	-0.0666	0.0121282	0.03635	FALSE	FALSE	FALSE	0.7595	0.2177	TRUE	0.0703347	4.82153e-06	TRUE	2	8242	0.00266316	21.9256
Isovalerylglycine levels	Malignant neoplasm of liver and intrahepatic bile ducts	rs10022462	T	C	T	C	0.0925183	-0.0303	0.450655	0.4153	FALSE	FALSE	FALSE	0.7146	0.0828	TRUE	0.0169223	4.57077e-08	TRUE	2	7100	0.00232277	19.1167
Isovalerylglycine levels	Malignant neoplasm of liver and intrahepatic bile ducts	rs1047891	A	C	A	C	0.219408	-0.0054	0.313551	0.3234	FALSE	FALSE	FALSE	0.9509	0.0876	TRUE	0.0179333	2.02945e-34	TRUE	2	7100	0.00268514	22.107
Isovalerylglycine levels	Malignant neoplasm of liver and intrahepatic bile ducts	rs10896190	C	T	C	T	-0.0827846	0.0404	0.56013	0.5557	FALSE	FALSE	FALSE	0.6234	0.0823	TRUE	0.0169918	1.10451e-06	TRUE	2	7100	0.00252226	20.7626
Isovalerylglycine levels	Malignant neoplasm of liver and intrahepatic bile ducts	rs114538583	T	C	T	C	-0.366919	0.2576	0.0105723	0.01822	FALSE	FALSE	FALSE	0.4184	0.3184	TRUE	0.0815814	6.87284e-06	TRUE	2	7100	0.00260514	21.4467
Isovalerylglycine levels	Malignant neoplasm of liver and intrahepatic bile ducts	rs116953025	G	A	G	A	0.366846	-0.0555	0.0119318	0.01752	FALSE	FALSE	FALSE	0.8574	0.3091	TRUE	0.0777071	2.34831e-06	TRUE	2	7100	0.00236623	19.4752
Isovalerylglycine levels	Malignant neoplasm of liver and intrahepatic bile ducts	rs117786605	T	C	T	C	0.278184	-0.1353	0.0190081	0.07316	FALSE	FALSE	FALSE	0.3902	0.1575	TRUE	0.0614991	6.08593e-06	TRUE	2	7100	0.00254594	20.9581
Isovalerylglycine levels	Malignant neoplasm of liver and intrahepatic bile ducts	rs118143972	C	T	C	T	0.217786	-0.4213	0.0396701	0.01459	FALSE	FALSE	FALSE	0.219	0.3428	TRUE	0.0428227	3.66154e-07	TRUE	2	7100	0.00257735	21.2173
Isovalerylglycine levels	Malignant neoplasm of liver and intrahepatic bile ducts	rs151027355	T	G	T	G	-0.495118	0.2938	0.0061432	0.001224	FALSE	FALSE	FALSE	0.7991	1.1545	TRUE	0.107356	3.98956e-06	TRUE	2	7100	0.00226791	18.6641
Isovalerylglycine levels	Malignant neoplasm of liver and intrahepatic bile ducts	rs185102111	G	A	G	A	0.254545	0.0058	0.0223183	0.005526	FALSE	FALSE	FALSE	0.9919	0.5725	TRUE	0.0564407	6.48399e-06	TRUE	2	7100	0.00262591	21.6181
Isovalerylglycine levels	Malignant neoplasm of liver and intrahepatic bile ducts	rs2271823	C	T	C	T	-0.0976133	0.015	0.19557	0.176	FALSE	FALSE	FALSE	0.8889	0.1076	TRUE	0.0211542	3.94301e-06	TRUE	2	7100	0.00259514	21.3642
Isovalerylglycine levels	Malignant neoplasm of liver and intrahepatic bile ducts	rs2731726	A	G	A	G	-0.0820643	0.0752	0.335451	0.3607	FALSE	FALSE	FALSE	0.3747	0.0847	TRUE	0.0178326	4.18622e-06	TRUE	2	7100	0.00270947	22.3079
Isovalerylglycine levels	Malignant neoplasm of liver and intrahepatic bile ducts	rs2979782	C	A	C	A	0.0942195	-0.0567	0.251527	0.2411	FALSE	FALSE	FALSE	0.5536	0.0957	TRUE	0.019524	1.39414e-06	TRUE	2	7100	0.00236367	19.4541
Isovalerylglycine levels	Malignant neoplasm of liver and intrahepatic bile ducts	rs41271955	C	T	C	T	0.226072	0.1698	0.0283418	0.01722	FALSE	FALSE	FALSE	0.5905	0.3155	TRUE	0.0498104	5.66132e-06	TRUE	2	7100	0.00242725	19.9787
Isovalerylglycine levels	Malignant neoplasm of liver and intrahepatic bile ducts	rs61729129	T	C	T	C	-0.257799	-0.3547	0.0210108	0.0151	FALSE	FALSE	FALSE	0.2894	0.3348	TRUE	0.0582893	9.74537e-06	TRUE	2	7100	0.00256658	21.1284
Isovalerylglycine levels	Malignant neoplasm of liver and intrahepatic bile ducts	rs61766381	T	C	T	C	-0.106581	-0.008	0.142982	0.08986	FALSE	FALSE	FALSE	0.9559	0.1453	TRUE	0.0241188	9.91654e-06	TRUE	2	7100	0.00271452	22.3496
Isovalerylglycine levels	Malignant neoplasm of liver and intrahepatic bile ducts	rs6726136	C	A	C	A	-0.0761563	-0.0605	0.419034	0.3795	FALSE	FALSE	FALSE	0.4732	0.0843	TRUE	0.0171503	8.97376e-06	TRUE	2	7100	0.00249446	20.5332
Isovalerylglycine levels	Malignant neoplasm of liver and intrahepatic bile ducts	rs6854192	T	C	T	C	0.13092	-0.0631	0.133192	0.2018	FALSE	FALSE	FALSE	0.5307	0.1006	TRUE	0.0246102	1.03899e-07	TRUE	2	7100	0.00270144	22.2849
Isovalerylglycine levels	Malignant neoplasm of liver and intrahepatic bile ducts	rs7046371	G	C	G	C	-0.129757	-0.0268	0.0884791	0.07737	FALSE	TRUE	FALSE	0.8631	0.1557	TRUE	0.0293636	9.91722e-06	TRUE	2	7100	0.00246558	20.3345
Isovalerylglycine levels	Malignant neoplasm of liver and intrahepatic bile ducts	rs73128459	A	T	A	T	-0.151718	0.2428	0.0673281	0.1338	FALSE	TRUE	FALSE	0.0408997	0.1188	TRUE	0.0334718	5.82302e-06	TRUE	2	7100	0.00259339	21.3913
Isovalerylglycine levels	Malignant neoplasm of liver and intrahepatic bile ducts	rs916821	G	A	G	A	0.644396	-0.1608	0.00352858	0.05039	FALSE	FALSE	FALSE	0.3863	0.1856	TRUE	0.141244	5.05956e-06	TRUE	2	7100	0.00250978	20.6999
Isovalerylglycine levels	Malignant neoplasm of liver and intrahepatic bile ducts	rs943402	C	T	C	T	0.100668	0.0716	0.180888	0.1992	FALSE	FALSE	FALSE	0.4822	0.1019	TRUE	0.0220408	4.93938e-06	TRUE	2	7100	0.0022512	18.5624
Isovalerylglycine levels	Malignant neoplasm of liver and intrahepatic bile ducts	rs9473939	G	T	G	T	0.129058	-0.0816	0.107203	0.1491	FALSE	FALSE	FALSE	0.4715	0.1133	TRUE	0.0269972	1.74929e-06	TRUE	2	7100	0.00239053	19.714
Isovalerylglycine levels	Malignant neoplasm of liver and intrahepatic bile ducts	rs9533434	G	C	G	C	0.110674	-0.104	0.211508	0.2986	FALSE	TRUE	FALSE	0.2421	0.0889	TRUE	0.0209632	1.29587e-07	TRUE	2	7100	0.00304199	25.1028
Methyl glucopyranoside (alpha + beta) levels	Malignant neoplasm of liver and intrahepatic bile ducts	rs10022619	T	C	T	C	-0.211174	-0.2651	0.0310327	0.03022	FALSE	FALSE	FALSE	0.2636	0.2372	TRUE	0.0444573	2.03377e-06	TRUE	2	7973	0.00238703	19.6851
Methyl glucopyranoside (alpha + beta) levels	Malignant neoplasm of liver and intrahepatic bile ducts	rs10914611	T	G	T	G	0.0923494	0.0555	0.170736	0.1907	FALSE	FALSE	FALSE	0.5915	0.1034	TRUE	0.020829	9.26312e-06	TRUE	2	7973	0.00225188	18.5681
Methyl glucopyranoside (alpha + beta) levels	Malignant neoplasm of liver and intrahepatic bile ducts	rs10970878	G	A	G	A	0.129338	0.0955	0.0880066	0.1125	FALSE	FALSE	FALSE	0.4593	0.129	TRUE	0.0279764	3.78026e-06	TRUE	2	7973	0.00251695	20.7592
Methyl glucopyranoside (alpha + beta) levels	Malignant neoplasm of liver and intrahepatic bile ducts	rs138464332	G	A	G	A	0.617431	-0.1153	0.00429727	0.02373	FALSE	FALSE	FALSE	0.663901	0.2653	TRUE	0.120136	2.75551e-07	TRUE	2	7973	0.00222495	18.3455
Methyl glucopyranoside (alpha + beta) levels	Malignant neoplasm of liver and intrahepatic bile ducts	rs144839122	T	C	T	C	0.401018	-0.4592	0.00751927	0.01481	FALSE	FALSE	FALSE	0.1805	0.3429	TRUE	0.0903813	9.12393e-06	TRUE	2	7973	0.00244765	20.1862
Methyl glucopyranoside (alpha + beta) levels	Malignant neoplasm of liver and intrahepatic bile ducts	rs145247878	T	C	T	C	0.216802	-0.4812	0.031404	0.01435	FALSE	FALSE	FALSE	0.1605	0.3429	TRUE	0.045042	1.4844e-06	TRUE	2	7973	0.00234481	19.3361
Methyl glucopyranoside (alpha + beta) levels	Malignant neoplasm of liver and intrahepatic bile ducts	rs150650682	G	A	G	A	1.414	-0.1196	0.000627825	0.05432	FALSE	FALSE	FALSE	0.5009	0.1777	TRUE	0.312238	5.93792e-06	TRUE	2	7973	0.00306928	25.3287
Methyl glucopyranoside (alpha + beta) levels	Malignant neoplasm of liver and intrahepatic bile ducts	rs17542673	T	C	T	C	-0.161432	-0.1956	0.0571949	0.03746	FALSE	FALSE	FALSE	0.3761	0.221	TRUE	0.0334719	1.41486e-06	TRUE	2	7973	0.00231311	19.0741
Methyl glucopyranoside (alpha + beta) levels	Malignant neoplasm of liver and intrahepatic bile ducts	rs1896612	T	C	T	C	0.0869349	-0.1715	0.212788	0.2146	FALSE	FALSE	FALSE	0.0871907	0.1002	TRUE	0.0194892	8.17024e-06	TRUE	2	7973	0.00298636	24.6424
Methyl glucopyranoside (alpha + beta) levels	Malignant neoplasm of liver and intrahepatic bile ducts	rs1964886	A	T	A	T	0.166742	-0.2626	0.0533148	0.01624	FALSE	TRUE	FALSE	0.4302	0.3329	TRUE	0.0347997	1.65548e-06	TRUE	2	7973	0.00254256	20.8486
Methyl glucopyranoside (alpha + beta) levels	Malignant neoplasm of liver and intrahepatic bile ducts	rs28380509	A	G	A	G	-0.108606	0.1661	0.13648	0.1736	FALSE	FALSE	FALSE	0.1264	0.1087	TRUE	0.0235793	4.10541e-06	TRUE	2	7973	0.00232032	19.0221
Methyl glucopyranoside (alpha + beta) levels	Malignant neoplasm of liver and intrahepatic bile ducts	rs34391145	C	T	C	T	-0.0827048	-0.1001	0.240466	0.3034	FALSE	FALSE	FALSE	0.2579	0.0884	TRUE	0.0182566	5.89474e-06	TRUE	2	7973	0.0022541	18.4779
Methyl glucopyranoside (alpha + beta) levels	Malignant neoplasm of liver and intrahepatic bile ducts	rs34945068	C	G	C	G	0.130728	-0.1025	0.0849869	0.09478	FALSE	TRUE	FALSE	0.4725	0.1427	TRUE	0.0285958	4.84096e-06	TRUE	2	7973	0.00253408	20.7789
Methyl glucopyranoside (alpha + beta) levels	Malignant neoplasm of liver and intrahepatic bile ducts	rs35220963	A	G	A	G	-0.167411	-0.095	0.0506091	0.02545	FALSE	FALSE	FALSE	0.715801	0.2608	TRUE	0.0356867	2.71696e-06	TRUE	2	7973	0.00252996	20.7451
Methyl glucopyranoside (alpha + beta) levels	Malignant neoplasm of liver and intrahepatic bile ducts	rs358235	T	G	T	G	-0.541833	-0.1244	0.848979	0.8478	FALSE	FALSE	FALSE	0.2733	0.1135	TRUE	0.0216405	2.36182e-138	TRUE	2	7973	0.00268798	22.0443
Methyl glucopyranoside (alpha + beta) levels	Malignant neoplasm of liver and intrahepatic bile ducts	rs3807839	C	T	C	T	-0.0808436	-0.0071	0.736558	0.7177	FALSE	FALSE	FALSE	0.9382	0.091	TRUE	0.0180299	7.33068e-06	TRUE	2	7973	0.00262592	21.5339
Methyl glucopyranoside (alpha + beta) levels	Malignant neoplasm of liver and intrahepatic bile ducts	rs56865238	T	C	T	C	0.121808	0.1304	0.10511	0.1214	FALSE	FALSE	FALSE	0.2961	0.1248	TRUE	0.0256511	2.04806e-06	TRUE	2	7973	0.00243318	19.9495
Methyl glucopyranoside (alpha + beta) levels	Malignant neoplasm of liver and intrahepatic bile ducts	rs73054327	C	T	C	T	0.165056	0.1814	0.0480201	0.03675	FALSE	FALSE	FALSE	0.4031	0.2169	TRUE	0.0362584	5.30804e-06	TRUE	2	7973	0.00299508	24.5703
Methyl glucopyranoside (alpha + beta) levels	Malignant neoplasm of liver and intrahepatic bile ducts	rs732658	A	G	A	G	0.0881076	-0.1237	0.221338	0.1536	FALSE	FALSE	FALSE	0.2792	0.1143	TRUE	0.0189866	3.47538e-06	TRUE	2	7973	0.00265166	21.7456
Methyl glucopyranoside (alpha + beta) levels	Malignant neoplasm of liver and intrahepatic bile ducts	rs74806771	A	G	A	G	-0.223026	-0.3468	0.0261401	0.01138	FALSE	FALSE	FALSE	0.3788	0.3941	TRUE	0.049258	5.96261e-06	TRUE	2	7973	0.00231706	18.9953
Methyl glucopyranoside (alpha + beta) levels	Malignant neoplasm of liver and intrahepatic bile ducts	rs757190	A	C	A	C	0.420462	0.2237	0.00872787	0.0603	FALSE	FALSE	FALSE	0.1934	0.172	TRUE	0.0838004	5.2369e-07	TRUE	2	7973	0.00241791	19.824
Methyl glucopyranoside (alpha + beta) levels	Malignant neoplasm of liver and intrahepatic bile ducts	rs77256386	G	C	G	C	0.174558	-0.1377	0.0458175	0.03222	FALSE	TRUE	FALSE	0.5651	0.2393	TRUE	0.0377624	3.79069e-06	TRUE	2	7973	0.00252299	20.6877
Methyl glucopyranoside (alpha + beta) levels	Malignant neoplasm of liver and intrahepatic bile ducts	rs77415901	T	C	T	C	-0.314247	-0.3942	0.0127673	0.01088	FALSE	FALSE	FALSE	0.3215	0.3976	TRUE	0.0694602	6.06442e-06	TRUE	2	7973	0.00238404	19.5457
Methyl glucopyranoside (alpha + beta) levels	Malignant neoplasm of liver and intrahepatic bile ducts	rs960522	A	G	A	G	-0.0847312	0.1291	0.249187	0.3565	FALSE	FALSE	FALSE	0.1312	0.0855	TRUE	0.0184987	4.6413e-06	TRUE	2	7973	0.00230818	18.9223
Methyl glucopyranoside (alpha + beta) levels	Malignant neoplasm of liver and intrahepatic bile ducts	rs9653416	T	C	T	C	0.0748698	-0.076	0.37229	0.3591	FALSE	FALSE	FALSE	0.3774	0.0861	TRUE	0.0166831	7.1973e-06	TRUE	2	7973	0.00273021	22.3915
(2,4 or 2,5)-dimethylphenol sulfate levels	Malignant neoplasm of liver and intrahepatic bile ducts	rs10023065	G	T	G	T	0.102591	-0.0053	0.514445	0.5295	FALSE	FALSE	FALSE	0.9483	0.0816	TRUE	0.0197019	1.91734e-07	TRUE	2	5189	0.00509466	41.8826
(2,4 or 2,5)-dimethylphenol sulfate levels	Malignant neoplasm of liver and intrahepatic bile ducts	rs10810172	C	T	C	T	-0.10075	-0.0532	0.264634	0.2331	FALSE	FALSE	FALSE	0.584201	0.0972	TRUE	0.0227073	9.12759e-06	TRUE	2	5189	0.00266119	21.824
(2,4 or 2,5)-dimethylphenol sulfate levels	Malignant neoplasm of liver and intrahepatic bile ducts	rs111852258	T	G	T	G	0.300687	0.2587	0.0225077	0.02225	FALSE	FALSE	FALSE	0.3339	0.2678	TRUE	0.0659385	5.11282e-06	TRUE	2	5189	0.0024885	20.4042
(2,4 or 2,5)-dimethylphenol sulfate levels	Malignant neoplasm of liver and intrahepatic bile ducts	rs117703899	G	A	G	A	0.44153	1.2146	0.00950718	0.005512	FALSE	FALSE	FALSE	0.0294401	0.5578	TRUE	0.0987405	7.76285e-06	TRUE	2	5189	0.0023231	19.0448
(2,4 or 2,5)-dimethylphenol sulfate levels	Malignant neoplasm of liver and intrahepatic bile ducts	rs11807515	T	C	T	C	0.26588	-0.0599	0.0307603	0.03514	FALSE	FALSE	FALSE	0.788301	0.2231	TRUE	0.0568061	2.86192e-06	TRUE	2	5189	0.00272056	22.3122
(2,4 or 2,5)-dimethylphenol sulfate levels	Malignant neoplasm of liver and intrahepatic bile ducts	rs12890803	G	A	G	A	0.114538	-0.1277	0.188276	0.1797	FALSE	FALSE	FALSE	0.2326	0.107	TRUE	0.0246252	3.29941e-06	TRUE	2	5189	0.00243352	19.9523
(2,4 or 2,5)-dimethylphenol sulfate levels	Malignant neoplasm of liver and intrahepatic bile ducts	rs139734134	C	T	C	T	0.367282	0.019	0.0136549	0.006647	FALSE	FALSE	FALSE	0.9703	0.5094	TRUE	0.082586	8.69684e-06	TRUE	2	5189	0.00252027	20.6653
(2,4 or 2,5)-dimethylphenol sulfate levels	Malignant neoplasm of liver and intrahepatic bile ducts	rs146781516	T	C	T	C	0.379406	0.465	0.0137357	0.003799	FALSE	FALSE	FALSE	0.5146	0.7135	TRUE	0.0834731	5.48715e-06	TRUE	2	5189	0.00182614	15.0493
(2,4 or 2,5)-dimethylphenol sulfate levels	Malignant neoplasm of liver and intrahepatic bile ducts	rs149129256	A	C	A	C	0.320784	-0.419	0.0190513	0.009084	FALSE	FALSE	FALSE	0.3377	0.437	TRUE	0.0715821	7.41765e-06	TRUE	2	5189	0.00195928	16.1487
(2,4 or 2,5)-dimethylphenol sulfate levels	Malignant neoplasm of liver and intrahepatic bile ducts	rs17091567	T	C	T	C	0.139455	-0.1094	0.124903	0.1174	FALSE	FALSE	FALSE	0.3897	0.1272	TRUE	0.0293474	2.01528e-06	TRUE	2	5189	0.00182557	15.0446
(2,4 or 2,5)-dimethylphenol sulfate levels	Malignant neoplasm of liver and intrahepatic bile ducts	rs17155877	G	A	G	A	0.133345	-0.0579	0.132439	0.1704	FALSE	FALSE	FALSE	0.5909	0.1076	TRUE	0.0283851	2.63087e-06	TRUE	2	5189	0.00177964	14.6654
(2,4 or 2,5)-dimethylphenol sulfate levels	Malignant neoplasm of liver and intrahepatic bile ducts	rs1869349	T	C	T	C	-0.277332	-0.3629	0.0326507	0.02949	FALSE	FALSE	FALSE	0.1401	0.246	TRUE	0.0538763	2.63872e-07	TRUE	2	5189	0.00196549	16.1999
(2,4 or 2,5)-dimethylphenol sulfate levels	Malignant neoplasm of liver and intrahepatic bile ducts	rs4238754	A	G	A	G	0.0898737	-0.0237	0.450699	0.4521	FALSE	FALSE	FALSE	0.771999	0.0817	TRUE	0.0197527	5.36602e-06	TRUE	2	5189	0.00183907	15.1561
(2,4 or 2,5)-dimethylphenol sulfate levels	Malignant neoplasm of liver and intrahepatic bile ducts	rs55671226	T	A	T	A	0.179026	-0.1907	0.0670531	0.1178	FALSE	TRUE	FALSE	0.129	0.1256	TRUE	0.0386632	3.64966e-06	TRUE	2	5189	0.00227663	18.7703
(2,4 or 2,5)-dimethylphenol sulfate levels	Malignant neoplasm of liver and intrahepatic bile ducts	rs72769224	T	G	T	G	-0.122423	0.0013	0.138857	0.1678	FALSE	FALSE	FALSE	0.9905	0.1092	TRUE	0.0276725	9.68979e-06	TRUE	2	5189	0.00181397	14.9489
(2,4 or 2,5)-dimethylphenol sulfate levels	Malignant neoplasm of liver and intrahepatic bile ducts	rs72795562	T	C	T	C	-0.300004	0.0805	0.0219281	0.03223	FALSE	FALSE	FALSE	0.729699	0.2331	TRUE	0.0664563	6.35233e-06	TRUE	2	5189	0.00227411	18.7494
(2,4 or 2,5)-dimethylphenol sulfate levels	Malignant neoplasm of liver and intrahepatic bile ducts	rs74923546	A	C	A	C	-0.152128	0.0502	0.0974936	0.08675	FALSE	FALSE	FALSE	0.7319	0.1466	TRUE	0.0331665	4.50142e-06	TRUE	2	5189	0.00185232	15.2655
(2,4 or 2,5)-dimethylphenol sulfate levels	Malignant neoplasm of liver and intrahepatic bile ducts	rs76673051	T	C	T	C	0.355803	-1.042	0.016079	0.005952	FALSE	FALSE	FALSE	0.0647903	0.5643	TRUE	0.0779472	5.00272e-06	TRUE	2	5189	0.00193035	15.9097
(2,4 or 2,5)-dimethylphenol sulfate levels	Malignant neoplasm of liver and intrahepatic bile ducts	rs76894499	T	G	T	G	0.190584	-0.054	0.062669	0.08047	FALSE	FALSE	FALSE	0.7177	0.1492	TRUE	0.0404085	2.39999e-06	TRUE	2	5189	0.00177248	14.6063
(2,4 or 2,5)-dimethylphenol sulfate levels	Malignant neoplasm of liver and intrahepatic bile ducts	rs9383616	A	G	A	G	0.153243	0.2287	0.130077	0.1137	FALSE	FALSE	FALSE	0.0745796	0.1283	TRUE	0.0290507	1.32751e-07	TRUE	2	5189	0.011814	98.3435
(2,4 or 2,5)-dimethylphenol sulfate levels	Malignant neoplasm of liver and intrahepatic bile ducts	rs9453530	T	G	T	G	0.101574	0.1304	0.236852	0.2909	FALSE	FALSE	FALSE	0.1453	0.0895	TRUE	0.02285	8.77824e-06	TRUE	2	5189	0.0024525	20.2239
X-12851 levels	Malignant neoplasm of liver and intrahepatic bile ducts	rs10023688	T	C	T	C	0.0845451	0.0715	0.746854	0.733	FALSE	FALSE	FALSE	0.4386	0.0922	TRUE	0.0187687	6.65074e-06	TRUE	2	7385	0.00188238	15.5137
X-12851 levels	Malignant neoplasm of liver and intrahepatic bile ducts	rs11045856	G	T	G	T	-0.115194	0.0707	0.241499	0.1721	FALSE	FALSE	FALSE	0.5155	0.1087	TRUE	0.0186231	6.18927e-10	TRUE	2	7385	0.00193135	15.918
X-12851 levels	Malignant neoplasm of liver and intrahepatic bile ducts	rs112540923	T	C	T	C	0.259249	-0.041	0.0204694	0.04329	FALSE	FALSE	FALSE	0.8403	0.2034	TRUE	0.057043	5.4988e-06	TRUE	2	7385	0.00188326	15.5209
X-12851 levels	Malignant neoplasm of liver and intrahepatic bile ducts	rs114109144	T	C	T	C	0.491238	0.4544	0.00623729	0.041	FALSE	FALSE	FALSE	0.0261403	0.2043	TRUE	0.100699	1.07016e-06	TRUE	2	7385	0.00194777	16.0537
X-12851 levels	Malignant neoplasm of liver and intrahepatic bile ducts	rs11743023	C	T	C	T	0.193151	0.051	0.0395147	0.0426	FALSE	FALSE	FALSE	0.8014	0.2029	TRUE	0.0412676	2.86251e-06	TRUE	2	7385	0.00180087	14.8407
X-12851 levels	Malignant neoplasm of liver and intrahepatic bile ducts	rs12643735	A	G	A	G	-0.0944996	-0.1136	0.19235	0.2721	FALSE	FALSE	FALSE	0.2176	0.0921	TRUE	0.0205857	4.4209e-06	TRUE	2	7385	0.00190828	15.7275
X-12851 levels	Malignant neoplasm of liver and intrahepatic bile ducts	rs1385511	G	A	G	A	-0.088475	-0.0152	0.21757	0.2891	FALSE	FALSE	FALSE	0.8647	0.0895	TRUE	0.0196168	6.47775e-06	TRUE	2	7385	0.00197306	16.2625
X-12851 levels	Malignant neoplasm of liver and intrahepatic bile ducts	rs144613714	C	G	C	G	-0.272967	-0.0143	0.0205433	0.02303	FALSE	TRUE	FALSE	0.9582	0.2734	TRUE	0.0571396	1.77758e-06	TRUE	2	7385	0.00188098	15.5021
X-12851 levels	Malignant neoplasm of liver and intrahepatic bile ducts	rs1459391	T	C	T	C	0.108312	-0.0768	0.125802	0.1188	FALSE	FALSE	FALSE	0.5444	0.1267	TRUE	0.024102	6.99315e-06	TRUE	2	7385	0.00200908	16.56
X-12851 levels	Malignant neoplasm of liver and intrahepatic bile ducts	rs146860861	A	G	A	G	-0.193211	0.3345	0.0585561	0.02597	FALSE	FALSE	FALSE	0.1908	0.2557	TRUE	0.0345287	2.19756e-08	TRUE	2	7385	0.00195852	16.1424
X-12851 levels	Malignant neoplasm of liver and intrahepatic bile ducts	rs148132579	A	G	A	G	-0.111449	0.0658	0.125909	0.08343	FALSE	FALSE	FALSE	0.6601	0.1495	TRUE	0.0246656	6.23141e-06	TRUE	2	7385	0.00197783	16.3019
X-12851 levels	Malignant neoplasm of liver and intrahepatic bile ducts	rs188614158	T	C	T	C	0.290305	-0.1487	0.0164035	0.02619	FALSE	FALSE	FALSE	0.558399	0.254	TRUE	0.0639769	5.68834e-06	TRUE	2	7385	0.00198597	16.3691
X-12851 levels	Malignant neoplasm of liver and intrahepatic bile ducts	rs190607410	T	C	T	C	-0.286904	0.1583	0.0165255	0.006484	FALSE	FALSE	FALSE	0.773599	0.5503	TRUE	0.0638554	7.02209e-06	TRUE	2	7385	0.00182979	15.0794
X-12851 levels	Malignant neoplasm of liver and intrahepatic bile ducts	rs191477975	A	G	A	G	-0.432961	0.3738	0.00803705	0.002491	FALSE	FALSE	FALSE	0.6582	0.845	TRUE	0.0887536	1.0704e-06	TRUE	2	7385	0.00183095	15.0891
X-12851 levels	Malignant neoplasm of liver and intrahepatic bile ducts	rs1975407	A	G	A	G	-0.0758002	0.0286	0.371857	0.2964	FALSE	FALSE	FALSE	0.7489	0.0892	TRUE	0.0167455	5.99427e-06	TRUE	2	7385	0.00208091	17.1533
X-12851 levels	Malignant neoplasm of liver and intrahepatic bile ducts	rs2072365	T	C	T	C	-0.0921189	0.0367	0.345658	0.4233	FALSE	FALSE	FALSE	0.657301	0.0826	TRUE	0.0170468	6.52176e-08	TRUE	2	7385	0.00199507	16.4443
X-12851 levels	Malignant neoplasm of liver and intrahepatic bile ducts	rs2215644	G	C	G	C	-0.0898965	0.0174	0.314505	0.302	FALSE	TRUE	FALSE	0.8451	0.089	TRUE	0.0175687	3.10658e-07	TRUE	2	7385	0.00181976	14.9966
X-12851 levels	Malignant neoplasm of liver and intrahepatic bile ducts	rs281377	T	C	T	C	-0.0828835	-0.0399	0.448147	0.5044	FALSE	FALSE	FALSE	0.623499	0.0813	TRUE	0.0161404	2.81928e-07	TRUE	2	7385	0.001778	14.6519
X-12851 levels	Malignant neoplasm of liver and intrahepatic bile ducts	rs4625592	G	A	G	A	0.0742436	0.1207	0.443937	0.5891	FALSE	FALSE	FALSE	0.1441	0.0826	TRUE	0.0163418	5.54117e-06	TRUE	2	7385	0.00179253	14.7718
X-12851 levels	Malignant neoplasm of liver and intrahepatic bile ducts	rs72848086	T	G	T	G	-0.209025	0.0357	0.0319235	0.03174	FALSE	FALSE	FALSE	0.8792	0.2348	TRUE	0.0458897	5.23988e-06	TRUE	2	7385	0.00321154	26.5033
X-12851 levels	Malignant neoplasm of liver and intrahepatic bile ducts	rs76434393	C	T	C	T	0.26218	-0.0122	0.0181707	0.02862	FALSE	FALSE	FALSE	0.96	0.2442	TRUE	0.0593414	9.95448e-06	TRUE	2	7385	0.00175985	14.502
X-12851 levels	Malignant neoplasm of liver and intrahepatic bile ducts	rs78517573	C	T	C	T	0.166313	0.0959	0.0496131	0.02345	FALSE	FALSE	FALSE	0.723801	0.2715	TRUE	0.0371715	7.67009e-06	TRUE	2	7385	0.00192455	15.8619
Serine to alpha-tocopherol ratio	Malignant neoplasm of liver and intrahepatic bile ducts	rs1002607	C	T	C	T	-0.0725343	-0.0392	0.596423	0.5977	FALSE	FALSE	FALSE	0.6372	0.083	TRUE	0.015789	4.34906e-06	TRUE	2	8197	0.00182339	15.0266
Serine to alpha-tocopherol ratio	Malignant neoplasm of liver and intrahepatic bile ducts	rs1047891	A	C	A	C	0.138513	-0.0054	0.309227	0.3234	FALSE	FALSE	FALSE	0.9509	0.0876	TRUE	0.0165234	5.16729e-17	TRUE	2	8197	0.0029228	24.1135
Serine to alpha-tocopherol ratio	Malignant neoplasm of liver and intrahepatic bile ducts	rs117062942	T	G	T	G	0.23872	0.0224	0.0235682	0.03901	FALSE	FALSE	FALSE	0.9152	0.2105	TRUE	0.0504342	2.20895e-06	TRUE	2	8197	0.00203783	16.7974
Serine to alpha-tocopherol ratio	Malignant neoplasm of liver and intrahepatic bile ducts	rs117077569	C	T	C	T	0.245239	0.0032	0.0193623	0.04208	FALSE	FALSE	FALSE	0.9877	0.206	TRUE	0.0555058	9.94977e-06	TRUE	2	8197	0.00198269	16.342
Serine to alpha-tocopherol ratio	Malignant neoplasm of liver and intrahepatic bile ducts	rs117704046	T	C	T	C	-0.235834	-0.3233	0.0227217	0.02411	FALSE	FALSE	FALSE	0.2238	0.2658	TRUE	0.0510355	3.81934e-06	TRUE	2	8197	0.00206572	17.0278
Serine to alpha-tocopherol ratio	Malignant neoplasm of liver and intrahepatic bile ducts	rs12580691	C	T	C	T	-0.238552	-0.3432	0.0210888	0.01325	FALSE	FALSE	FALSE	0.3475	0.3653	TRUE	0.0537275	8.99479e-06	TRUE	2	8197	0.00362687	29.9432
Serine to alpha-tocopherol ratio	Malignant neoplasm of liver and intrahepatic bile ducts	rs1260326	C	T	C	T	0.0789013	0.0139	0.587236	0.6493	FALSE	FALSE	FALSE	0.8708	0.0856	TRUE	0.0155471	3.87557e-07	TRUE	2	8197	0.00176626	14.555
Serine to alpha-tocopherol ratio	Malignant neoplasm of liver and intrahepatic bile ducts	rs13325784	A	G	A	G	-0.135062	0.0513	0.0736339	0.06688	FALSE	FALSE	FALSE	0.755	0.1643	TRUE	0.028996	3.19366e-06	TRUE	2	8197	0.00260794	21.5273
Serine to alpha-tocopherol ratio	Malignant neoplasm of liver and intrahepatic bile ducts	rs139101151	G	A	G	A	-0.284063	-1.0178	0.0147347	0.002168	FALSE	FALSE	FALSE	0.2703	0.9233	TRUE	0.0637679	8.40371e-06	TRUE	2	8197	0.00228612	18.8648
Serine to alpha-tocopherol ratio	Malignant neoplasm of liver and intrahepatic bile ducts	rs142498030	T	C	T	C	0.283613	0.1302	0.0146897	0.01984	FALSE	FALSE	FALSE	0.6568	0.2931	TRUE	0.0628259	6.35365e-06	TRUE	2	8197	0.0023263	19.1971
Serine to alpha-tocopherol ratio	Malignant neoplasm of liver and intrahepatic bile ducts	rs145818332	A	G	A	G	-0.336104	-0.0848	0.0105966	0.03855	FALSE	FALSE	FALSE	0.6887	0.2116	TRUE	0.0745042	6.44592e-06	TRUE	2	8197	0.00238589	19.69
Serine to alpha-tocopherol ratio	Malignant neoplasm of liver and intrahepatic bile ducts	rs1669587	G	A	G	A	-0.0751917	-0.0886	0.321302	0.3638	FALSE	FALSE	FALSE	0.2943	0.0845	TRUE	0.0163507	4.25169e-06	TRUE	2	8197	0.00267908	22.1161
Serine to alpha-tocopherol ratio	Malignant neoplasm of liver and intrahepatic bile ducts	rs188641059	T	A	T	A	0.342312	0.9656	0.00973907	0.004128	FALSE	TRUE	FALSE	0.126	0.6312	TRUE	0.0771242	9.06103e-06	TRUE	2	8197	0.00229589	18.9456
Serine to alpha-tocopherol ratio	Malignant neoplasm of liver and intrahepatic bile ducts	rs4393918	C	G	C	G	0.0787292	0.0592	0.396879	0.3699	FALSE	TRUE	FALSE	0.4841	0.0847	TRUE	0.0159703	8.23408e-07	TRUE	2	8197	0.00240468	19.8455
Serine to alpha-tocopherol ratio	Malignant neoplasm of liver and intrahepatic bile ducts	rs561931	G	A	G	A	0.11386	-0.1205	0.580284	0.6135	FALSE	FALSE	FALSE	0.1506	0.0838	TRUE	0.0155407	2.36157e-13	TRUE	2	8197	0.00278626	23.0034
Serine to alpha-tocopherol ratio	Malignant neoplasm of liver and intrahepatic bile ducts	rs58322339	A	C	A	C	-0.0792109	0.2223	0.254606	0.2325	FALSE	FALSE	FALSE	0.0225902	0.0975	TRUE	0.0177838	8.42441e-06	TRUE	2	8197	0.00225336	18.5938
Serine to alpha-tocopherol ratio	Malignant neoplasm of liver and intrahepatic bile ducts	rs62010860	C	A	C	A	0.0886643	0.1059	0.207873	0.2489	FALSE	FALSE	FALSE	0.2585	0.0937	TRUE	0.0189566	2.90768e-06	TRUE	2	8197	0.00235967	19.4732
Serine to alpha-tocopherol ratio	Malignant neoplasm of liver and intrahepatic bile ducts	rs62090037	G	A	G	A	0.0891285	-0.104	0.182417	0.2662	FALSE	FALSE	FALSE	0.2596	0.0922	TRUE	0.0198602	7.1968e-06	TRUE	2	8197	0.00219942	18.1477
Serine to alpha-tocopherol ratio	Malignant neoplasm of liver and intrahepatic bile ducts	rs62249149	C	G	C	G	-0.0948766	-0.0354	0.15035	0.1589	FALSE	TRUE	FALSE	0.748201	0.1104	TRUE	0.0212412	7.94592e-06	TRUE	2	8197	0.00233836	19.2968
Serine to alpha-tocopherol ratio	Malignant neoplasm of liver and intrahepatic bile ducts	rs631106	A	C	A	C	0.0771473	0.1182	0.336076	0.2643	FALSE	FALSE	FALSE	0.2019	0.0926	TRUE	0.0162302	2.00099e-06	TRUE	2	8197	0.00233225	19.2463
Serine to alpha-tocopherol ratio	Malignant neoplasm of liver and intrahepatic bile ducts	rs6576576	A	G	A	G	0.135704	-0.0001	0.0679224	0.0311	FALSE	FALSE	FALSE	0.9998	0.24	TRUE	0.0303783	7.92762e-06	TRUE	2	8197	0.00232906	19.2199
Serine to alpha-tocopherol ratio	Malignant neoplasm of liver and intrahepatic bile ducts	rs7251874	G	A	G	A	-0.0765961	0.0922	0.416718	0.3562	FALSE	FALSE	FALSE	0.2788	0.0851	TRUE	0.0153359	5.89745e-07	TRUE	2	8197	0.0022427	18.5056
Serine to alpha-tocopherol ratio	Malignant neoplasm of liver and intrahepatic bile ducts	rs75860931	G	A	G	A	0.181581	0.1384	0.0382919	0.08793	FALSE	FALSE	FALSE	0.3385	0.1446	TRUE	0.0399077	5.36399e-06	TRUE	2	8197	0.00250941	20.712
Serine to alpha-tocopherol ratio	Malignant neoplasm of liver and intrahepatic bile ducts	rs7589968	A	G	A	G	-0.074581	-0.0233	0.60323	0.6931	FALSE	FALSE	FALSE	0.7947	0.0895	TRUE	0.0162898	4.68585e-06	TRUE	2	8197	0.00231145	19.0743
Serine to alpha-tocopherol ratio	Malignant neoplasm of liver and intrahepatic bile ducts	rs76772514	T	G	T	G	-0.239418	0.1796	0.0222985	0.03781	FALSE	FALSE	FALSE	0.4007	0.2137	TRUE	0.0519939	4.12998e-06	TRUE	2	8197	0.00233728	19.2879
Serine to alpha-tocopherol ratio	Malignant neoplasm of liver and intrahepatic bile ducts	rs76813200	T	A	T	A	-0.211645	-0.297	0.0267124	0.03225	FALSE	TRUE	FALSE	0.202	0.2328	TRUE	0.0469908	6.66942e-06	TRUE	2	8197	0.00241572	19.9368
Serine to alpha-tocopherol ratio	Malignant neoplasm of liver and intrahepatic bile ducts	rs895789	C	A	C	A	-0.072227	-0.0122	0.545415	0.5512	FALSE	FALSE	FALSE	0.8819	0.0819	TRUE	0.0153711	2.61581e-06	TRUE	2	8197	0.0304652	259.644
Serine to alpha-tocopherol ratio	Malignant neoplasm of liver and intrahepatic bile ducts	rs9606482	C	T	C	T	0.235354	-0.2984	0.0223632	0.01404	FALSE	FALSE	FALSE	0.3985	0.3535	TRUE	0.0517754	5.47616e-06	TRUE	2	8197	0.0020516	16.9872
Serine levels	Malignant neoplasm of liver and intrahepatic bile ducts	rs1002607	C	T	C	T	-0.078572	-0.0392	0.595973	0.5977	FALSE	FALSE	FALSE	0.6372	0.083	TRUE	0.0156171	4.87509e-07	TRUE	2	8271	0.00218587	18.1014
Serine levels	Malignant neoplasm of liver and intrahepatic bile ducts	rs1047891	A	C	A	C	0.205086	-0.0054	0.309908	0.3234	FALSE	FALSE	FALSE	0.9509	0.0876	TRUE	0.016246	1.56139e-36	TRUE	2	8271	0.00227083	18.8066
Serine levels	Malignant neoplasm of liver and intrahepatic bile ducts	rs11214896	A	G	A	G	-0.0846707	-0.2121	0.24173	0.1405	FALSE	FALSE	FALSE	0.0716094	0.1177	TRUE	0.0175926	1.48797e-06	TRUE	2	8271	0.00258164	21.3873
Serine levels	Malignant neoplasm of liver and intrahepatic bile ducts	rs113117335	T	G	T	G	0.0915971	0.0816	0.15971	0.195	FALSE	FALSE	FALSE	0.4312	0.1036	TRUE	0.0204917	7.82366e-06	TRUE	2	8271	0.0035268	29.2451
Serine levels	Malignant neoplasm of liver and intrahepatic bile ducts	rs11638845	G	T	G	T	-0.0694867	-0.0584	0.57451	0.5803	FALSE	FALSE	FALSE	0.4799	0.0827	TRUE	0.0153619	6.08758e-06	TRUE	2	8271	0.00228724	18.9428
Serine levels	Malignant neoplasm of liver and intrahepatic bile ducts	rs116434634	A	C	A	C	0.243771	-0.2654	0.0231639	0.009157	FALSE	FALSE	FALSE	0.5409	0.434	TRUE	0.0503985	1.31898e-06	TRUE	2	8271	0.00258874	21.4463
Serine levels	Malignant neoplasm of liver and intrahepatic bile ducts	rs1205042	T	C	T	C	-0.146472	-0.145	0.0657863	0.07212	FALSE	FALSE	FALSE	0.3589	0.158	TRUE	0.0307108	1.84795e-06	TRUE	2	8271	0.00299673	24.8364
Serine levels	Malignant neoplasm of liver and intrahepatic bile ducts	rs12404355	T	C	T	C	0.240845	0.7042	0.02197	0.0103	FALSE	FALSE	FALSE	0.0937389	0.4202	TRUE	0.0517649	3.27657e-06	TRUE	2	8271	0.00211509	17.514
Serine levels	Malignant neoplasm of liver and intrahepatic bile ducts	rs12659929	G	A	G	A	0.0945102	0.0585	0.157376	0.1582	FALSE	FALSE	FALSE	0.5972	0.1108	TRUE	0.0208132	5.60212e-06	TRUE	2	8271	0.00233697	19.3556
Serine levels	Malignant neoplasm of liver and intrahepatic bile ducts	rs13136680	C	T	C	T	0.165376	0.1764	0.0468503	0.0338	FALSE	FALSE	FALSE	0.429	0.223	TRUE	0.0359606	4.24912e-06	TRUE	2	8271	0.00206381	17.0885
Serine levels	Malignant neoplasm of liver and intrahepatic bile ducts	rs141999665	G	A	G	A	0.284405	0.0746	0.0152922	0.03891	FALSE	FALSE	FALSE	0.7278	0.2145	TRUE	0.0620866	4.63237e-06	TRUE	2	8271	0.00259122	21.4669
Serine levels	Malignant neoplasm of liver and intrahepatic bile ducts	rs145457809	G	A	G	A	0.291453	-0.1135	0.0153074	0.03072	FALSE	FALSE	FALSE	0.637101	0.2405	TRUE	0.0623409	2.93745e-06	TRUE	2	8271	0.00216818	17.9546
Serine levels	Malignant neoplasm of liver and intrahepatic bile ducts	rs146953046	G	T	G	T	-0.303594	0.5369	0.0124878	0.01114	FALSE	FALSE	FALSE	0.179	0.3996	TRUE	0.0685252	9.40578e-06	TRUE	2	8271	0.0023732	19.6564
Serine levels	Malignant neoplasm of liver and intrahepatic bile ducts	rs149220021	A	G	A	G	-0.2995	0.0985	0.0129524	0.03125	FALSE	FALSE	FALSE	0.6723	0.2329	TRUE	0.0670995	8.06219e-06	TRUE	2	8271	0.00204567	16.9381
Serine levels	Malignant neoplasm of liver and intrahepatic bile ducts	rs149814267	A	G	A	G	-0.310411	0.7886	0.0146844	0.01	FALSE	FALSE	FALSE	0.0651793	0.4277	TRUE	0.0630565	8.53349e-07	TRUE	2	8271	0.0038993	32.3461
Serine levels	Malignant neoplasm of liver and intrahepatic bile ducts	rs150646171	A	G	A	G	-0.436211	-0.0883	0.00639308	0.00622	FALSE	FALSE	FALSE	0.8728	0.5517	TRUE	0.0951476	4.5493e-06	TRUE	2	8271	0.00216893	17.9608
Serine levels	Malignant neoplasm of liver and intrahepatic bile ducts	rs155501	G	T	G	T	-0.0783591	-0.0085	0.750549	0.7374	FALSE	FALSE	FALSE	0.9262	0.0921	TRUE	0.0175405	7.92008e-06	TRUE	2	8271	0.00205117	16.9837
Serine levels	Malignant neoplasm of liver and intrahepatic bile ducts	rs168020	A	C	A	C	0.0672433	-0.0708	0.554593	0.509	FALSE	FALSE	FALSE	0.3868	0.0818	TRUE	0.0152134	9.87022e-06	TRUE	2	8271	0.00200591	16.6081
Serine levels	Malignant neoplasm of liver and intrahepatic bile ducts	rs17428922	C	A	C	A	0.113125	-0.0715	0.0977958	0.0578	FALSE	FALSE	FALSE	0.688101	0.1781	TRUE	0.0252237	7.29579e-06	TRUE	2	8271	0.00214418	17.7554
Serine levels	Malignant neoplasm of liver and intrahepatic bile ducts	rs2344872	T	C	T	C	-0.0931895	-0.3312	0.830262	0.9198	FALSE	FALSE	FALSE	0.0291897	0.1519	TRUE	0.0203471	4.64995e-06	TRUE	2	8271	0.00211984	17.5534
Serine levels	Malignant neoplasm of liver and intrahepatic bile ducts	rs2363498	A	T	A	T	0.280691	0.1192	0.0186441	0.007414	FALSE	TRUE	FALSE	0.8025	0.4765	TRUE	0.0558669	5.05296e-07	TRUE	2	8271	0.0482579	418.974
Serine levels	Malignant neoplasm of liver and intrahepatic bile ducts	rs35780223	T	C	T	C	-0.166662	-0.053	0.0533993	0.03817	FALSE	FALSE	FALSE	0.8068	0.2166	TRUE	0.0338282	8.36243e-07	TRUE	2	8271	0.00340131	28.201
Serine levels	Malignant neoplasm of liver and intrahepatic bile ducts	rs4382808	G	A	G	A	-0.0778347	-0.1028	0.245562	0.3934	FALSE	FALSE	FALSE	0.2163	0.0831	TRUE	0.0174809	8.48582e-06	TRUE	2	8271	0.00204277	16.9139
Serine levels	Malignant neoplasm of liver and intrahepatic bile ducts	rs4393918	C	G	C	G	0.0722286	0.0592	0.39702	0.3699	FALSE	TRUE	FALSE	0.4841	0.0847	TRUE	0.0157875	4.76116e-06	TRUE	2	8271	0.00224766	18.6142
Serine levels	Malignant neoplasm of liver and intrahepatic bile ducts	rs4553269	T	C	T	C	-0.0944099	-0.0172	0.169138	0.1626	FALSE	FALSE	FALSE	0.8764	0.1103	TRUE	0.0203595	3.53244e-06	TRUE	2	8271	0.00223557	18.5139
Serine levels	Malignant neoplasm of liver and intrahepatic bile ducts	rs561931	G	A	G	A	0.182917	-0.1205	0.581234	0.6135	FALSE	FALSE	FALSE	0.1506	0.0838	TRUE	0.0153145	6.97391e-33	TRUE	2	8271	0.00207976	17.2209
Serine levels	Malignant neoplasm of liver and intrahepatic bile ducts	rs56335308	A	G	A	G	0.231549	0.5778	0.0252299	0.009638	FALSE	FALSE	FALSE	0.1728	0.4238	TRUE	0.0484332	1.7461e-06	TRUE	2	8271	0.00234932	19.4581
Serine levels	Malignant neoplasm of liver and intrahepatic bile ducts	rs6461757	G	A	G	A	0.0765078	0.0004	0.440918	0.3573	FALSE	FALSE	FALSE	0.9965	0.0854	TRUE	0.0154594	7.4611e-07	TRUE	2	8271	0.00293234	24.1835
Serine levels	Malignant neoplasm of liver and intrahepatic bile ducts	rs6856689	A	G	A	G	-0.159359	-0.0316	0.0559063	0.1216	FALSE	FALSE	FALSE	0.8004	0.1248	TRUE	0.0328373	1.21605e-06	TRUE	2	8271	0.00269867	22.2512
Serine levels	Malignant neoplasm of liver and intrahepatic bile ducts	rs7046643	G	A	G	A	-0.0808848	0.0625	0.234078	0.2249	FALSE	FALSE	FALSE	0.5213	0.0974	TRUE	0.0179564	6.65268e-06	TRUE	2	8271	0.00260475	21.4748
Serine levels	Malignant neoplasm of liver and intrahepatic bile ducts	rs738161	A	C	A	C	-0.0679003	0.0557	0.552059	0.6143	FALSE	FALSE	FALSE	0.5062	0.0839	TRUE	0.0151681	7.58714e-06	TRUE	2	8271	0.0025517	21.0363
Serine levels	Malignant neoplasm of liver and intrahepatic bile ducts	rs75859613	C	T	C	T	-0.225105	0.0966	0.0309228	0.03917	FALSE	FALSE	FALSE	0.647201	0.2111	TRUE	0.0432815	1.98282e-07	TRUE	2	8271	0.00367876	30.3621
Serine levels	Malignant neoplasm of liver and intrahepatic bile ducts	rs7628649	C	T	C	T	-0.112407	-0.0628	0.89188	0.9257	FALSE	FALSE	FALSE	0.6891	0.1569	TRUE	0.0246823	5.25999e-06	TRUE	2	8271	0.00254749	21.0015
Serine levels	Malignant neoplasm of liver and intrahepatic bile ducts	rs77195831	C	T	C	T	-0.1436	-0.1741	0.0576199	0.06967	FALSE	FALSE	FALSE	0.2749	0.1595	TRUE	0.0324811	9.82353e-06	TRUE	2	8271	0.0026807	22.1026
Serine levels	Malignant neoplasm of liver and intrahepatic bile ducts	rs780093	C	T	C	T	0.076895	0.0084	0.597374	0.6468	FALSE	FALSE	FALSE	0.9213	0.0853	TRUE	0.0153949	5.88852e-07	TRUE	2	8271	0.00228514	18.8338
Serine levels	Malignant neoplasm of liver and intrahepatic bile ducts	rs816411	T	C	T	C	-0.148474	-0.1817	0.501395	0.4337	FALSE	FALSE	FALSE	0.0269098	0.0821	TRUE	0.0150358	5.35888e-23	TRUE	2	8271	0.00242481	19.9877
3-hydroxydecanoylcarnitine levels	Malignant neoplasm of liver and intrahepatic bile ducts	rs10026304	G	A	G	A	-0.119442	0.0074	0.086323	0.06271	FALSE	FALSE	FALSE	0.9648	0.1684	TRUE	0.0267982	8.30844e-06	TRUE	2	8237	0.00261257	21.5394
3-hydroxydecanoylcarnitine levels	Malignant neoplasm of liver and intrahepatic bile ducts	rs1049987	T	C	T	C	0.0944784	-0.2557	0.213077	0.2667	FALSE	FALSE	FALSE	0.005671	0.0924	TRUE	0.0184134	2.8828e-07	TRUE	2	8237	0.00252085	20.7814
3-hydroxydecanoylcarnitine levels	Malignant neoplasm of liver and intrahepatic bile ducts	rs11018118	A	G	A	G	0.122806	-0.0694	0.0955737	0.1152	FALSE	FALSE	FALSE	0.588	0.1282	TRUE	0.0256405	1.67162e-06	TRUE	2	8237	0.00255408	21.056
3-hydroxydecanoylcarnitine levels	Malignant neoplasm of liver and intrahepatic bile ducts	rs114008126	T	C	T	C	0.153932	-0.2833	0.0514831	0.02728	FALSE	FALSE	FALSE	0.2675	0.2554	TRUE	0.0337237	5.00697e-06	TRUE	2	8237	0.00278166	22.9374
3-hydroxydecanoylcarnitine levels	Malignant neoplasm of liver and intrahepatic bile ducts	rs117441042	A	G	A	G	-0.408542	0.183	0.00954222	0.006794	FALSE	FALSE	FALSE	0.713199	0.498	TRUE	0.0783053	1.8155e-07	TRUE	2	8237	0.00261931	21.5952
3-hydroxydecanoylcarnitine levels	Malignant neoplasm of liver and intrahepatic bile ducts	rs118186615	G	A	G	A	-0.282131	-0.4308	0.014453	0.008735	FALSE	FALSE	FALSE	0.3379	0.4495	TRUE	0.0629879	7.49514e-06	TRUE	2	8237	0.00238565	19.6641
3-hydroxydecanoylcarnitine levels	Malignant neoplasm of liver and intrahepatic bile ducts	rs144234122	G	A	G	A	-0.431115	-0.4852	0.00649511	0.01226	FALSE	FALSE	FALSE	0.2176	0.3935	TRUE	0.0942678	4.80088e-06	TRUE	2	8237	0.00252439	20.8106
3-hydroxydecanoylcarnitine levels	Malignant neoplasm of liver and intrahepatic bile ducts	rs1703910	T	G	T	G	-0.0728771	0.0217	0.342244	0.3457	FALSE	FALSE	FALSE	0.7996	0.0854	TRUE	0.0158728	4.40441e-06	TRUE	2	8237	0.0023399	19.2861
3-hydroxydecanoylcarnitine levels	Malignant neoplasm of liver and intrahepatic bile ducts	rs17046863	A	G	A	G	0.559348	0.2518	0.00395618	0.03093	FALSE	FALSE	FALSE	0.287	0.2365	TRUE	0.119498	2.85738e-06	TRUE	2	8237	0.00258672	21.3257
3-hydroxydecanoylcarnitine levels	Malignant neoplasm of liver and intrahepatic bile ducts	rs245664	G	C	G	C	0.126158	0.019	0.915635	0.9342	FALSE	TRUE	FALSE	0.9105	0.169	TRUE	0.0278332	5.82549e-06	TRUE	2	8237	0.00234022	19.2887
3-hydroxydecanoylcarnitine levels	Malignant neoplasm of liver and intrahepatic bile ducts	rs34970738	T	C	T	C	-0.249967	0.1555	0.0193243	0.02327	FALSE	FALSE	FALSE	0.572499	0.2756	TRUE	0.0545304	4.56194e-06	TRUE	2	8237	0.0023274	19.1829
3-hydroxydecanoylcarnitine levels	Malignant neoplasm of liver and intrahepatic bile ducts	rs4082097	G	A	G	A	0.0700785	-0.0274	0.369413	0.4124	FALSE	FALSE	FALSE	0.7416	0.083	TRUE	0.0158315	9.5763e-06	TRUE	2	8237	0.00310026	25.5727
3-hydroxydecanoylcarnitine levels	Malignant neoplasm of liver and intrahepatic bile ducts	rs57859635	T	A	T	A	-0.359319	0.5531	0.00930317	0.006428	FALSE	TRUE	FALSE	0.2784	0.5103	TRUE	0.0783155	4.47311e-06	TRUE	2	8237	0.00236399	19.4852
3-hydroxydecanoylcarnitine levels	Malignant neoplasm of liver and intrahepatic bile ducts	rs6886492	G	A	G	A	-0.0930359	0.1537	0.185023	0.3171	FALSE	FALSE	FALSE	0.0800903	0.0878	TRUE	0.0195856	2.03193e-06	TRUE	2	8237	0.00268265	22.1187
3-hydroxydecanoylcarnitine levels	Malignant neoplasm of liver and intrahepatic bile ducts	rs6944935	G	C	G	C	-0.0876449	-0.0741	0.299023	0.2914	FALSE	TRUE	FALSE	0.4093	0.0898	TRUE	0.0162702	7.17074e-08	TRUE	2	8237	0.00366382	30.2384
3-hydroxydecanoylcarnitine levels	Malignant neoplasm of liver and intrahepatic bile ducts	rs7240063	A	G	A	G	0.190292	-0.3583	0.0366984	0.01393	FALSE	FALSE	FALSE	0.3152	0.3567	TRUE	0.0399882	1.9483e-06	TRUE	2	8237	0.00247522	20.4042
3-hydroxydecanoylcarnitine levels	Malignant neoplasm of liver and intrahepatic bile ducts	rs72684392	G	C	G	C	0.120111	0.126	0.095493	0.0827	FALSE	TRUE	FALSE	0.3916	0.1471	TRUE	0.0259357	3.63723e-06	TRUE	2	8237	0.00265398	21.8817
3-hydroxydecanoylcarnitine levels	Malignant neoplasm of liver and intrahepatic bile ducts	rs74135416	A	G	A	G	0.108822	-0.2146	0.121933	0.1503	FALSE	FALSE	FALSE	0.0737802	0.1201	TRUE	0.0228678	1.94799e-06	TRUE	2	8237	0.00250813	20.6762
3-hydroxydecanoylcarnitine levels	Malignant neoplasm of liver and intrahepatic bile ducts	rs74337769	A	G	A	G	-0.475637	0.1871	0.00565075	0.01953	FALSE	FALSE	FALSE	0.5292	0.2974	TRUE	0.100069	2.00347e-06	TRUE	2	8237	0.00718965	59.5486
3-hydroxydecanoylcarnitine levels	Malignant neoplasm of liver and intrahepatic bile ducts	rs74801711	T	C	T	C	-0.180121	0.0043	0.0343989	0.04129	FALSE	FALSE	FALSE	0.9832	0.2063	TRUE	0.0405902	9.09922e-06	TRUE	2	8237	0.00240086	19.8595
3-hydroxydecanoylcarnitine levels	Malignant neoplasm of liver and intrahepatic bile ducts	rs74823953	T	C	T	C	-0.325655	-0.3522	0.0122397	0.004938	FALSE	FALSE	FALSE	0.5455	0.5825	TRUE	0.0681787	1.78375e-06	TRUE	2	8237	0.00839375	69.8515
3-hydroxydecanoylcarnitine levels	Malignant neoplasm of liver and intrahepatic bile ducts	rs75233021	G	C	G	C	-0.246869	-0.1175	0.0217418	0.01386	FALSE	TRUE	FALSE	0.743901	0.3596	TRUE	0.0514756	1.61995e-06	TRUE	2	8237	0.00254716	21.0728
3-hydroxydecanoylcarnitine levels	Malignant neoplasm of liver and intrahepatic bile ducts	rs7644660	C	T	C	T	-0.0693	-0.0762	0.463911	0.5864	FALSE	FALSE	FALSE	0.3565	0.0826	TRUE	0.0152972	5.89206e-06	TRUE	2	8237	0.00292989	24.2485
3-hydroxydecanoylcarnitine levels	Malignant neoplasm of liver and intrahepatic bile ducts	rs771786	T	G	T	G	-0.0880546	-0.0913	0.829707	0.906	FALSE	FALSE	FALSE	0.5142	0.14	TRUE	0.0199312	9.96567e-06	TRUE	2	8237	0.00288937	23.9122
3-hydroxydecanoylcarnitine levels	Malignant neoplasm of liver and intrahepatic bile ducts	rs78717950	G	C	G	C	-0.43829	2.5748	0.00678982	0.001366	FALSE	TRUE	FALSE	0.0490501	1.3082	TRUE	0.0908728	1.41334e-06	TRUE	2	8237	0.0023341	19.306
3-hydroxydecanoylcarnitine levels	Malignant neoplasm of liver and intrahepatic bile ducts	rs80333274	A	G	A	G	0.223715	0.0876	0.0269909	0.02766	FALSE	FALSE	FALSE	0.728501	0.2525	TRUE	0.0464877	1.49174e-06	TRUE	2	8237	0.00303185	25.095
3-hydroxydecanoylcarnitine levels	Malignant neoplasm of liver and intrahepatic bile ducts	rs8044705	C	T	C	T	0.07089	0.0034	0.441692	0.4364	FALSE	FALSE	FALSE	0.9673	0.082	TRUE	0.0153877	4.0867e-06	TRUE	2	8237	0.00252008	20.8483
3-hydroxydecanoylcarnitine levels	Malignant neoplasm of liver and intrahepatic bile ducts	rs835219	T	C	T	C	0.113922	0.0466	0.900586	0.918	FALSE	FALSE	FALSE	0.755499	0.1496	TRUE	0.0252633	6.50164e-06	TRUE	2	8237	0.00268332	22.2023
1-oleoylglycerol (18:1) levels	Malignant neoplasm of liver and intrahepatic bile ducts	rs1002762	G	A	G	A	-0.0958491	0.0213	0.199319	0.1482	FALSE	FALSE	FALSE	0.8539	0.1157	TRUE	0.0195747	9.75154e-07	TRUE	2	8225	0.00247744	20.4946
1-oleoylglycerol (18:1) levels	Malignant neoplasm of liver and intrahepatic bile ducts	rs10484587	T	A	T	A	0.0879266	0.013	0.225289	0.1555	FALSE	TRUE	FALSE	0.9083	0.1131	TRUE	0.0185495	2.13594e-06	TRUE	2	8225	0.00238446	19.7236
1-oleoylglycerol (18:1) levels	Malignant neoplasm of liver and intrahepatic bile ducts	rs10840108	C	T	C	T	-0.0836033	-0.036	0.247676	0.2426	FALSE	FALSE	FALSE	0.705	0.0951	TRUE	0.0178556	2.83835e-06	TRUE	2	8225	0.00234038	19.3581
1-oleoylglycerol (18:1) levels	Malignant neoplasm of liver and intrahepatic bile ducts	rs111879519	T	C	T	C	0.145409	0.0989	0.0645021	0.04718	FALSE	FALSE	FALSE	0.61	0.1939	TRUE	0.0319907	5.48463e-06	TRUE	2	8225	0.00236676	19.5769
1-oleoylglycerol (18:1) levels	Malignant neoplasm of liver and intrahepatic bile ducts	rs114881696	G	C	G	C	-0.236439	-0.0587	0.0340631	0.04031	FALSE	TRUE	FALSE	0.776699	0.2071	TRUE	0.0431018	4.12084e-08	TRUE	2	8225	0.00250489	20.7223
1-oleoylglycerol (18:1) levels	Malignant neoplasm of liver and intrahepatic bile ducts	rs117245363	A	G	A	G	0.292341	0.056	0.015133	0.0379	FALSE	FALSE	FALSE	0.7906	0.2111	TRUE	0.063964	4.86807e-06	TRUE	2	8225	0.00256587	21.228
1-oleoylglycerol (18:1) levels	Malignant neoplasm of liver and intrahepatic bile ducts	rs11754776	T	C	T	C	-0.166115	0.1584	0.0511945	0.02779	FALSE	FALSE	FALSE	0.5266	0.2501	TRUE	0.0349798	2.04541e-06	TRUE	2	8225	0.00232639	19.2421
1-oleoylglycerol (18:1) levels	Malignant neoplasm of liver and intrahepatic bile ducts	rs13238458	A	G	A	G	0.132235	-0.1897	0.0702811	0.07295	FALSE	FALSE	FALSE	0.2287	0.1576	TRUE	0.0299019	9.76565e-06	TRUE	2	8225	0.00228649	18.9113
1-oleoylglycerol (18:1) levels	Malignant neoplasm of liver and intrahepatic bile ducts	rs139236053	A	G	A	G	-0.153174	0.0159	0.0546626	0.04366	FALSE	FALSE	FALSE	0.9381	0.2042	TRUE	0.0343176	8.06581e-06	TRUE	2	8225	0.00262308	21.7026
1-oleoylglycerol (18:1) levels	Malignant neoplasm of liver and intrahepatic bile ducts	rs145557517	A	G	A	G	0.307537	-0.0264	0.0140078	0.007263	FALSE	FALSE	FALSE	0.958	0.5004	TRUE	0.0656048	2.76271e-06	TRUE	2	8225	0.00233555	19.3181
1-oleoylglycerol (18:1) levels	Malignant neoplasm of liver and intrahepatic bile ducts	rs146172549	C	T	C	T	0.336766	-0.3848	0.0112401	0.003364	FALSE	FALSE	FALSE	0.613999	0.7631	TRUE	0.073153	4.15278e-06	TRUE	2	8225	0.00273227	22.6085
1-oleoylglycerol (18:1) levels	Malignant neoplasm of liver and intrahepatic bile ducts	rs148125219	A	G	A	G	-0.355434	0.5178	0.0102128	0.002087	FALSE	FALSE	FALSE	0.5825	0.9419	TRUE	0.0766211	3.50346e-06	TRUE	2	8225	0.00269189	22.2734
1-oleoylglycerol (18:1) levels	Malignant neoplasm of liver and intrahepatic bile ducts	rs158835	G	C	G	C	-0.0823376	0.0219	0.711772	0.6245	FALSE	TRUE	FALSE	0.793999	0.084	TRUE	0.0177145	3.351e-06	TRUE	2	8225	0.00232049	18.8932
1-oleoylglycerol (18:1) levels	Malignant neoplasm of liver and intrahepatic bile ducts	rs17268364	A	G	A	G	0.0723971	-0.0607	0.48861	0.3653	FALSE	FALSE	FALSE	0.4739	0.0847	TRUE	0.0154591	2.82508e-06	TRUE	2	8225	0.00266042	21.6682
1-oleoylglycerol (18:1) levels	Malignant neoplasm of liver and intrahepatic bile ducts	rs186740048	A	G	A	G	-0.302981	0.4432	0.0131675	0.02175	FALSE	FALSE	FALSE	0.1117	0.2787	TRUE	0.0677624	7.77696e-06	TRUE	2	8225	0.00231353	18.8364
1-oleoylglycerol (18:1) levels	Malignant neoplasm of liver and intrahepatic bile ducts	rs191591925	T	C	T	C	-0.439326	-0.1875	0.00658296	0.03224	FALSE	FALSE	FALSE	0.4217	0.2333	TRUE	0.0960845	4.82431e-06	TRUE	2	8225	0.00299639	24.4129
1-oleoylglycerol (18:1) levels	Malignant neoplasm of liver and intrahepatic bile ducts	rs2514155	A	C	A	C	-0.156688	-0.1362	0.0501707	0.1792	FALSE	FALSE	FALSE	0.1974	0.1056	TRUE	0.0353748	9.45092e-06	TRUE	2	8225	0.00233108	18.9796
1-oleoylglycerol (18:1) levels	Malignant neoplasm of liver and intrahepatic bile ducts	rs4962425	C	T	C	T	0.09298	-0.1029	0.816855	0.8095	FALSE	FALSE	FALSE	0.3213	0.1038	TRUE	0.0206509	6.71679e-06	TRUE	2	8225	0.00248449	20.2318
1-oleoylglycerol (18:1) levels	Malignant neoplasm of liver and intrahepatic bile ducts	rs57601959	A	G	A	G	-0.1601	-0.062	0.0479494	0.04731	FALSE	FALSE	FALSE	0.746799	0.1921	TRUE	0.0361169	9.30054e-06	TRUE	2	8225	0.0028264	23.0239
1-oleoylglycerol (18:1) levels	Malignant neoplasm of liver and intrahepatic bile ducts	rs57994859	T	C	T	C	-0.132592	0.1046	0.0712719	0.08	FALSE	FALSE	FALSE	0.4867	0.1503	TRUE	0.0299211	9.36269e-06	TRUE	2	8225	0.00236537	19.2595
1-oleoylglycerol (18:1) levels	Malignant neoplasm of liver and intrahepatic bile ducts	rs6936055	T	C	T	C	0.0987167	0.1441	0.198453	0.2319	FALSE	FALSE	FALSE	0.1388	0.0974	TRUE	0.0197112	5.49579e-07	TRUE	2	8225	0.0027709	22.5705
1-oleoylglycerol (18:1) levels	Malignant neoplasm of liver and intrahepatic bile ducts	rs72676439	T	C	T	C	-0.132926	0.2355	0.0720927	0.09568	FALSE	FALSE	FALSE	0.0941608	0.1407	TRUE	0.0300848	9.9444e-06	TRUE	2	8225	0.0023876	19.4409
1-oleoylglycerol (18:1) levels	Malignant neoplasm of liver and intrahepatic bile ducts	rs72691394	A	G	A	G	-0.179559	-0.2435	0.0434942	0.03794	FALSE	FALSE	FALSE	0.258	0.2153	TRUE	0.0377023	1.91162e-06	TRUE	2	8225	0.00263659	21.4737
1-oleoylglycerol (18:1) levels	Malignant neoplasm of liver and intrahepatic bile ducts	rs72785421	C	T	C	T	-0.119237	0.1068	0.151933	0.1887	FALSE	FALSE	FALSE	0.3094	0.1051	TRUE	0.0216956	3.88734e-08	TRUE	2	8225	0.00487894	39.826
1-oleoylglycerol (18:1) levels	Malignant neoplasm of liver and intrahepatic bile ducts	rs73808455	T	C	T	C	-0.284414	0.7532	0.0155412	0.003447	FALSE	FALSE	FALSE	0.2744	0.6891	TRUE	0.0626028	5.54179e-06	TRUE	2	8225	0.00254364	20.7147
1-oleoylglycerol (18:1) levels	Malignant neoplasm of liver and intrahepatic bile ducts	rs74732810	G	T	G	T	0.158428	-0.1393	0.0560059	0.05622	FALSE	FALSE	FALSE	0.4354	0.1786	TRUE	0.0340249	3.22032e-06	TRUE	2	8225	0.00269092	21.9173
1-oleoylglycerol (18:1) levels	Malignant neoplasm of liver and intrahepatic bile ducts	rs76911913	G	C	G	C	-0.487266	0.5259	0.00531006	0.01814	FALSE	TRUE	FALSE	0.0915609	0.3117	TRUE	0.105694	4.02335e-06	TRUE	2	8225	0.00257772	20.9929
1-oleoylglycerol (18:1) levels	Malignant neoplasm of liver and intrahepatic bile ducts	rs964184	C	G	C	G	-0.177523	0.0277	0.868688	0.8542	FALSE	TRUE	FALSE	0.8085	0.1143	TRUE	0.0228868	8.72352e-15	TRUE	2	8225	0.00235179	19.1486
3-hydroxysebacate levels	Malignant neoplasm of liver and intrahepatic bile ducts	rs10028378	G	T	G	T	0.0996459	0.1168	0.825977	0.8403	FALSE	FALSE	FALSE	0.299	0.1125	TRUE	0.0214694	3.46238e-06	TRUE	2	7325	0.00257599	20.9788
3-hydroxysebacate levels	Malignant neoplasm of liver and intrahepatic bile ducts	rs1126742	G	A	G	A	-0.251503	-0.0561	0.125154	0.1286	FALSE	FALSE	FALSE	0.643	0.121	TRUE	0.023906	6.95003e-26	TRUE	2	7325	0.0029498	19.2126
3-hydroxysebacate levels	Malignant neoplasm of liver and intrahepatic bile ducts	rs113017771	C	G	C	G	0.392351	-0.1192	0.010011	0.00192	FALSE	TRUE	FALSE	0.9035	0.9826	TRUE	0.0797938	8.78543e-07	TRUE	2	7325	0.00301585	19.6442
3-hydroxysebacate levels	Malignant neoplasm of liver and intrahepatic bile ducts	rs1153602	A	T	A	T	-0.0812575	-0.048	0.336326	0.3219	FALSE	TRUE	FALSE	0.5798	0.0867	TRUE	0.0167246	1.18251e-06	TRUE	2	7325	0.00328372	21.3947
3-hydroxysebacate levels	Malignant neoplasm of liver and intrahepatic bile ducts	rs117724688	C	T	C	T	-0.285861	0.1374	0.0156444	0.007817	FALSE	FALSE	FALSE	0.7751	0.481	TRUE	0.0637472	7.31543e-06	TRUE	2	7325	0.00339016	22.0906
3-hydroxysebacate levels	Malignant neoplasm of liver and intrahepatic bile ducts	rs150942244	T	C	T	C	0.265696	0.1026	0.02	0.0514	FALSE	FALSE	FALSE	0.5817	0.1862	TRUE	0.0565046	2.57372e-06	TRUE	2	7325	0.00318312	20.7372
3-hydroxysebacate levels	Malignant neoplasm of liver and intrahepatic bile ducts	rs184542354	A	G	A	G	0.375531	0.4512	0.00897629	0.003635	FALSE	FALSE	FALSE	0.5377	0.7321	TRUE	0.0844744	8.76898e-06	TRUE	2	7325	0.00317618	20.6918
3-hydroxysebacate levels	Malignant neoplasm of liver and intrahepatic bile ducts	rs185853925	T	C	T	C	0.324786	-0.4821	0.0134541	0.006768	FALSE	FALSE	FALSE	0.3327	0.4976	TRUE	0.0690059	2.51838e-06	TRUE	2	7325	0.0034135	22.2432
3-hydroxysebacate levels	Malignant neoplasm of liver and intrahepatic bile ducts	rs2837077	T	C	T	C	0.0782247	0.028	0.450339	0.6395	FALSE	FALSE	FALSE	0.742	0.085	TRUE	0.0160525	1.09884e-06	TRUE	2	7325	0.00311673	20.3034
3-hydroxysebacate levels	Malignant neoplasm of liver and intrahepatic bile ducts	rs3009980	G	A	G	A	-0.0795132	0.0047	0.283734	0.2876	FALSE	FALSE	FALSE	0.9584	0.0897	TRUE	0.0177061	7.09816e-06	TRUE	2	7325	0.00295869	19.2707
3-hydroxysebacate levels	Malignant neoplasm of liver and intrahepatic bile ducts	rs61875118	C	T	C	T	0.0877104	0.0165	0.226165	0.1705	FALSE	FALSE	FALSE	0.8797	0.1088	TRUE	0.0192357	5.12112e-06	TRUE	2	7325	0.00358538	23.3672
3-hydroxysebacate levels	Malignant neoplasm of liver and intrahepatic bile ducts	rs62384970	C	T	C	T	0.163727	0.16	0.0492196	0.07345	FALSE	FALSE	FALSE	0.3031	0.1554	TRUE	0.0366287	7.82563e-06	TRUE	2	7325	0.00303924	19.797
3-hydroxysebacate levels	Malignant neoplasm of liver and intrahepatic bile ducts	rs6668000	A	G	A	G	0.0781327	0.0261	0.630499	0.5533	FALSE	FALSE	FALSE	0.751201	0.0825	TRUE	0.0167975	3.29629e-06	TRUE	2	7325	0.00368062	23.9903
3-hydroxysebacate levels	Malignant neoplasm of liver and intrahepatic bile ducts	rs72817577	T	C	T	C	-0.235596	0.1054	0.0282864	0.006359	FALSE	FALSE	FALSE	0.8428	0.5314	TRUE	0.047502	7.0599e-07	TRUE	2	7325	0.00325876	21.2315
3-hydroxysebacate levels	Malignant neoplasm of liver and intrahepatic bile ducts	rs73213447	G	A	G	A	-0.399753	0.6518	0.00821918	0.005374	FALSE	FALSE	FALSE	0.2463	0.5622	TRUE	0.0881886	5.81689e-06	TRUE	2	7325	0.00332833	21.6863
3-hydroxysebacate levels	Malignant neoplasm of liver and intrahepatic bile ducts	rs7542137	T	C	T	C	0.103358	0.0726	0.603252	0.6432	FALSE	FALSE	FALSE	0.3912	0.0847	TRUE	0.0161578	1.58688e-10	TRUE	2	7325	0.00307816	20.0513
3-hydroxysebacate levels	Malignant neoplasm of liver and intrahepatic bile ducts	rs75538425	A	G	A	G	-0.241555	-0.1641	0.0228517	0.003909	FALSE	FALSE	FALSE	0.8071	0.6723	TRUE	0.0534977	6.32457e-06	TRUE	2	7325	0.00360009	23.4635
3-hydroxysebacate levels	Malignant neoplasm of liver and intrahepatic bile ducts	rs75995468	T	C	T	C	0.11364	-0.0725	0.138317	0.184	FALSE	FALSE	FALSE	0.4871	0.1043	TRUE	0.0232304	9.98859e-07	TRUE	2	7325	0.00331337	21.5885
3-hydroxysebacate levels	Malignant neoplasm of liver and intrahepatic bile ducts	rs77899273	C	T	C	T	0.135289	-0.2434	0.0821363	0.05921	FALSE	FALSE	FALSE	0.1683	0.1766	TRUE	0.0296619	5.08999e-06	TRUE	2	7325	0.00320494	20.8798
3-hydroxysebacate levels	Malignant neoplasm of liver and intrahepatic bile ducts	rs78813940	T	C	T	C	0.561168	-0.2844	0.00403888	0.02043	FALSE	FALSE	FALSE	0.325	0.289	TRUE	0.125243	7.44202e-06	TRUE	2	7325	0.0025514	20.9238
3-hydroxysebacate levels	Malignant neoplasm of liver and intrahepatic bile ducts	rs79795772	A	G	A	G	-0.189938	-0.083	0.0396291	0.04494	FALSE	FALSE	FALSE	0.677699	0.1997	TRUE	0.0407287	3.109e-06	TRUE	2	7325	0.00269178	22.0782
X-23655 levels	Malignant neoplasm of liver and intrahepatic bile ducts	rs10028378	G	T	G	T	0.102313	0.1168	0.826138	0.8403	FALSE	FALSE	FALSE	0.299	0.1125	TRUE	0.0230526	9.06922e-06	TRUE	2	6764	0.00236378	19.3816
X-23655 levels	Malignant neoplasm of liver and intrahepatic bile ducts	rs112020406	T	C	T	C	-0.316844	-0.0806	0.014941	0.01765	FALSE	FALSE	FALSE	0.7946	0.3095	TRUE	0.0707025	7.41691e-06	TRUE	2	6764	0.00236217	19.3683
X-23655 levels	Malignant neoplasm of liver and intrahepatic bile ducts	rs113767846	C	G	C	G	-0.153213	0.0503	0.0699467	0.0806	FALSE	TRUE	FALSE	0.7358	0.1492	TRUE	0.0335599	4.9861e-06	TRUE	2	6764	0.00313272	25.7062
X-23655 levels	Malignant neoplasm of liver and intrahepatic bile ducts	rs115315671	T	C	T	C	0.219891	-0.0121	0.0313935	0.0288	FALSE	FALSE	FALSE	0.9609	0.2472	TRUE	0.0485684	5.97028e-06	TRUE	2	6764	0.00274374	22.5055
X-23655 levels	Malignant neoplasm of liver and intrahepatic bile ducts	rs11605606	G	A	G	A	0.142511	-0.1842	0.0876179	0.06125	FALSE	FALSE	FALSE	0.2869	0.173	TRUE	0.0303983	2.75703e-06	TRUE	2	6764	0.00289912	23.7837
X-23655 levels	Malignant neoplasm of liver and intrahepatic bile ducts	rs143324202	C	A	C	A	-0.357685	-0.3932	0.0132263	0.01146	FALSE	FALSE	FALSE	0.3207	0.3959	TRUE	0.0751829	1.95977e-06	TRUE	2	6764	0.00245677	20.1459
X-23655 levels	Malignant neoplasm of liver and intrahepatic bile ducts	rs143540836	A	T	A	T	0.400449	0.197	0.00913276	0.003038	FALSE	TRUE	FALSE	0.8053	0.7993	TRUE	0.0893454	7.39355e-06	TRUE	2	6764	0.00233011	19.1048
X-23655 levels	Malignant neoplasm of liver and intrahepatic bile ducts	rs146610520	T	C	T	C	-0.480304	0.579	0.00706005	0.01288	FALSE	FALSE	FALSE	0.1136	0.3659	TRUE	0.101193	2.07037e-06	TRUE	2	6764	0.00244498	20.049
X-23655 levels	Malignant neoplasm of liver and intrahepatic bile ducts	rs149960281	T	C	T	C	-0.370258	-0.3527	0.0105451	0.0124	FALSE	FALSE	FALSE	0.3452	0.3736	TRUE	0.0833649	8.93711e-06	TRUE	2	6764	0.00618114	50.8762
X-23655 levels	Malignant neoplasm of liver and intrahepatic bile ducts	rs150436560	C	G	C	G	-0.261382	-0.2158	0.022348	0.05822	FALSE	TRUE	FALSE	0.2163	0.1745	TRUE	0.057672	5.83692e-06	TRUE	2	6764	0.00236925	19.4265
X-23655 levels	Malignant neoplasm of liver and intrahepatic bile ducts	rs17056397	T	C	T	C	-0.18366	0.0593	0.0539259	0.08697	FALSE	FALSE	FALSE	0.680299	0.144	TRUE	0.0377436	1.13887e-06	TRUE	2	6764	0.00266493	21.8574
X-23655 levels	Malignant neoplasm of liver and intrahepatic bile ducts	rs17220663	A	G	A	G	-0.171361	0.0585	0.0566904	0.04518	FALSE	FALSE	FALSE	0.7668	0.1972	TRUE	0.0367047	3.03197e-06	TRUE	2	6764	0.00251422	20.6182
X-23655 levels	Malignant neoplasm of liver and intrahepatic bile ducts	rs2431798	T	C	T	C	0.0864209	-0.0211	0.717605	0.7579	FALSE	FALSE	FALSE	0.8263	0.096	TRUE	0.0193435	7.90693e-06	TRUE	2	6764	0.00251159	20.5966
X-23655 levels	Malignant neoplasm of liver and intrahepatic bile ducts	rs2472297	T	C	T	C	0.103039	0.05	0.252593	0.2479	FALSE	FALSE	FALSE	0.5977	0.0947	TRUE	0.0194495	1.17215e-07	TRUE	2	6764	0.00232316	19.0477
X-23655 levels	Malignant neoplasm of liver and intrahepatic bile ducts	rs28889073	A	G	A	G	-0.119698	0.155	0.117216	0.09326	FALSE	FALSE	FALSE	0.2671	0.1397	TRUE	0.0265998	6.79586e-06	TRUE	2	6764	0.00229002	18.7753
X-23655 levels	Malignant neoplasm of liver and intrahepatic bile ducts	rs4416419	C	G	C	G	0.0894224	0.023	0.644385	0.6685	FALSE	TRUE	FALSE	0.7902	0.0863	TRUE	0.0181172	7.98358e-07	TRUE	2	6764	0.00319829	26.246
X-23655 levels	Malignant neoplasm of liver and intrahepatic bile ducts	rs62337911	G	A	G	A	-0.204498	-0.0643	0.0394581	0.02624	FALSE	FALSE	FALSE	0.8011	0.2554	TRUE	0.0434475	2.51649e-06	TRUE	2	6764	0.00273199	22.4089
X-23655 levels	Malignant neoplasm of liver and intrahepatic bile ducts	rs6503078	T	G	T	G	0.0913847	0.1773	0.260675	0.2485	FALSE	FALSE	FALSE	0.0609804	0.0946	TRUE	0.0203576	7.15678e-06	TRUE	2	6764	0.0024675	20.2341
X-23655 levels	Malignant neoplasm of liver and intrahepatic bile ducts	rs74049524	T	G	T	G	0.194391	-0.2175	0.0402145	0.04181	FALSE	FALSE	FALSE	0.2795	0.2011	TRUE	0.0433027	7.15167e-06	TRUE	2	6764	0.00272428	22.4602
X-23655 levels	Malignant neoplasm of liver and intrahepatic bile ducts	rs7555782	G	A	G	A	-0.172806	-0.1193	0.0520338	0.05135	FALSE	FALSE	FALSE	0.517201	0.1842	TRUE	0.0378461	4.97068e-06	TRUE	2	6764	0.00301321	24.8495
X-23655 levels	Malignant neoplasm of liver and intrahepatic bile ducts	rs79278676	C	T	C	T	0.220462	0.1826	0.0316276	0.05189	FALSE	FALSE	FALSE	0.3221	0.1844	TRUE	0.0482314	4.85575e-06	TRUE	2	6764	0.00256289	21.1263
X-23655 levels	Malignant neoplasm of liver and intrahepatic bile ducts	rs79823355	G	A	G	A	-0.154355	0.2683	0.0702622	0.07246	FALSE	FALSE	FALSE	0.0926296	0.1595	TRUE	0.0337888	4.91839e-06	TRUE	2	6764	0.00305345	25.1823
X-23655 levels	Malignant neoplasm of liver and intrahepatic bile ducts	rs79919890	T	C	T	C	-0.189644	-0.0629	0.0422001	0.03971	FALSE	FALSE	FALSE	0.762901	0.2084	TRUE	0.0423193	7.4203e-06	TRUE	2	6764	0.00260585	21.4813
X-23655 levels	Malignant neoplasm of liver and intrahepatic bile ducts	rs9502656	A	G	A	G	-0.300483	0.2988	0.0164263	0.00779	FALSE	FALSE	FALSE	0.522701	0.4674	TRUE	0.0667774	6.80268e-06	TRUE	2	6764	0.0172154	144.025
X-23655 levels	Malignant neoplasm of liver and intrahepatic bile ducts	rs9892419	A	G	A	G	-0.157824	-0.1119	0.0730955	0.07417	FALSE	FALSE	FALSE	0.476	0.157	TRUE	0.0331183	1.88422e-06	TRUE	2	6764	0.0023674	19.5109
Adenosine 5'-diphosphate (ADP) to fructose ratio	Malignant neoplasm of liver and intrahepatic bile ducts	rs10028455	C	G	C	G	-0.172161	-0.1704	0.0931828	0.08205	FALSE	TRUE	FALSE	0.2518	0.1487	TRUE	0.0358113	1.52871e-06	TRUE	2	4571	0.00236363	19.4798
Adenosine 5'-diphosphate (ADP) to fructose ratio	Malignant neoplasm of liver and intrahepatic bile ducts	rs10029837	T	C	T	C	-0.110356	0.1232	0.755077	0.7377	FALSE	FALSE	FALSE	0.183	0.0925	TRUE	0.0240885	4.6213e-06	TRUE	2	4571	0.00254865	21.0085
Adenosine 5'-diphosphate (ADP) to fructose ratio	Malignant neoplasm of liver and intrahepatic bile ducts	rs10766713	C	T	C	T	-0.104451	0.028	0.668113	0.6221	FALSE	FALSE	FALSE	0.7396	0.0841	TRUE	0.0230404	5.80497e-06	TRUE	2	4571	0.0025539	21.0519
Adenosine 5'-diphosphate (ADP) to fructose ratio	Malignant neoplasm of liver and intrahepatic bile ducts	rs10899251	G	A	G	A	-0.140507	-0.0361	0.131736	0.0945	FALSE	FALSE	FALSE	0.7973	0.1406	TRUE	0.0306101	4.42806e-06	TRUE	2	4571	0.00241354	19.8922
Adenosine 5'-diphosphate (ADP) to fructose ratio	Malignant neoplasm of liver and intrahepatic bile ducts	rs1166250	C	T	C	T	-0.099379	0.1013	0.546315	0.6227	FALSE	FALSE	FALSE	0.2335	0.085	TRUE	0.0207642	1.70084e-06	TRUE	2	4571	0.00305611	25.2044
Adenosine 5'-diphosphate (ADP) to fructose ratio	Malignant neoplasm of liver and intrahepatic bile ducts	rs116885450	T	C	T	C	-0.226184	-0.2277	0.0445447	0.01644	FALSE	FALSE	FALSE	0.495801	0.3343	TRUE	0.0510444	9.37462e-06	TRUE	2	4571	0.00259805	21.4168
Adenosine 5'-diphosphate (ADP) to fructose ratio	Malignant neoplasm of liver and intrahepatic bile ducts	rs117215596	G	A	G	A	0.386802	-0.527	0.0153914	0.00697	FALSE	FALSE	FALSE	0.2973	0.5057	TRUE	0.0839903	4.11825e-06	TRUE	2	4571	0.00238209	19.6324
Adenosine 5'-diphosphate (ADP) to fructose ratio	Malignant neoplasm of liver and intrahepatic bile ducts	rs117297969	G	C	G	C	-0.404756	-0.093	0.0132646	0.009114	FALSE	TRUE	FALSE	0.8254	0.4215	TRUE	0.0908219	8.32741e-06	TRUE	2	4571	0.00244963	20.1904
Adenosine 5'-diphosphate (ADP) to fructose ratio	Malignant neoplasm of liver and intrahepatic bile ducts	rs12145728	G	A	G	A	0.112719	0.143	0.296269	0.3266	FALSE	FALSE	FALSE	0.1046	0.0881	TRUE	0.0238818	2.36025e-06	TRUE	2	4571	0.00250084	20.6135
Adenosine 5'-diphosphate (ADP) to fructose ratio	Malignant neoplasm of liver and intrahepatic bile ducts	rs146875741	G	A	G	A	0.54808	-1.1241	0.008359	0.001721	FALSE	FALSE	FALSE	0.2929	1.0688	TRUE	0.112481	1.1012e-06	TRUE	2	4571	0.00259615	21.4011
Adenosine 5'-diphosphate (ADP) to fructose ratio	Malignant neoplasm of liver and intrahepatic bile ducts	rs147476481	T	C	T	C	0.432976	-0.339	0.0111793	0.007311	FALSE	FALSE	FALSE	0.477	0.4767	TRUE	0.0977359	9.42056e-06	TRUE	2	4571	0.00473324	39.1018
Adenosine 5'-diphosphate (ADP) to fructose ratio	Malignant neoplasm of liver and intrahepatic bile ducts	rs149890985	A	C	A	C	0.326658	-0.0442	0.0228027	0.007521	FALSE	FALSE	FALSE	0.9295	0.4994	TRUE	0.0695777	2.6679e-06	TRUE	2	4571	0.00273343	22.5358
Adenosine 5'-diphosphate (ADP) to fructose ratio	Malignant neoplasm of liver and intrahepatic bile ducts	rs149977852	T	C	T	C	0.431354	0.5533	0.0120229	0.005374	FALSE	FALSE	FALSE	0.32	0.5564	TRUE	0.0946737	5.20833e-06	TRUE	2	4571	0.00234781	19.3491
Adenosine 5'-diphosphate (ADP) to fructose ratio	Malignant neoplasm of liver and intrahepatic bile ducts	rs1537011	C	G	C	G	-0.137422	0.0156	0.132477	0.1099	FALSE	TRUE	FALSE	0.9042	0.1298	TRUE	0.030726	7.7309e-06	TRUE	2	4571	0.00303665	25.0434
Adenosine 5'-diphosphate (ADP) to fructose ratio	Malignant neoplasm of liver and intrahepatic bile ducts	rs181138473	T	C	T	C	0.506302	0.1317	0.00845968	0.01734	FALSE	FALSE	FALSE	0.676901	0.316	TRUE	0.113292	7.85872e-06	TRUE	2	4571	0.00241382	19.3476
Adenosine 5'-diphosphate (ADP) to fructose ratio	Malignant neoplasm of liver and intrahepatic bile ducts	rs2181066	T	C	T	C	0.0966274	0.0027	0.400856	0.3984	FALSE	FALSE	FALSE	0.9745	0.0836	TRUE	0.0214398	6.57792e-06	TRUE	2	4571	0.0023331	18.6991
Adenosine 5'-diphosphate (ADP) to fructose ratio	Malignant neoplasm of liver and intrahepatic bile ducts	rs41291896	T	C	T	C	-0.281343	-0.5114	0.0271751	0.01921	FALSE	FALSE	FALSE	0.0895303	0.3012	TRUE	0.0632958	8.79354e-06	TRUE	2	4571	0.00255183	20.4566
Adenosine 5'-diphosphate (ADP) to fructose ratio	Malignant neoplasm of liver and intrahepatic bile ducts	rs4274484	A	G	A	G	-0.0957032	0.0358	0.383664	0.4114	FALSE	FALSE	FALSE	0.665301	0.0827	TRUE	0.0213132	7.11157e-06	TRUE	2	4571	0.00229098	18.3608
Adenosine 5'-diphosphate (ADP) to fructose ratio	Malignant neoplasm of liver and intrahepatic bile ducts	rs61780234	G	A	G	A	0.580532	-0.1192	0.00685841	0.009961	FALSE	FALSE	FALSE	0.7796	0.4259	TRUE	0.126033	4.10108e-06	TRUE	2	4571	0.0023861	19.1249
Adenosine 5'-diphosphate (ADP) to fructose ratio	Malignant neoplasm of liver and intrahepatic bile ducts	rs62103136	C	T	C	T	-0.174011	0.0419	0.0808676	0.07688	FALSE	FALSE	FALSE	0.7862	0.1545	TRUE	0.0378666	4.31982e-06	TRUE	2	4571	0.00252078	20.2071
Adenosine 5'-diphosphate (ADP) to fructose ratio	Malignant neoplasm of liver and intrahepatic bile ducts	rs71427752	T	G	T	G	0.243547	-0.0267	0.0427257	0.1095	FALSE	FALSE	FALSE	0.838	0.1308	TRUE	0.0505018	1.41744e-06	TRUE	2	4571	0.00227909	18.2652
Adenosine 5'-diphosphate (ADP) to fructose ratio	Malignant neoplasm of liver and intrahepatic bile ducts	rs72873880	A	T	A	T	-0.357412	0.083	0.0175033	0.006567	FALSE	TRUE	FALSE	0.8758	0.531	TRUE	0.0790577	6.15762e-06	TRUE	2	4571	0.00238368	19.1054
Adenosine 5'-diphosphate (ADP) to fructose ratio	Malignant neoplasm of liver and intrahepatic bile ducts	rs73246261	A	G	A	G	-0.153041	-0.0924	0.101145	0.116	FALSE	FALSE	FALSE	0.4677	0.1273	TRUE	0.0342323	7.79778e-06	TRUE	2	4571	0.00227322	18.2181
Adenosine 5'-diphosphate (ADP) to fructose ratio	Malignant neoplasm of liver and intrahepatic bile ducts	rs766206	T	C	T	C	-0.110503	0.0227	0.619451	0.6278	FALSE	FALSE	FALSE	0.7888	0.0846	TRUE	0.0213048	2.13951e-07	TRUE	2	4571	0.00306015	24.5441
Adenosine 5'-diphosphate (ADP) to fructose ratio	Malignant neoplasm of liver and intrahepatic bile ducts	rs77154538	G	A	G	A	-0.302514	0.5763	0.023914	0.01137	FALSE	FALSE	FALSE	0.1515	0.4018	TRUE	0.0677658	8.04018e-06	TRUE	2	4571	0.00264247	21.1852
Adenosine 5'-diphosphate (ADP) to fructose ratio	Malignant neoplasm of liver and intrahepatic bile ducts	rs7983933	A	G	A	G	-0.749651	-0.2532	0.00482139	0.04337	FALSE	FALSE	FALSE	0.2063	0.2004	TRUE	0.149234	5.07844e-07	TRUE	2	4571	0.0024443	19.5925
Adenosine 5'-diphosphate (ADP) to fructose ratio	Malignant neoplasm of liver and intrahepatic bile ducts	rs80332390	C	A	C	A	0.305199	-0.0946	0.0294827	0.04028	FALSE	FALSE	FALSE	0.6494	0.2082	TRUE	0.0611986	6.13162e-07	TRUE	2	4571	0.00228242	18.292
Adenosine 5'-diphosphate (ADP) to fructose ratio	Malignant neoplasm of liver and intrahepatic bile ducts	rs867056	C	A	C	A	-0.0998273	0.2035	0.687514	0.6411	FALSE	FALSE	FALSE	0.0171498	0.0854	TRUE	0.0224836	8.99583e-06	TRUE	2	4571	0.00247404	19.8315
Adenosine 5'-diphosphate (ADP) to fructose ratio	Malignant neoplasm of liver and intrahepatic bile ducts	rs896682	T	C	T	C	-0.272503	-0.0457	0.0324277	0.06718	FALSE	FALSE	FALSE	0.781	0.1642	TRUE	0.0586029	3.31949e-06	TRUE	2	4571	0.00229851	18.4212
Adenosine 5'-diphosphate (ADP) to fructose ratio	Malignant neoplasm of liver and intrahepatic bile ducts	rs952677	G	C	G	C	0.157712	0.0534	0.10774	0.1184	FALSE	TRUE	FALSE	0.671901	0.1261	TRUE	0.0334321	2.38887e-06	TRUE	2	4571	0.00729618	58.769
2-palmitoleoyl-GPC (16:1) levels	Malignant neoplasm of liver and intrahepatic bile ducts	rs10028561	A	T	A	T	0.0927406	0.1172	0.244958	0.2497	FALSE	TRUE	FALSE	0.2114	0.0938	TRUE	0.0195675	2.14227e-06	TRUE	2	6697	0.00227287	18.2152
2-palmitoleoyl-GPC (16:1) levels	Malignant neoplasm of liver and intrahepatic bile ducts	rs10735770	G	A	G	A	-0.080119	0.0974	0.63761	0.6897	FALSE	FALSE	FALSE	0.2677	0.0879	TRUE	0.0174725	4.53064e-06	TRUE	2	6697	0.00251119	20.13
2-palmitoleoyl-GPC (16:1) levels	Malignant neoplasm of liver and intrahepatic bile ducts	rs111294304	C	T	C	T	0.209863	0.0244	0.0364869	0.07569	FALSE	FALSE	FALSE	0.8743	0.1541	TRUE	0.0452235	3.47443e-06	TRUE	2	6697	0.00247803	19.8635
2-palmitoleoyl-GPC (16:1) levels	Malignant neoplasm of liver and intrahepatic bile ducts	rs11150021	G	A	G	A	-0.0831519	-0.0143	0.363171	0.3025	FALSE	FALSE	FALSE	0.8721	0.0886	TRUE	0.0176475	2.45527e-06	TRUE	2	6697	0.00224702	18.0076
2-palmitoleoyl-GPC (16:1) levels	Malignant neoplasm of liver and intrahepatic bile ducts	rs116223537	T	C	T	C	-0.277628	-0.4279	0.0187678	0.005791	FALSE	FALSE	FALSE	0.4312	0.5437	TRUE	0.062687	9.47612e-06	TRUE	2	6697	0.00341637	27.4109
2-palmitoleoyl-GPC (16:1) levels	Malignant neoplasm of liver and intrahepatic bile ducts	rs12492172	T	C	T	C	0.105001	0.0498	0.166166	0.1143	FALSE	FALSE	FALSE	0.697999	0.1284	TRUE	0.0228979	4.5265e-06	TRUE	2	6697	0.00243318	19.5031
2-palmitoleoyl-GPC (16:1) levels	Malignant neoplasm of liver and intrahepatic bile ducts	rs1345993	T	G	T	G	-0.0795802	0.0357	0.412933	0.4046	FALSE	FALSE	FALSE	0.6664	0.0828	TRUE	0.0171903	3.66785e-06	TRUE	2	6697	0.00244886	19.6292
2-palmitoleoyl-GPC (16:1) levels	Malignant neoplasm of liver and intrahepatic bile ducts	rs139889063	C	T	C	T	-0.267549	0.0684	0.0200692	0.03149	FALSE	FALSE	FALSE	0.7738	0.2381	TRUE	0.0603926	9.41632e-06	TRUE	2	6697	0.00258437	20.7182
2-palmitoleoyl-GPC (16:1) levels	Malignant neoplasm of liver and intrahepatic bile ducts	rs141968830	A	T	A	T	0.551541	-0.64	0.00482655	0.004312	FALSE	TRUE	FALSE	0.326	0.6516	TRUE	0.122377	6.57831e-06	TRUE	2	6697	0.00276175	22.1441
2-palmitoleoyl-GPC (16:1) levels	Malignant neoplasm of liver and intrahepatic bile ducts	rs147752041	T	A	T	A	-0.267827	-0.1182	0.0205838	0.02415	FALSE	TRUE	FALSE	0.655799	0.2651	TRUE	0.0593278	6.35086e-06	TRUE	2	6697	0.00233504	18.7147
2-palmitoleoyl-GPC (16:1) levels	Malignant neoplasm of liver and intrahepatic bile ducts	rs149844476	A	G	A	G	-0.292309	-0.4589	0.0186713	0.008637	FALSE	FALSE	FALSE	0.2986	0.4415	TRUE	0.0613995	1.9285e-06	TRUE	2	6697	0.0025897	20.761
2-palmitoleoyl-GPC (16:1) levels	Malignant neoplasm of liver and intrahepatic bile ducts	rs17500742	A	G	A	G	0.173017	-0.0983	0.058023	0.05055	FALSE	FALSE	FALSE	0.6046	0.1899	TRUE	0.0364057	2.00963e-06	TRUE	2	6697	0.0308338	254.391
2-palmitoleoyl-GPC (16:1) levels	Malignant neoplasm of liver and intrahepatic bile ducts	rs2735839	G	A	G	A	-0.111104	-0.0024	0.854023	0.8737	FALSE	FALSE	FALSE	0.9841	0.1226	TRUE	0.0236678	2.67529e-06	TRUE	2	6697	0.00233263	18.6954
2-palmitoleoyl-GPC (16:1) levels	Malignant neoplasm of liver and intrahepatic bile ducts	rs34141013	G	A	G	A	0.0900272	0.1972	0.279028	0.2794	FALSE	FALSE	FALSE	0.0301703	0.091	TRUE	0.0190502	2.29239e-06	TRUE	2	6697	0.00320001	26.3436
2-palmitoleoyl-GPC (16:1) levels	Malignant neoplasm of liver and intrahepatic bile ducts	rs34276015	T	C	T	C	-0.197418	0.1487	0.0449183	0.04344	FALSE	FALSE	FALSE	0.4674	0.2046	TRUE	0.0407758	1.28835e-06	TRUE	2	6697	0.00239388	19.6913
2-palmitoleoyl-GPC (16:1) levels	Malignant neoplasm of liver and intrahepatic bile ducts	rs4974982	C	T	C	T	-0.102179	-0.07	0.206585	0.145	FALSE	FALSE	FALSE	0.554799	0.1185	TRUE	0.0211891	1.41938e-06	TRUE	2	6697	0.00261894	21.5474
2-palmitoleoyl-GPC (16:1) levels	Malignant neoplasm of liver and intrahepatic bile ducts	rs603424	A	G	A	G	-0.146435	0.1877	0.171751	0.1167	FALSE	FALSE	FALSE	0.1407	0.1274	TRUE	0.0223924	6.17285e-11	TRUE	2	6697	0.00223108	18.3492
2-palmitoleoyl-GPC (16:1) levels	Malignant neoplasm of liver and intrahepatic bile ducts	rs604788	T	C	T	C	-0.123	0.0797	0.113234	0.1067	FALSE	FALSE	FALSE	0.5462	0.1322	TRUE	0.0269502	5.01908e-06	TRUE	2	6697	0.00506993	41.8159
2-palmitoleoyl-GPC (16:1) levels	Malignant neoplasm of liver and intrahepatic bile ducts	rs7173143	T	C	T	C	-0.0897243	-0.0393	0.328214	0.2934	FALSE	FALSE	FALSE	0.6624	0.0901	TRUE	0.0184631	1.17588e-06	TRUE	2	6697	0.00234852	19.3173
2-palmitoleoyl-GPC (16:1) levels	Malignant neoplasm of liver and intrahepatic bile ducts	rs72617008	A	G	A	G	0.0966227	-0.066	0.196043	0.2149	FALSE	FALSE	FALSE	0.5063	0.0993	TRUE	0.021434	6.54684e-06	TRUE	2	6697	0.00244247	20.0919
2-palmitoleoyl-GPC (16:1) levels	Malignant neoplasm of liver and intrahepatic bile ducts	rs76014634	A	G	A	G	0.21677	-0.2909	0.0344983	0.07576	FALSE	FALSE	FALSE	0.0631306	0.1565	TRUE	0.0460106	2.46136e-06	TRUE	2	6697	0.00235352	19.3585
2-palmitoleoyl-GPC (16:1) levels	Malignant neoplasm of liver and intrahepatic bile ducts	rs76466375	T	C	T	C	-0.181751	-0.3319	0.0538577	0.04515	FALSE	FALSE	FALSE	0.0917001	0.1968	TRUE	0.0377573	1.48188e-06	TRUE	2	6697	0.0028403	23.3739
2-palmitoleoyl-GPC (16:1) levels	Malignant neoplasm of liver and intrahepatic bile ducts	rs79085896	T	C	T	C	0.365088	-0.5545	0.0115914	0.003496	FALSE	FALSE	FALSE	0.4029	0.6629	TRUE	0.0791737	4.00291e-06	TRUE	2	6697	0.00261157	21.4866
2-palmitoleoyl-GPC (16:1) levels	Malignant neoplasm of liver and intrahepatic bile ducts	rs80100523	T	C	T	C	-0.159508	0.3312	0.0759808	0.0635	FALSE	FALSE	FALSE	0.0476003	0.1672	TRUE	0.0317767	5.17661e-07	TRUE	2	6697	0.00260187	21.4067
Adenosine 5'-monophosphate (AMP) to threonine ratio	Malignant neoplasm of liver and intrahepatic bile ducts	rs1002878	C	T	C	T	-0.0848218	0.0012	0.221209	0.2667	FALSE	FALSE	FALSE	0.9897	0.0921	TRUE	0.0186071	5.15039e-06	TRUE	2	8173	0.00308154	25.3652
Adenosine 5'-monophosphate (AMP) to threonine ratio	Malignant neoplasm of liver and intrahepatic bile ducts	rs114773940	T	C	T	C	0.227748	-0.1658	0.0251195	0.03778	FALSE	FALSE	FALSE	0.4331	0.2116	TRUE	0.0487009	2.91866e-06	TRUE	2	8173	0.00235186	19.3449
Adenosine 5'-monophosphate (AMP) to threonine ratio	Malignant neoplasm of liver and intrahepatic bile ducts	rs11846826	A	G	A	G	-0.10268	0.0153	0.134342	0.116	FALSE	FALSE	FALSE	0.906	0.1292	TRUE	0.0223635	4.4026e-06	TRUE	2	8173	0.0023405	19.2512
Adenosine 5'-monophosphate (AMP) to threonine ratio	Malignant neoplasm of liver and intrahepatic bile ducts	rs12941798	A	G	A	G	-0.077994	-0.0449	0.6363	0.7175	FALSE	FALSE	FALSE	0.621001	0.0907	TRUE	0.0160801	1.2325e-06	TRUE	2	8173	0.00248086	20.4086
Adenosine 5'-monophosphate (AMP) to threonine ratio	Malignant neoplasm of liver and intrahepatic bile ducts	rs140953136	G	A	G	A	0.213029	0.1519	0.0304668	0.01367	FALSE	FALSE	FALSE	0.675199	0.3625	TRUE	0.0444503	1.64699e-06	TRUE	2	8173	0.00240897	19.8157
Adenosine 5'-monophosphate (AMP) to threonine ratio	Malignant neoplasm of liver and intrahepatic bile ducts	rs141302425	A	G	A	G	0.380553	0.1403	0.00816151	0.005953	FALSE	FALSE	FALSE	0.7954	0.541	TRUE	0.0853154	8.17496e-06	TRUE	2	8173	0.00272419	22.4158
Adenosine 5'-monophosphate (AMP) to threonine ratio	Malignant neoplasm of liver and intrahepatic bile ducts	rs147347726	T	C	T	C	-0.246746	0.0224	0.0196188	0.03495	FALSE	FALSE	FALSE	0.92	0.2235	TRUE	0.055735	9.5497e-06	TRUE	2	8173	0.00245236	20.1735
Adenosine 5'-monophosphate (AMP) to threonine ratio	Malignant neoplasm of liver and intrahepatic bile ducts	rs148214235	T	C	T	C	0.108752	-0.0148	0.112012	0.1537	FALSE	FALSE	FALSE	0.8957	0.113	TRUE	0.0244441	8.62601e-06	TRUE	2	8173	0.00247347	20.3476
Adenosine 5'-monophosphate (AMP) to threonine ratio	Malignant neoplasm of liver and intrahepatic bile ducts	rs149006118	A	G	A	G	-0.329668	-0.1359	0.0109141	0.008709	FALSE	FALSE	FALSE	0.7619	0.4486	TRUE	0.0739448	8.26155e-06	TRUE	2	8173	0.00233302	19.1895
Adenosine 5'-monophosphate (AMP) to threonine ratio	Malignant neoplasm of liver and intrahepatic bile ducts	rs185152621	G	A	G	A	0.359836	0.1363	0.00872772	0.01618	FALSE	FALSE	FALSE	0.671301	0.3213	TRUE	0.0814575	9.98651e-06	TRUE	2	8173	0.0026803	22.0536
Adenosine 5'-monophosphate (AMP) to threonine ratio	Malignant neoplasm of liver and intrahepatic bile ducts	rs1887539	T	C	T	C	-0.0839248	0.1494	0.260773	0.3212	FALSE	FALSE	FALSE	0.0850394	0.0868	TRUE	0.0175255	1.67844e-06	TRUE	2	8173	0.00306454	25.2249
Adenosine 5'-monophosphate (AMP) to threonine ratio	Malignant neoplasm of liver and intrahepatic bile ducts	rs190422137	G	A	G	A	0.185863	-0.0579	0.0356835	0.06205	FALSE	FALSE	FALSE	0.7341	0.1705	TRUE	0.040994	5.7905e-06	TRUE	2	8173	0.00250536	20.6106
Adenosine 5'-monophosphate (AMP) to threonine ratio	Malignant neoplasm of liver and intrahepatic bile ducts	rs191202003	T	G	T	G	-0.337406	0.2272	0.0101289	0.02907	FALSE	FALSE	FALSE	0.3499	0.2431	TRUE	0.0762817	9.72686e-06	TRUE	2	8173	0.00252074	20.7374
Adenosine 5'-monophosphate (AMP) to threonine ratio	Malignant neoplasm of liver and intrahepatic bile ducts	rs2348757	C	T	C	T	-0.0756226	-0.2226	0.273923	0.2832	FALSE	FALSE	FALSE	0.0139801	0.0906	TRUE	0.0170023	8.67549e-06	TRUE	2	8173	0.00305272	25.1273
Adenosine 5'-monophosphate (AMP) to threonine ratio	Malignant neoplasm of liver and intrahepatic bile ducts	rs4456500	A	G	A	G	-0.0729778	0.096	0.424711	0.4114	FALSE	FALSE	FALSE	0.2537	0.0841	TRUE	0.0162925	7.49143e-06	TRUE	2	8173	0.00290606	23.9166
Adenosine 5'-monophosphate (AMP) to threonine ratio	Malignant neoplasm of liver and intrahepatic bile ducts	rs552739367	A	G	A	G	0.109908	0.264	0.111676	0.08508	FALSE	FALSE	FALSE	0.0735106	0.1475	TRUE	0.02455	7.57265e-06	TRUE	2	8173	0.00245203	20.1708
Adenosine 5'-monophosphate (AMP) to threonine ratio	Malignant neoplasm of liver and intrahepatic bile ducts	rs55719753	C	T	C	T	0.192932	-0.0895	0.0340742	0.01601	FALSE	FALSE	FALSE	0.782299	0.3238	TRUE	0.0419446	4.23101e-06	TRUE	2	8173	0.00248644	20.4546
Adenosine 5'-monophosphate (AMP) to threonine ratio	Malignant neoplasm of liver and intrahepatic bile ducts	rs60110084	G	A	G	A	-0.157165	0.3059	0.063599	0.05134	FALSE	FALSE	FALSE	0.1065	0.1895	TRUE	0.0316136	6.64638e-07	TRUE	2	8173	0.00249534	20.538
Adenosine 5'-monophosphate (AMP) to threonine ratio	Malignant neoplasm of liver and intrahepatic bile ducts	rs61123534	C	T	C	T	0.347767	-0.0811	0.01	0.01938	FALSE	FALSE	FALSE	0.7812	0.2919	TRUE	0.0762567	5.10386e-06	TRUE	2	8173	0.00248814	20.4786
Adenosine 5'-monophosphate (AMP) to threonine ratio	Malignant neoplasm of liver and intrahepatic bile ducts	rs624580	C	T	C	T	0.492933	-0.0107	0.995113	0.9018	FALSE	FALSE	FALSE	0.9371	0.136	TRUE	0.110331	7.90393e-06	TRUE	2	8173	0.00253905	20.8987
Adenosine 5'-monophosphate (AMP) to threonine ratio	Malignant neoplasm of liver and intrahepatic bile ducts	rs6792151	G	T	G	T	0.0983446	0.0991	0.85388	0.9072	FALSE	FALSE	FALSE	0.485801	0.1421	TRUE	0.0218604	6.83525e-06	TRUE	2	8173	0.0024089	19.8248
Adenosine 5'-monophosphate (AMP) to threonine ratio	Malignant neoplasm of liver and intrahepatic bile ducts	rs7193227	G	A	G	A	-0.0917931	0.0148	0.818683	0.8267	FALSE	FALSE	FALSE	0.8906	0.1079	TRUE	0.0197987	3.54674e-06	TRUE	2	8173	0.00253511	20.8662
Adenosine 5'-monophosphate (AMP) to threonine ratio	Malignant neoplasm of liver and intrahepatic bile ducts	rs7871622	G	A	G	A	-0.0735652	0.0203	0.360754	0.5461	FALSE	FALSE	FALSE	0.8052	0.0823	TRUE	0.0165554	8.8479e-06	TRUE	2	8173	0.00249841	20.5633
Adenosine 5'-monophosphate (AMP) to threonine ratio	Malignant neoplasm of liver and intrahepatic bile ducts	rs79386316	T	C	T	C	0.140195	0.0547	0.0723701	0.05796	FALSE	FALSE	FALSE	0.755499	0.1755	TRUE	0.0301017	3.20268e-06	TRUE	2	8173	0.00255249	21.0095
2-methoxyhydroquinone sulfate (1) levels	Malignant neoplasm of liver and intrahepatic bile ducts	rs10029516	T	G	T	G	0.074466	-0.1637	0.528102	0.4544	FALSE	FALSE	FALSE	0.04548	0.0818	TRUE	0.0159824	3.17342e-06	TRUE	2	7487	0.00235325	19.3658
2-methoxyhydroquinone sulfate (1) levels	Malignant neoplasm of liver and intrahepatic bile ducts	rs115328838	C	T	C	T	-0.24227	0.0509	0.0316972	0.04974	FALSE	FALSE	FALSE	0.784099	0.1857	TRUE	0.0454868	1.00308e-07	TRUE	2	7487	0.0024836	20.4412
2-methoxyhydroquinone sulfate (1) levels	Malignant neoplasm of liver and intrahepatic bile ducts	rs116525876	G	A	G	A	-0.324561	0.2482	0.0121886	0.01258	FALSE	FALSE	FALSE	0.5147	0.3809	TRUE	0.0732939	9.50202e-06	TRUE	2	7487	0.00238042	19.5899
2-methoxyhydroquinone sulfate (1) levels	Malignant neoplasm of liver and intrahepatic bile ducts	rs11687064	G	A	G	A	0.143301	0.0354	0.0683915	0.04578	FALSE	FALSE	FALSE	0.8567	0.196	TRUE	0.0315137	5.43517e-06	TRUE	2	7487	0.00275763	22.7028
2-methoxyhydroquinone sulfate (1) levels	Malignant neoplasm of liver and intrahepatic bile ducts	rs13008556	A	G	A	G	0.166412	-0.1729	0.0543711	0.03771	FALSE	FALSE	FALSE	0.4261	0.2172	TRUE	0.0353515	2.5096e-06	TRUE	2	7487	0.00233482	19.2137
2-methoxyhydroquinone sulfate (1) levels	Malignant neoplasm of liver and intrahepatic bile ducts	rs139157655	G	A	G	A	0.332178	-0.3916	0.0117899	0.007747	FALSE	FALSE	FALSE	0.41	0.4752	TRUE	0.0738658	6.89018e-06	TRUE	2	7487	0.00242213	19.934
2-methoxyhydroquinone sulfate (1) levels	Malignant neoplasm of liver and intrahepatic bile ducts	rs16980161	T	G	T	G	0.225506	-0.0333	0.0257254	0.03725	FALSE	FALSE	FALSE	0.8767	0.2143	TRUE	0.0509598	9.63625e-06	TRUE	2	7487	0.00262312	21.5924
2-methoxyhydroquinone sulfate (1) levels	Malignant neoplasm of liver and intrahepatic bile ducts	rs17700494	T	G	T	G	0.189851	-0.0062	0.0387937	0.02305	FALSE	FALSE	FALSE	0.982	0.2758	TRUE	0.041213	4.09314e-06	TRUE	2	7487	0.00282228	23.2365
2-methoxyhydroquinone sulfate (1) levels	Malignant neoplasm of liver and intrahepatic bile ducts	rs2378383	G	A	G	A	0.113176	-0.2852	0.107926	0.1847	FALSE	FALSE	FALSE	0.00673798	0.1053	TRUE	0.0254167	8.47543e-06	TRUE	2	7487	0.00301245	24.807
2-methoxyhydroquinone sulfate (1) levels	Malignant neoplasm of liver and intrahepatic bile ducts	rs35408909	T	C	T	C	0.176982	-0.1399	0.048836	0.05691	FALSE	FALSE	FALSE	0.4245	0.1752	TRUE	0.0366288	1.35318e-06	TRUE	2	7487	0.00309698	25.5052
2-methoxyhydroquinone sulfate (1) levels	Malignant neoplasm of liver and intrahepatic bile ducts	rs375743116	T	C	T	C	-0.333754	-0.0964	0.0117481	0.008826	FALSE	FALSE	FALSE	0.8267	0.4401	TRUE	0.0745039	7.47509e-06	TRUE	2	7487	0.00245214	20.1816
2-methoxyhydroquinone sulfate (1) levels	Malignant neoplasm of liver and intrahepatic bile ducts	rs523359	G	A	G	A	0.0772697	0.0338	0.313614	0.2611	FALSE	FALSE	FALSE	0.715201	0.0927	TRUE	0.0171707	6.79262e-06	TRUE	2	7487	0.00338951	21.685
2-methoxyhydroquinone sulfate (1) levels	Malignant neoplasm of liver and intrahepatic bile ducts	rs6081420	A	G	A	G	0.0789613	-0.0564	0.559414	0.5364	FALSE	FALSE	FALSE	0.4916	0.082	TRUE	0.0162482	1.17563e-06	TRUE	2	7487	0.00301525	19.2834
2-methoxyhydroquinone sulfate (1) levels	Malignant neoplasm of liver and intrahepatic bile ducts	rs7237410	A	G	A	G	0.130216	0.1876	0.0822368	0.08613	FALSE	FALSE	FALSE	0.1974	0.1455	TRUE	0.0292662	8.61218e-06	TRUE	2	7487	0.00346868	22.1933
2-methoxyhydroquinone sulfate (1) levels	Malignant neoplasm of liver and intrahepatic bile ducts	rs72818498	A	T	A	T	-0.14797	-0.3072	0.0639184	0.05803	FALSE	TRUE	FALSE	0.0805397	0.1758	TRUE	0.0326402	5.80484e-06	TRUE	2	7487	0.00320973	20.5312
2-methoxyhydroquinone sulfate (1) levels	Malignant neoplasm of liver and intrahepatic bile ducts	rs7529989	G	A	G	A	-0.155773	-0.1272	0.0626838	0.05739	FALSE	FALSE	FALSE	0.4651	0.1741	TRUE	0.0328562	2.12625e-06	TRUE	2	7487	0.00305011	19.507
2-methoxyhydroquinone sulfate (1) levels	Malignant neoplasm of liver and intrahepatic bile ducts	rs853467	T	G	T	G	-0.0874648	-0.0986	0.2915	0.2804	FALSE	FALSE	FALSE	0.2764	0.0905	TRUE	0.0177984	8.91552e-07	TRUE	2	7487	0.00324731	20.7723
Cysteine-glutathione disulfide levels	Malignant neoplasm of liver and intrahepatic bile ducts	rs1002981	C	G	C	G	-0.0813106	-0.0696	0.296175	0.3397	FALSE	TRUE	FALSE	0.4209	0.0865	TRUE	0.0175132	3.4367e-06	TRUE	2	7812	0.0030566	19.5487
Cysteine-glutathione disulfide levels	Malignant neoplasm of liver and intrahepatic bile ducts	rs113915091	T	C	T	C	0.137262	0.2989	0.0977182	0.06212	FALSE	FALSE	FALSE	0.0815399	0.1716	TRUE	0.0268898	3.31487e-07	TRUE	2	7812	0.00325826	20.8426
Cysteine-glutathione disulfide levels	Malignant neoplasm of liver and intrahepatic bile ducts	rs115508378	G	A	G	A	-0.441819	-0.5915	0.00645078	0.0111	FALSE	FALSE	FALSE	0.1385	0.3993	TRUE	0.0996944	9.34758e-06	TRUE	2	7812	0.00325792	20.8404
Cysteine-glutathione disulfide levels	Malignant neoplasm of liver and intrahepatic bile ducts	rs12700541	A	G	A	G	-0.10084	0.1876	0.16788	0.2166	FALSE	FALSE	FALSE	0.0591494	0.0994	TRUE	0.0214422	2.56518e-06	TRUE	2	7812	0.00300574	19.2224
Cysteine-glutathione disulfide levels	Malignant neoplasm of liver and intrahepatic bile ducts	rs138783171	G	A	G	A	-0.2268	0.0984	0.026968	0.0289	FALSE	FALSE	FALSE	0.685799	0.2433	TRUE	0.0488307	3.40723e-06	TRUE	2	7812	0.00347889	22.2588
Cysteine-glutathione disulfide levels	Malignant neoplasm of liver and intrahepatic bile ducts	rs1427456	C	T	C	T	0.0829432	-0.1534	0.247016	0.299	FALSE	FALSE	FALSE	0.0859607	0.0894	TRUE	0.0186139	8.35142e-06	TRUE	2	7812	0.0041069	26.2936
Cysteine-glutathione disulfide levels	Malignant neoplasm of liver and intrahepatic bile ducts	rs144065268	T	C	T	C	-0.175901	0.0499	0.0413297	0.06077	FALSE	FALSE	FALSE	0.768199	0.1693	TRUE	0.039819	9.98384e-06	TRUE	2	7812	0.00305175	19.5175
Cysteine-glutathione disulfide levels	Malignant neoplasm of liver and intrahepatic bile ducts	rs146048920	A	G	A	G	0.348625	-0.9707	0.0115592	0.006804	FALSE	FALSE	FALSE	0.05425	0.5043	TRUE	0.0742628	2.67284e-06	TRUE	2	7812	0.00331538	21.2092
Cysteine-glutathione disulfide levels	Malignant neoplasm of liver and intrahepatic bile ducts	rs150977811	G	A	G	A	-0.232998	0.0394	0.0241151	0.01454	FALSE	FALSE	FALSE	0.9075	0.3393	TRUE	0.0513475	5.6879e-06	TRUE	2	7812	0.00332804	21.2904
Cysteine-glutathione disulfide levels	Malignant neoplasm of liver and intrahepatic bile ducts	rs2541497	T	G	T	G	0.0768259	0.026	0.3649	0.3499	FALSE	FALSE	FALSE	0.7605	0.0853	TRUE	0.016638	3.88405e-06	TRUE	2	7812	0.00312327	19.9764
Cysteine-glutathione disulfide levels	Malignant neoplasm of liver and intrahepatic bile ducts	rs28430399	A	C	A	C	-0.132875	-0.1712	0.0775144	0.07325	FALSE	FALSE	FALSE	0.2716	0.1557	TRUE	0.029511	6.71433e-06	TRUE	2	7812	0.00304566	19.4785
Cysteine-glutathione disulfide levels	Malignant neoplasm of liver and intrahepatic bile ducts	rs2874684	A	G	A	G	-0.0769489	-0.1442	0.340809	0.2803	FALSE	FALSE	FALSE	0.1129	0.091	TRUE	0.0168404	4.89346e-06	TRUE	2	7812	0.00301839	19.3035
Cysteine-glutathione disulfide levels	Malignant neoplasm of liver and intrahepatic bile ducts	rs3859862	G	A	G	A	-0.289961	-0.0226	0.353678	0.3307	FALSE	FALSE	FALSE	0.7947	0.0869	TRUE	0.0165156	5.27397e-69	TRUE	2	7812	0.00343599	21.9834
Cysteine-glutathione disulfide levels	Malignant neoplasm of liver and intrahepatic bile ducts	rs4146680	A	G	A	G	-0.237734	-0.5419	0.972357	0.9857	FALSE	FALSE	FALSE	0.1375	0.3649	TRUE	0.0498308	1.83485e-06	TRUE	2	7812	0.00341018	21.8177
Cysteine-glutathione disulfide levels	Malignant neoplasm of liver and intrahepatic bile ducts	rs4343521	A	T	A	T	0.104707	-0.1158	0.134149	0.1157	FALSE	TRUE	FALSE	0.3631	0.1274	TRUE	0.0229561	5.08672e-06	TRUE	2	7812	0.0030496	19.5037
Cysteine-glutathione disulfide levels	Malignant neoplasm of liver and intrahepatic bile ducts	rs4393886	G	A	G	A	-0.103549	-0.0876	0.132336	0.2088	FALSE	FALSE	FALSE	0.3832	0.1005	TRUE	0.0234095	9.71724e-06	TRUE	2	7812	0.00328544	21.017
Cysteine-glutathione disulfide levels	Malignant neoplasm of liver and intrahepatic bile ducts	rs4835265	A	C	A	C	-0.094198	-0.0537	0.171665	0.1717	FALSE	FALSE	FALSE	0.6206	0.1086	TRUE	0.0208841	6.46692e-06	TRUE	2	7812	0.00346603	28.3499
Cysteine-glutathione disulfide levels	Malignant neoplasm of liver and intrahepatic bile ducts	rs4955397	C	T	C	T	-0.193483	-0.2315	0.0411961	0.102	FALSE	FALSE	FALSE	0.0858401	0.1348	TRUE	0.0396694	1.07498e-06	TRUE	2	7812	0.00260534	21.2916
Cysteine-glutathione disulfide levels	Malignant neoplasm of liver and intrahepatic bile ducts	rs55672111	G	C	G	C	-0.0991489	-0.1554	0.15029	0.09088	FALSE	TRUE	FALSE	0.2788	0.1435	TRUE	0.0223933	9.5279e-06	TRUE	2	7812	0.00249359	20.376
Cysteine-glutathione disulfide levels	Malignant neoplasm of liver and intrahepatic bile ducts	rs55728962	T	G	T	G	-0.243998	-0.4178	0.0240631	0.02715	FALSE	FALSE	FALSE	0.0954707	0.2506	TRUE	0.0518397	2.51656e-06	TRUE	2	7812	0.00240739	19.67
Cysteine-glutathione disulfide levels	Malignant neoplasm of liver and intrahepatic bile ducts	rs55975236	C	T	C	T	-0.109463	-0.0844	0.134579	0.07826	FALSE	FALSE	FALSE	0.5887	0.1561	TRUE	0.0238977	4.63943e-06	TRUE	2	7812	0.0026652	21.7821
Cysteine-glutathione disulfide levels	Malignant neoplasm of liver and intrahepatic bile ducts	rs58233799	G	C	G	C	-0.225717	-0.1315	0.0249615	0.02091	FALSE	TRUE	FALSE	0.6469	0.287	TRUE	0.0504409	7.64514e-06	TRUE	2	7812	0.0024251	19.815
Cysteine-glutathione disulfide levels	Malignant neoplasm of liver and intrahepatic bile ducts	rs6688638	C	T	C	T	-0.0805562	0.0523	0.649444	0.737	FALSE	FALSE	FALSE	0.5722	0.0927	TRUE	0.0165959	1.21005e-06	TRUE	2	7812	0.00247622	20.2337
Cysteine-glutathione disulfide levels	Malignant neoplasm of liver and intrahepatic bile ducts	rs74061506	A	T	A	T	0.143228	-0.2712	0.0660402	0.07037	FALSE	TRUE	FALSE	0.0884403	0.1592	TRUE	0.031959	7.4077e-06	TRUE	2	7812	0.00236464	19.3199
Cysteine-glutathione disulfide levels	Malignant neoplasm of liver and intrahepatic bile ducts	rs79593298	C	G	C	G	-0.176411	-0.273	0.042837	0.01335	FALSE	TRUE	FALSE	0.451	0.3621	TRUE	0.0391887	6.74512e-06	TRUE	2	7812	0.00245348	20.0475
Cysteine-glutathione disulfide levels	Malignant neoplasm of liver and intrahepatic bile ducts	rs912801	T	C	T	C	0.241395	0.0886	0.0219118	0.02691	FALSE	FALSE	FALSE	0.723701	0.2505	TRUE	0.0539532	7.67136e-06	TRUE	2	7812	0.00250206	20.4454
Cysteine-glutathione disulfide levels	Malignant neoplasm of liver and intrahepatic bile ducts	rs924138	C	T	C	T	0.101806	-0.0583	0.610003	0.545	FALSE	FALSE	FALSE	0.4758	0.0818	TRUE	0.0166081	8.79347e-10	TRUE	2	7812	0.0024631	20.1263
Pseudouridine levels	Malignant neoplasm of liver and intrahepatic bile ducts	rs10029860	A	C	A	C	0.091721	-0.1151	0.525763	0.5076	FALSE	FALSE	FALSE	0.1574	0.0814	TRUE	0.0142683	1.29028e-10	TRUE	2	8213	0.0027899	22.8041
Pseudouridine levels	Malignant neoplasm of liver and intrahepatic bile ducts	rs1019213	G	A	G	A	-0.0706679	-0.0355	0.717274	0.6389	FALSE	FALSE	FALSE	0.674899	0.0847	TRUE	0.0159514	9.41491e-06	TRUE	2	8213	0.00301116	24.6181
Pseudouridine levels	Malignant neoplasm of liver and intrahepatic bile ducts	rs10411485	T	C	T	C	-0.278553	0.4313	0.014989	0.0104	FALSE	FALSE	FALSE	0.2945	0.4114	TRUE	0.0583525	1.80935e-06	TRUE	2	8213	0.00335024	27.3996
Pseudouridine levels	Malignant neoplasm of liver and intrahepatic bile ducts	rs11073839	A	G	A	G	-0.108652	0.0157	0.150646	0.1502	FALSE	FALSE	FALSE	0.8911	0.1146	TRUE	0.020066	6.13894e-08	TRUE	2	8213	0.00242189	19.7887
Pseudouridine levels	Malignant neoplasm of liver and intrahepatic bile ducts	rs11595998	A	G	A	G	0.0686049	-0.0013	0.358767	0.3938	FALSE	FALSE	FALSE	0.9879	0.0837	TRUE	0.0154474	8.94614e-06	TRUE	2	8213	0.0023487	19.1894
Pseudouridine levels	Malignant neoplasm of liver and intrahepatic bile ducts	rs1317659	C	T	C	T	-0.075747	-0.1437	0.263293	0.3149	FALSE	FALSE	FALSE	0.1035	0.0883	TRUE	0.0164004	3.86329e-06	TRUE	2	8213	0.0022836	18.6516
Pseudouridine levels	Malignant neoplasm of liver and intrahepatic bile ducts	rs141819216	G	A	G	A	0.261042	-0.6312	0.0153563	0.004344	FALSE	FALSE	FALSE	0.3231	0.6388	TRUE	0.0576929	6.04859e-06	TRUE	2	8213	0.00252657	20.6412
Pseudouridine levels	Malignant neoplasm of liver and intrahepatic bile ducts	rs148608463	A	G	A	G	0.076533	0.0593	0.350563	0.4222	FALSE	FALSE	FALSE	0.4738	0.0827	TRUE	0.0150118	3.42932e-07	TRUE	2	8213	0.00238076	19.4471
Pseudouridine levels	Malignant neoplasm of liver and intrahepatic bile ducts	rs149866023	T	C	T	C	-0.231802	0.0093	0.0195146	0.02283	FALSE	FALSE	FALSE	0.9728	0.2724	TRUE	0.0515528	6.91118e-06	TRUE	2	8213	0.00228189	18.6377
Pseudouridine levels	Malignant neoplasm of liver and intrahepatic bile ducts	rs150297213	G	C	G	C	0.196244	0.295	0.0298233	0.01574	FALSE	TRUE	FALSE	0.3768	0.3339	TRUE	0.0422355	3.37741e-06	TRUE	2	8213	0.00244892	20.0052
Pseudouridine levels	Malignant neoplasm of liver and intrahepatic bile ducts	rs1665914	T	C	T	C	-0.0697917	0.0306	0.347761	0.439	FALSE	FALSE	FALSE	0.7088	0.082	TRUE	0.0150336	3.44433e-06	TRUE	2	8213	0.00227337	18.5679
Pseudouridine levels	Malignant neoplasm of liver and intrahepatic bile ducts	rs16942363	T	C	T	C	0.286009	-0.3551	0.0124094	0.00646	FALSE	FALSE	FALSE	0.5085	0.5371	TRUE	0.0640696	8.04306e-06	TRUE	2	8213	0.00246768	20.1588
Pseudouridine levels	Malignant neoplasm of liver and intrahepatic bile ducts	rs2029019	C	T	C	T	-0.0685147	-0.1794	0.532707	0.4697	FALSE	FALSE	FALSE	0.0298999	0.0826	TRUE	0.0147955	3.64284e-06	TRUE	2	8213	0.00236594	19.3258
Pseudouridine levels	Malignant neoplasm of liver and intrahepatic bile ducts	rs28473373	C	G	C	G	-0.159652	0.4471	0.04815	0.009769	FALSE	TRUE	FALSE	0.3081	0.4387	TRUE	0.0337209	2.19562e-06	TRUE	2	8213	0.00273641	22.3602
Pseudouridine levels	Malignant neoplasm of liver and intrahepatic bile ducts	rs35042303	T	C	T	C	0.127614	-0.1058	0.0662945	0.0436	FALSE	FALSE	FALSE	0.597601	0.2004	TRUE	0.028768	9.16588e-06	TRUE	2	8213	0.00265143	21.6639
Pseudouridine levels	Malignant neoplasm of liver and intrahepatic bile ducts	rs4913051	A	G	A	G	-0.127554	0.0005	0.0723128	0.1007	FALSE	FALSE	FALSE	0.9971	0.1357	TRUE	0.0278086	4.50014e-06	TRUE	2	8213	0.00261215	21.3421
Pseudouridine levels	Malignant neoplasm of liver and intrahepatic bile ducts	rs62261564	C	T	C	T	0.162511	-0.1468	0.0403761	0.02279	FALSE	FALSE	FALSE	0.588901	0.2716	TRUE	0.0363692	7.88164e-06	TRUE	2	8213	0.00510157	41.7858
Pseudouridine levels	Malignant neoplasm of liver and intrahepatic bile ducts	rs711972	T	C	T	C	0.0684092	-0.042	0.431115	0.5547	FALSE	FALSE	FALSE	0.6081	0.082	TRUE	0.0144163	2.08249e-06	TRUE	2	8213	0.002314	18.9005
Pseudouridine levels	Malignant neoplasm of liver and intrahepatic bile ducts	rs73850513	T	C	T	C	-0.104798	-0.0215	0.110685	0.07213	FALSE	FALSE	FALSE	0.8926	0.1591	TRUE	0.0228319	4.43233e-06	TRUE	2	8213	0.00230022	18.7877
Pseudouridine levels	Malignant neoplasm of liver and intrahepatic bile ducts	rs75538780	C	G	C	G	0.102831	-0.0638	0.118458	0.1822	FALSE	TRUE	FALSE	0.547299	0.1059	TRUE	0.0219625	2.8396e-06	TRUE	2	8213	0.00231717	18.9265
Pseudouridine levels	Malignant neoplasm of liver and intrahepatic bile ducts	rs77924615	A	G	A	G	-0.102485	0.089	0.192804	0.2222	FALSE	FALSE	FALSE	0.3676	0.0987	TRUE	0.0183808	2.46613e-08	TRUE	2	8213	0.00257266	21.0187
Pseudouridine levels	Malignant neoplasm of liver and intrahepatic bile ducts	rs78006981	A	G	A	G	0.169844	0.0304	0.0398165	0.02418	FALSE	FALSE	FALSE	0.9106	0.2706	TRUE	0.0362151	2.734e-06	TRUE	2	8213	0.00224359	18.3241
S-adenosylhomocysteine (SAH) to leucine ratio	Malignant neoplasm of liver and intrahepatic bile ducts	rs10029860	A	C	A	C	0.0902922	-0.1151	0.525561	0.5076	FALSE	FALSE	FALSE	0.1574	0.0814	TRUE	0.0168144	7.87705e-08	TRUE	2	6122	0.00232389	18.9815
S-adenosylhomocysteine (SAH) to leucine ratio	Malignant neoplasm of liver and intrahepatic bile ducts	rs115369842	A	G	A	G	-0.185124	-0.1601	0.0464812	0.06471	FALSE	FALSE	FALSE	0.3381	0.1672	TRUE	0.0394056	2.62836e-06	TRUE	2	6122	0.00268409	21.9315
S-adenosylhomocysteine (SAH) to leucine ratio	Malignant neoplasm of liver and intrahepatic bile ducts	rs12027894	A	G	A	G	-0.0820634	0.0946	0.301879	0.2957	FALSE	FALSE	FALSE	0.2878	0.089	TRUE	0.018197	6.49122e-06	TRUE	2	6122	0.00263291	21.5122
S-adenosylhomocysteine (SAH) to leucine ratio	Malignant neoplasm of liver and intrahepatic bile ducts	rs12126094	A	G	A	G	0.0811642	0.0443	0.367704	0.3983	FALSE	FALSE	FALSE	0.5931	0.0829	TRUE	0.0176234	4.11497e-06	TRUE	2	6122	0.0025145	20.5424
S-adenosylhomocysteine (SAH) to leucine ratio	Malignant neoplasm of liver and intrahepatic bile ducts	rs12213779	C	T	C	T	0.169325	-0.1131	0.359597	0.3806	FALSE	FALSE	FALSE	0.1755	0.0835	TRUE	0.0170883	3.81015e-23	TRUE	2	6122	0.00227859	18.6106
S-adenosylhomocysteine (SAH) to leucine ratio	Malignant neoplasm of liver and intrahepatic bile ducts	rs12436851	T	A	T	A	-0.112138	0.1205	0.211303	0.1797	FALSE	TRUE	FALSE	0.2709	0.1094	TRUE	0.0208787	7.83455e-08	TRUE	2	6122	0.00276391	22.5855
S-adenosylhomocysteine (SAH) to leucine ratio	Malignant neoplasm of liver and intrahepatic bile ducts	rs1257248	A	G	A	G	-0.259356	-0.1493	0.978983	0.9651	FALSE	FALSE	FALSE	0.5041	0.2234	TRUE	0.0582867	8.60098e-06	TRUE	2	6122	0.00268561	21.944
S-adenosylhomocysteine (SAH) to leucine ratio	Malignant neoplasm of liver and intrahepatic bile ducts	rs12591617	T	G	T	G	-0.0747336	0.0259	0.46851	0.4137	FALSE	FALSE	FALSE	0.755299	0.0831	TRUE	0.0167012	7.65062e-06	TRUE	2	6122	0.00243695	19.9073
S-adenosylhomocysteine (SAH) to leucine ratio	Malignant neoplasm of liver and intrahepatic bile ducts	rs143852380	G	A	G	A	-0.324583	-0.0822	0.015216	0.02681	FALSE	FALSE	FALSE	0.744099	0.2517	TRUE	0.0682607	1.98396e-06	TRUE	2	6122	0.062021	545.374
S-adenosylhomocysteine (SAH) to leucine ratio	Malignant neoplasm of liver and intrahepatic bile ducts	rs147878919	A	C	A	C	-0.489347	0.0193	0.00585326	0.008343	FALSE	FALSE	FALSE	0.9665	0.4586	TRUE	0.110063	8.74521e-06	TRUE	2	6122	0.00275346	22.7733
S-adenosylhomocysteine (SAH) to leucine ratio	Malignant neoplasm of liver and intrahepatic bile ducts	rs1534841	A	G	A	G	0.0805233	-0.0172	0.326483	0.2807	FALSE	FALSE	FALSE	0.8501	0.0911	TRUE	0.0178911	6.77154e-06	TRUE	2	6122	0.00235362	19.4585
S-adenosylhomocysteine (SAH) to leucine ratio	Malignant neoplasm of liver and intrahepatic bile ducts	rs17123334	A	G	A	G	0.0769934	0.007	0.368312	0.3899	FALSE	FALSE	FALSE	0.9336	0.0836	TRUE	0.0173712	9.32552e-06	TRUE	2	6122	0.00230407	19.0479
S-adenosylhomocysteine (SAH) to leucine ratio	Malignant neoplasm of liver and intrahepatic bile ducts	rs17242809	G	A	G	A	-0.243592	0.1564	0.0256642	0.03958	FALSE	FALSE	FALSE	0.4518	0.2078	TRUE	0.0521089	2.94431e-06	TRUE	2	6122	0.00227343	18.794
S-adenosylhomocysteine (SAH) to leucine ratio	Malignant neoplasm of liver and intrahepatic bile ducts	rs192307732	A	G	A	G	-0.371145	-0.0451	0.0114679	0.01361	FALSE	FALSE	FALSE	0.8996	0.3577	TRUE	0.0782416	2.09976e-06	TRUE	2	6122	0.00279291	23.1004
S-adenosylhomocysteine (SAH) to leucine ratio	Malignant neoplasm of liver and intrahepatic bile ducts	rs2526030	A	C	A	C	-0.251851	0.2294	0.974576	0.9758	FALSE	FALSE	FALSE	0.3932	0.2687	TRUE	0.0532815	2.28086e-06	TRUE	2	6122	0.00255191	21.102
S-adenosylhomocysteine (SAH) to leucine ratio	Malignant neoplasm of liver and intrahepatic bile ducts	rs2833782	T	C	T	C	0.12273	-0.0382	0.106509	0.08025	FALSE	FALSE	FALSE	0.7989	0.1501	TRUE	0.0269756	5.37293e-06	TRUE	2	6122	0.00285279	23.5972
S-adenosylhomocysteine (SAH) to leucine ratio	Malignant neoplasm of liver and intrahepatic bile ducts	rs4488419	C	T	C	T	0.0772235	0.1899	0.408755	0.331	FALSE	FALSE	FALSE	0.0297297	0.0874	TRUE	0.0174267	9.36472e-06	TRUE	2	6122	0.00229904	19.0062
S-adenosylhomocysteine (SAH) to leucine ratio	Malignant neoplasm of liver and intrahepatic bile ducts	rs4871791	T	C	T	C	0.075072	0.0418	0.454218	0.5344	FALSE	FALSE	FALSE	0.611799	0.0823	TRUE	0.0168442	8.3178e-06	TRUE	2	6122	0.00307891	25.4733
S-adenosylhomocysteine (SAH) to leucine ratio	Malignant neoplasm of liver and intrahepatic bile ducts	rs4990638	C	T	C	T	0.140229	-0.0584	0.095128	0.09407	FALSE	FALSE	FALSE	0.6772	0.1404	TRUE	0.0286782	1.00969e-06	TRUE	2	6122	0.00229524	18.9747
S-adenosylhomocysteine (SAH) to leucine ratio	Malignant neoplasm of liver and intrahepatic bile ducts	rs57576005	T	C	T	C	-0.0770026	0.0308	0.440515	0.4785	FALSE	FALSE	FALSE	0.707801	0.0821	TRUE	0.0173291	8.8493e-06	TRUE	2	6122	0.0029895	24.7314
S-adenosylhomocysteine (SAH) to leucine ratio	Malignant neoplasm of liver and intrahepatic bile ducts	rs6927116	T	C	T	C	-0.0902265	0.1916	0.757207	0.823	FALSE	FALSE	FALSE	0.0728501	0.1068	TRUE	0.0195254	3.81944e-06	TRUE	2	6122	0.00658577	54.6796
S-adenosylhomocysteine (SAH) to leucine ratio	Malignant neoplasm of liver and intrahepatic bile ducts	rs770571	A	G	A	G	-0.13223	-0.148	0.0975329	0.06652	FALSE	FALSE	FALSE	0.3713	0.1656	TRUE	0.0282509	2.86116e-06	TRUE	2	6122	0.00220236	18.2052
S-adenosylhomocysteine (SAH) to leucine ratio	Malignant neoplasm of liver and intrahepatic bile ducts	rs77300904	A	G	A	G	0.158372	0.4054	0.0615233	0.0682	FALSE	FALSE	FALSE	0.0122501	0.1618	TRUE	0.0347458	5.16341e-06	TRUE	2	6122	0.00248723	20.5658
S-adenosylhomocysteine (SAH) to leucine ratio	Malignant neoplasm of liver and intrahepatic bile ducts	rs77924615	A	G	A	G	-0.0958892	0.089	0.188665	0.2222	FALSE	FALSE	FALSE	0.3676	0.0987	TRUE	0.0216762	9.70193e-06	TRUE	2	6122	0.00224982	18.5984
S-adenosylhomocysteine (SAH) to leucine ratio	Malignant neoplasm of liver and intrahepatic bile ducts	rs8072956	C	G	C	G	-0.0777555	0.1059	0.393477	0.4124	FALSE	TRUE	FALSE	0.2012	0.0829	TRUE	0.0171342	5.67798e-06	TRUE	2	6122	0.00223138	18.4456
S-adenosylhomocysteine (SAH) to leucine ratio	Malignant neoplasm of liver and intrahepatic bile ducts	rs857241	G	T	G	T	0.239805	0.5345	0.0253952	0.01508	FALSE	FALSE	FALSE	0.1316	0.3545	TRUE	0.0538925	8.59968e-06	TRUE	2	6122	0.00230503	19.0558
5,6-dihydrouridine levels	Malignant neoplasm of liver and intrahepatic bile ducts	rs10029860	A	C	A	C	0.0827734	-0.1151	0.52504	0.5076	FALSE	FALSE	FALSE	0.1574	0.0814	TRUE	0.0145693	1.33641e-08	TRUE	2	8210	0.00241623	19.9773
5,6-dihydrouridine levels	Malignant neoplasm of liver and intrahepatic bile ducts	rs1169302	G	T	G	T	0.0703678	0.091	0.424185	0.465	FALSE	FALSE	FALSE	0.2642	0.0815	TRUE	0.0148577	2.1786e-06	TRUE	2	8210	0.00252795	20.9033
5,6-dihydrouridine levels	Malignant neoplasm of liver and intrahepatic bile ducts	rs117220589	T	C	T	C	0.205439	0.5888	0.0253597	0.01103	FALSE	FALSE	FALSE	0.1462	0.4052	TRUE	0.0461891	8.67665e-06	TRUE	2	8210	0.00336584	27.8552
5,6-dihydrouridine levels	Malignant neoplasm of liver and intrahepatic bile ducts	rs117958023	C	T	C	T	-0.431655	0.6748	0.0122726	0.0116	FALSE	FALSE	FALSE	0.0735495	0.3771	TRUE	0.0664494	8.24901e-11	TRUE	2	8210	0.00330285	23.7135
5,6-dihydrouridine levels	Malignant neoplasm of liver and intrahepatic bile ducts	rs11847973	A	C	A	C	0.0694257	-0.0354	0.646594	0.5978	FALSE	FALSE	FALSE	0.6708	0.0834	TRUE	0.0155452	7.96753e-06	TRUE	2	8210	0.00273168	19.6014
5,6-dihydrouridine levels	Malignant neoplasm of liver and intrahepatic bile ducts	rs11928501	A	C	A	C	-0.238695	-0.0511	0.980934	0.9834	FALSE	FALSE	FALSE	0.8704	0.3135	TRUE	0.0524817	5.41183e-06	TRUE	2	8210	0.00271198	19.4597
5,6-dihydrouridine levels	Malignant neoplasm of liver and intrahepatic bile ducts	rs145480011	G	A	G	A	0.121247	-0.0252	0.0804689	0.08552	FALSE	FALSE	FALSE	0.8631	0.1459	TRUE	0.0269179	6.65767e-06	TRUE	2	8210	0.0027766	19.9247
5,6-dihydrouridine levels	Malignant neoplasm of liver and intrahepatic bile ducts	rs146662153	T	C	T	C	0.287188	-0.6422	0.0136108	0.004442	FALSE	FALSE	FALSE	0.3014	0.6215	TRUE	0.0632562	5.62325e-06	TRUE	2	8210	0.00280544	20.1322
5,6-dihydrouridine levels	Malignant neoplasm of liver and intrahepatic bile ducts	rs148141225	T	C	T	C	-0.215968	-0.2497	0.0237541	0.04757	FALSE	FALSE	FALSE	0.195	0.1927	TRUE	0.0480762	7.04889e-06	TRUE	2	8210	0.00310794	22.3097
5,6-dihydrouridine levels	Malignant neoplasm of liver and intrahepatic bile ducts	rs150297213	G	C	G	C	0.19183	0.295	0.0298343	0.01574	FALSE	TRUE	FALSE	0.3768	0.3339	TRUE	0.0431147	8.6147e-06	TRUE	2	8210	0.00303358	21.7743
5,6-dihydrouridine levels	Malignant neoplasm of liver and intrahepatic bile ducts	rs1506925	C	G	C	G	0.113301	-0.0863	0.895604	0.8823	FALSE	TRUE	FALSE	0.4925	0.1257	TRUE	0.0240218	2.39819e-06	TRUE	2	8210	0.00275603	19.7766
5,6-dihydrouridine levels	Malignant neoplasm of liver and intrahepatic bile ducts	rs16942363	T	C	T	C	0.319391	-0.3551	0.0125353	0.00646	FALSE	FALSE	FALSE	0.5085	0.5371	TRUE	0.0650751	9.19935e-07	TRUE	2	8210	0.00292182	20.9698
5,6-dihydrouridine levels	Malignant neoplasm of liver and intrahepatic bile ducts	rs2242047	T	C	T	C	-0.341909	-0.0412	0.015545	0.01181	FALSE	FALSE	FALSE	0.9124	0.3747	TRUE	0.0589871	6.77817e-09	TRUE	2	8210	0.00296285	21.2652
5,6-dihydrouridine levels	Malignant neoplasm of liver and intrahepatic bile ducts	rs2278278	A	C	A	C	0.101238	0.0801	0.874215	0.7796	FALSE	FALSE	FALSE	0.4139	0.0981	TRUE	0.0224889	6.74095e-06	TRUE	2	8210	0.0030387	21.8112
5,6-dihydrouridine levels	Malignant neoplasm of liver and intrahepatic bile ducts	rs2876012	T	C	T	C	-0.090324	0.0434	0.841815	0.8774	FALSE	FALSE	FALSE	0.725499	0.1236	TRUE	0.0200627	6.72894e-06	TRUE	2	8210	0.00339257	24.3599
5,6-dihydrouridine levels	Malignant neoplasm of liver and intrahepatic bile ducts	rs4845401	G	C	G	C	-0.0666472	0.062	0.416207	0.3874	FALSE	TRUE	FALSE	0.4587	0.0837	TRUE	0.0149853	8.6877e-06	TRUE	2	8210	0.00270572	19.4147
5,6-dihydrouridine levels	Malignant neoplasm of liver and intrahepatic bile ducts	rs55860423	T	C	T	C	-0.064802	-0.0275	0.536336	0.4902	FALSE	FALSE	FALSE	0.7358	0.0815	TRUE	0.0146627	9.89182e-06	TRUE	2	8210	0.00331475	23.7993
5,6-dihydrouridine levels	Malignant neoplasm of liver and intrahepatic bile ducts	rs55990066	C	T	C	T	-0.282315	-0.007	0.062868	0.08071	FALSE	FALSE	FALSE	0.9625	0.1493	TRUE	0.0300068	5.03991e-21	TRUE	2	8210	0.00285836	20.513
5,6-dihydrouridine levels	Malignant neoplasm of liver and intrahepatic bile ducts	rs57179147	A	G	A	G	0.100892	-0.0597	0.124641	0.1111	FALSE	FALSE	FALSE	0.649101	0.1312	TRUE	0.0228093	9.71983e-06	TRUE	2	8210	0.00292538	20.9954
5,6-dihydrouridine levels	Malignant neoplasm of liver and intrahepatic bile ducts	rs58495411	C	G	C	G	0.0670684	0.0264	0.380215	0.339	FALSE	TRUE	FALSE	0.757699	0.0856	TRUE	0.0151586	9.66907e-06	TRUE	2	8210	0.00271149	19.4562
5,6-dihydrouridine levels	Malignant neoplasm of liver and intrahepatic bile ducts	rs60918373	A	T	A	T	0.0972348	-0.03	0.160568	0.1604	FALSE	TRUE	FALSE	0.7878	0.1113	TRUE	0.0198894	1.01469e-06	TRUE	2	8210	0.00374152	26.8749
5,6-dihydrouridine levels	Malignant neoplasm of liver and intrahepatic bile ducts	rs6456703	T	C	T	C	0.0855064	0.0219	0.246312	0.2259	FALSE	FALSE	FALSE	0.8234	0.0983	TRUE	0.017027	5.1185e-07	TRUE	2	8210	0.0028536	20.4788
5,6-dihydrouridine levels	Malignant neoplasm of liver and intrahepatic bile ducts	rs6555016	T	C	T	C	0.165706	0.8256	0.0435606	0.02487	FALSE	FALSE	FALSE	0.00285897	0.2768	TRUE	0.0354943	3.03371e-06	TRUE	2	8210	0.00305413	21.9223
5,6-dihydrouridine levels	Malignant neoplasm of liver and intrahepatic bile ducts	rs7187733	C	T	C	T	-0.0726811	0.0995	0.678174	0.629	FALSE	FALSE	FALSE	0.2363	0.084	TRUE	0.0157796	4.10485e-06	TRUE	2	8210	0.00274743	19.7148
5,6-dihydrouridine levels	Malignant neoplasm of liver and intrahepatic bile ducts	rs72637690	T	A	T	A	0.105775	0.0183	0.108277	0.08808	FALSE	TRUE	FALSE	0.8998	0.1452	TRUE	0.023684	7.96653e-06	TRUE	2	8210	0.00274297	19.6827
5,6-dihydrouridine levels	Malignant neoplasm of liver and intrahepatic bile ducts	rs72721052	A	G	A	G	0.230261	0.1199	0.0252987	0.01459	FALSE	FALSE	FALSE	0.7256	0.3416	TRUE	0.0466898	8.1509e-07	TRUE	2	8210	0.00332098	23.8441
5,6-dihydrouridine levels	Malignant neoplasm of liver and intrahepatic bile ducts	rs73370164	A	G	A	G	0.185684	-0.0695	0.0368383	0.03267	FALSE	FALSE	FALSE	0.7617	0.229	TRUE	0.0385633	1.47158e-06	TRUE	2	8210	0.00295487	21.2077
5,6-dihydrouridine levels	Malignant neoplasm of liver and intrahepatic bile ducts	rs74682209	A	G	A	G	-0.155818	-0.1706	0.0573546	0.1286	FALSE	FALSE	FALSE	0.1637	0.1225	TRUE	0.0315912	8.1262e-07	TRUE	2	8210	0.00224293	18.5165
5,6-dihydrouridine levels	Malignant neoplasm of liver and intrahepatic bile ducts	rs76226949	T	A	T	A	-0.294446	0.145	0.0137889	0.02407	FALSE	TRUE	FALSE	0.581	0.2628	TRUE	0.0622756	2.26622e-06	TRUE	2	8210	0.00218773	18.0599
5,6-dihydrouridine levels	Malignant neoplasm of liver and intrahepatic bile ducts	rs76866514	C	A	C	A	-0.166189	-0.0697	0.0437018	0.0848	FALSE	FALSE	FALSE	0.6329	0.1459	TRUE	0.0354757	2.80524e-06	TRUE	2	8210	0.0024562	20.2816
5,6-dihydrouridine levels	Malignant neoplasm of liver and intrahepatic bile ducts	rs796273	C	T	C	T	-0.0801594	-0.0318	0.218047	0.2202	FALSE	FALSE	FALSE	0.746299	0.0982	TRUE	0.0178036	6.71853e-06	TRUE	2	8210	0.00241748	19.9611
5,6-dihydrouridine levels	Malignant neoplasm of liver and intrahepatic bile ducts	rs9921797	T	G	T	G	0.142327	-0.1439	0.0662304	0.03121	FALSE	FALSE	FALSE	0.5443	0.2373	TRUE	0.0292013	1.09373e-06	TRUE	2	8210	0.00232395	19.187
Ceramide (d18:1/17:0, d17:1/18:0) levels	Malignant neoplasm of liver and intrahepatic bile ducts	rs1003023	C	G	C	G	0.248964	0.1514	0.0330378	0.06616	FALSE	TRUE	FALSE	0.3568	0.1643	TRUE	0.0503215	7.51854e-07	TRUE	2	6073	0.00254271	20.9977
Ceramide (d18:1/17:0, d17:1/18:0) levels	Malignant neoplasm of liver and intrahepatic bile ducts	rs113650084	A	G	A	G	-0.484832	0.2053	0.00780856	0.01567	FALSE	FALSE	FALSE	0.542199	0.3368	TRUE	0.101287	1.69551e-06	TRUE	2	6073	0.00235166	19.4163
Ceramide (d18:1/17:0, d17:1/18:0) levels	Malignant neoplasm of liver and intrahepatic bile ducts	rs11604424	T	C	T	C	-0.101444	0.0421	0.796732	0.7547	FALSE	FALSE	FALSE	0.6549	0.0943	TRUE	0.0220382	4.16263e-06	TRUE	2	6073	0.00245668	20.2855
Ceramide (d18:1/17:0, d17:1/18:0) levels	Malignant neoplasm of liver and intrahepatic bile ducts	rs116883956	T	C	T	C	-0.423841	-0.0164	0.00926235	0.006794	FALSE	FALSE	FALSE	0.9736	0.495	TRUE	0.0938774	6.33649e-06	TRUE	2	6073	0.00243293	20.0889
Ceramide (d18:1/17:0, d17:1/18:0) levels	Malignant neoplasm of liver and intrahepatic bile ducts	rs117916590	A	G	A	G	0.251425	0.0021	0.0278974	0.01821	FALSE	FALSE	FALSE	0.9946	0.316	TRUE	0.0545848	4.10201e-06	TRUE	2	6073	0.00235389	19.4347
Ceramide (d18:1/17:0, d17:1/18:0) levels	Malignant neoplasm of liver and intrahepatic bile ducts	rs12879147	A	G	A	G	0.172157	-0.1677	0.128344	0.1091	FALSE	FALSE	FALSE	0.209	0.1335	TRUE	0.0265579	9.03332e-11	TRUE	2	6073	0.00247343	20.4242
Ceramide (d18:1/17:0, d17:1/18:0) levels	Malignant neoplasm of liver and intrahepatic bile ducts	rs13335244	T	C	T	C	-0.116999	0.1034	0.187864	0.1961	FALSE	FALSE	FALSE	0.3104	0.1019	TRUE	0.0228391	3.01124e-07	TRUE	2	6073	0.00229923	18.9824
Ceramide (d18:1/17:0, d17:1/18:0) levels	Malignant neoplasm of liver and intrahepatic bile ducts	rs149900346	T	C	T	C	0.226769	-0.0549	0.0331496	0.0458	FALSE	FALSE	FALSE	0.780301	0.1969	TRUE	0.0506225	7.47815e-06	TRUE	2	6073	0.00223234	18.429
Ceramide (d18:1/17:0, d17:1/18:0) levels	Malignant neoplasm of liver and intrahepatic bile ducts	rs17014758	A	G	A	G	-0.434714	0.2646	0.0107225	0.009307	FALSE	FALSE	FALSE	0.533	0.4244	TRUE	0.0868423	5.56334e-07	TRUE	2	6073	0.00258243	21.3265
Ceramide (d18:1/17:0, d17:1/18:0) levels	Malignant neoplasm of liver and intrahepatic bile ducts	rs35767836	C	G	C	G	-0.329655	-0.1324	0.0150775	0.04317	FALSE	TRUE	FALSE	0.523701	0.2076	TRUE	0.0735272	7.34497e-06	TRUE	2	6073	0.00232341	19.1825
Ceramide (d18:1/17:0, d17:1/18:0) levels	Malignant neoplasm of liver and intrahepatic bile ducts	rs35781710	A	C	A	C	0.130709	-0.0939	0.108597	0.1223	FALSE	FALSE	FALSE	0.453401	0.1252	TRUE	0.0290891	7.00918e-06	TRUE	2	6073	0.00226351	18.6573
Ceramide (d18:1/17:0, d17:1/18:0) levels	Malignant neoplasm of liver and intrahepatic bile ducts	rs4804286	C	G	C	G	-0.113446	0.1076	0.218427	0.2652	FALSE	TRUE	FALSE	0.2482	0.0932	TRUE	0.0222911	3.59367e-07	TRUE	2	6073	0.00222888	18.3713
Ceramide (d18:1/17:0, d17:1/18:0) levels	Malignant neoplasm of liver and intrahepatic bile ducts	rs57616328	T	C	T	C	-0.784426	-0.2415	0.00280806	0.02355	FALSE	FALSE	FALSE	0.3714	0.2701	TRUE	0.1685	3.23433e-06	TRUE	2	6073	0.0100653	83.6188
Ceramide (d18:1/17:0, d17:1/18:0) levels	Malignant neoplasm of liver and intrahepatic bile ducts	rs59809020	G	A	G	A	-0.104391	-0.1125	0.233152	0.1536	FALSE	FALSE	FALSE	0.3225	0.1137	TRUE	0.0210729	7.2774e-07	TRUE	2	6073	0.00223001	18.3806
Ceramide (d18:1/17:0, d17:1/18:0) levels	Malignant neoplasm of liver and intrahepatic bile ducts	rs6078868	C	A	C	A	-0.0907096	-0.083	0.301759	0.401	FALSE	FALSE	FALSE	0.3195	0.0834	TRUE	0.0194915	3.25854e-06	TRUE	2	6073	0.00286972	23.6685
Ceramide (d18:1/17:0, d17:1/18:0) levels	Malignant neoplasm of liver and intrahepatic bile ducts	rs6710302	C	T	C	T	0.105084	0.1017	0.179627	0.1671	FALSE	FALSE	FALSE	0.3509	0.1091	TRUE	0.0231837	5.82462e-06	TRUE	2	6073	0.00252571	20.8241
Ceramide (d18:1/17:0, d17:1/18:0) levels	Malignant neoplasm of liver and intrahepatic bile ducts	rs71599732	T	A	T	A	-0.365417	-0.1577	0.0130514	0.02323	FALSE	TRUE	FALSE	0.5598	0.2704	TRUE	0.0789843	3.71971e-06	TRUE	2	6073	0.00218596	18.0167
Ceramide (d18:1/17:0, d17:1/18:0) levels	Malignant neoplasm of liver and intrahepatic bile ducts	rs73444389	A	C	A	C	0.136275	0.109	0.107316	0.1626	FALSE	FALSE	FALSE	0.3223	0.1101	TRUE	0.0288246	2.27061e-06	TRUE	2	6073	0.00232463	19.1623
Ceramide (d18:1/17:0, d17:1/18:0) levels	Malignant neoplasm of liver and intrahepatic bile ducts	rs75855265	C	T	C	T	-0.21322	-0.0763	0.0407308	0.04424	FALSE	FALSE	FALSE	0.702399	0.1996	TRUE	0.0449791	2.13261e-06	TRUE	2	6073	0.00231434	19.0773
Ceramide (d18:1/17:0, d17:1/18:0) levels	Malignant neoplasm of liver and intrahepatic bile ducts	rs7656211	A	T	A	T	0.310829	0.12	0.0160304	0.007438	FALSE	TRUE	FALSE	0.803	0.4809	TRUE	0.0696768	8.15731e-06	TRUE	2	6073	0.00228025	18.7956
Ceramide (d18:1/17:0, d17:1/18:0) levels	Malignant neoplasm of liver and intrahepatic bile ducts	rs77517004	T	C	T	C	-0.180907	-0.1829	0.0514448	0.02468	FALSE	FALSE	FALSE	0.5042	0.2738	TRUE	0.0405965	8.34165e-06	TRUE	2	6073	0.00269508	22.2243
Ceramide (d18:1/17:0, d17:1/18:0) levels	Malignant neoplasm of liver and intrahepatic bile ducts	rs9788374	C	T	C	T	-0.103491	-0.0234	0.176505	0.2275	FALSE	FALSE	FALSE	0.8092	0.0969	TRUE	0.0233482	9.31402e-06	TRUE	2	6073	0.00221399	18.2483
Gluconate levels	Malignant neoplasm of liver and intrahepatic bile ducts	rs10031168	C	T	C	T	-0.121506	-0.1329	0.253402	0.2011	FALSE	FALSE	FALSE	0.192	0.1019	TRUE	0.0171342	1.32699e-12	TRUE	2	8106	0.00266609	21.9846
Gluconate levels	Malignant neoplasm of liver and intrahepatic bile ducts	rs1013383	C	T	C	T	-0.0753327	-0.0601	0.296979	0.3172	FALSE	FALSE	FALSE	0.4942	0.0879	TRUE	0.0167106	6.54142e-06	TRUE	2	8106	0.00358375	29.5788
Gluconate levels	Malignant neoplasm of liver and intrahepatic bile ducts	rs111336382	C	T	C	T	0.247229	0.1052	0.0175417	0.007476	FALSE	FALSE	FALSE	0.8253	0.4765	TRUE	0.0555623	8.60373e-06	TRUE	2	8106	0.00982408	81.5948
Gluconate levels	Malignant neoplasm of liver and intrahepatic bile ducts	rs112557087	G	A	G	A	-0.487508	-0.9657	0.00520382	0.0004444	FALSE	FALSE	FALSE	0.6738	2.2943	TRUE	0.102689	2.06054e-06	TRUE	2	8106	0.00282988	23.339
Gluconate levels	Malignant neoplasm of liver and intrahepatic bile ducts	rs116239811	C	T	C	T	0.185633	-0.022	0.0323039	0.01245	FALSE	FALSE	FALSE	0.9541	0.3825	TRUE	0.0414966	7.69661e-06	TRUE	2	8106	0.00225171	18.5598
Gluconate levels	Malignant neoplasm of liver and intrahepatic bile ducts	rs12301003	G	A	G	A	-0.0654721	0.0773	0.431141	0.4252	FALSE	FALSE	FALSE	0.3526	0.0831	TRUE	0.0147745	9.36147e-06	TRUE	2	8106	0.0022592	18.6217
Gluconate levels	Malignant neoplasm of liver and intrahepatic bile ducts	rs144558125	T	C	T	C	-0.207718	-0.2578	0.0280356	0.02876	FALSE	FALSE	FALSE	0.296	0.2467	TRUE	0.0444546	2.97425e-06	TRUE	2	8106	0.00265965	21.9313
Gluconate levels	Malignant neoplasm of liver and intrahepatic bile ducts	rs145954659	A	G	A	G	0.261849	-0.1055	0.0182874	0.02344	FALSE	FALSE	FALSE	0.6975	0.2716	TRUE	0.0553349	2.22233e-06	TRUE	2	8106	0.00227265	18.7329
Gluconate levels	Malignant neoplasm of liver and intrahepatic bile ducts	rs150074699	A	G	A	G	1.43888	0.3099	0.000556036	0.05912	FALSE	FALSE	FALSE	0.0748497	0.174	TRUE	0.312284	4.07348e-06	TRUE	2	8106	0.00279705	23.0675
Gluconate levels	Malignant neoplasm of liver and intrahepatic bile ducts	rs188729286	A	C	A	C	-0.286176	0.3411	0.0145411	0.002636	FALSE	FALSE	FALSE	0.6943	0.8681	TRUE	0.0622453	4.27469e-06	TRUE	2	8106	0.00225224	18.5642
Gluconate levels	Malignant neoplasm of liver and intrahepatic bile ducts	rs189407772	G	A	G	A	-0.666067	0.7124	0.0216367	0.005477	FALSE	FALSE	FALSE	0.2207	0.5817	TRUE	0.0498644	1.07006e-40	TRUE	2	8106	0.00233172	19.2209
Gluconate levels	Malignant neoplasm of liver and intrahepatic bile ducts	rs2034718	G	C	G	C	0.0795723	0.1303	0.617955	0.6326	FALSE	TRUE	FALSE	0.1243	0.0848	TRUE	0.0153472	2.16232e-07	TRUE	2	8106	0.00234146	19.3013
Gluconate levels	Malignant neoplasm of liver and intrahepatic bile ducts	rs2058809	C	T	C	T	-0.079747	0.1499	0.250186	0.2848	FALSE	FALSE	FALSE	0.0965406	0.0902	TRUE	0.0169715	2.61589e-06	TRUE	2	8106	0.00282153	23.2699
Gluconate levels	Malignant neoplasm of liver and intrahepatic bile ducts	rs35881520	C	T	C	T	0.0886938	-0.0434	0.193419	0.1403	FALSE	FALSE	FALSE	0.7146	0.1186	TRUE	0.0187181	2.15413e-06	TRUE	2	8106	0.00227182	18.726
Gluconate levels	Malignant neoplasm of liver and intrahepatic bile ducts	rs3790669	G	A	G	A	0.0745351	-0.0096	0.292634	0.3684	FALSE	FALSE	FALSE	0.9094	0.0842	TRUE	0.0166273	7.37022e-06	TRUE	2	8106	0.00247648	20.4172
Gluconate levels	Malignant neoplasm of liver and intrahepatic bile ducts	rs553668	G	A	G	A	0.090411	-0.0096	0.845968	0.8545	FALSE	FALSE	FALSE	0.9343	0.116	TRUE	0.0204012	9.35112e-06	TRUE	2	8106	0.00249826	20.5972
Gluconate levels	Malignant neoplasm of liver and intrahepatic bile ducts	rs62247276	T	C	T	C	-0.090879	0.1126	0.159167	0.2314	FALSE	FALSE	FALSE	0.2404	0.096	TRUE	0.0201995	6.82477e-06	TRUE	2	8106	0.00261699	21.5786
Gluconate levels	Malignant neoplasm of liver and intrahepatic bile ducts	rs6547787	G	T	G	T	-0.0775729	-0.1272	0.328644	0.3974	FALSE	FALSE	FALSE	0.1261	0.0831	TRUE	0.0158164	9.36292e-07	TRUE	2	8106	0.00273538	19.5376
Gluconate levels	Malignant neoplasm of liver and intrahepatic bile ducts	rs6707035	G	A	G	A	-0.132586	0.0306	0.0903524	0.09701	FALSE	FALSE	FALSE	0.8253	0.1385	TRUE	0.0256013	2.23219e-07	TRUE	2	8106	0.00321539	22.9771
Gluconate levels	Malignant neoplasm of liver and intrahepatic bile ducts	rs6848752	A	C	A	C	0.195078	0.2967	0.0307969	0.03104	FALSE	FALSE	FALSE	0.2084	0.2359	TRUE	0.043174	6.2303e-06	TRUE	2	8106	0.00292388	20.8879
Gluconate levels	Malignant neoplasm of liver and intrahepatic bile ducts	rs76934837	A	C	A	C	0.160767	-0.0142	0.0448606	0.03785	FALSE	FALSE	FALSE	0.9478	0.2162	TRUE	0.0357957	7.08109e-06	TRUE	2	8106	0.00274124	19.5795
Gluconate levels	Malignant neoplasm of liver and intrahepatic bile ducts	rs78234346	T	C	T	C	-0.180858	0.1508	0.0348406	0.0596	FALSE	FALSE	FALSE	0.3837	0.1731	TRUE	0.0401953	6.81163e-06	TRUE	2	8106	0.00271767	19.4108
Gluconate levels	Malignant neoplasm of liver and intrahepatic bile ducts	rs9566169	A	G	A	G	-0.0840322	-0.0095	0.227733	0.1979	FALSE	FALSE	FALSE	0.9268	0.1029	TRUE	0.0175443	1.67018e-06	TRUE	2	8106	0.00278485	19.8919
3-methyl catechol sulfate (1) levels	Malignant neoplasm of liver and intrahepatic bile ducts	rs10031457	G	C	G	C	-0.166743	0.2613	0.0435581	0.06169	FALSE	TRUE	FALSE	0.1214	0.1687	TRUE	0.0376411	9.43138e-06	TRUE	2	8233	0.00286778	20.4859
3-methyl catechol sulfate (1) levels	Malignant neoplasm of liver and intrahepatic bile ducts	rs111495139	G	A	G	A	0.12703	-0.0278	0.0899246	0.1337	FALSE	FALSE	FALSE	0.8168	0.1198	TRUE	0.0269054	2.34303e-06	TRUE	2	8233	0.00298714	21.3412
3-methyl catechol sulfate (1) levels	Malignant neoplasm of liver and intrahepatic bile ducts	rs112523280	G	A	G	A	-0.224315	0.1004	0.0246692	0.008245	FALSE	FALSE	FALSE	0.8357	0.4843	TRUE	0.0498352	6.75945e-06	TRUE	2	8233	0.00283222	20.2312
3-methyl catechol sulfate (1) levels	Malignant neoplasm of liver and intrahepatic bile ducts	rs115520044	A	G	A	G	0.276155	-0.5298	0.0167257	0.009581	FALSE	FALSE	FALSE	0.2347	0.4458	TRUE	0.0601222	4.36455e-06	TRUE	2	8233	0.00312211	22.3084
3-methyl catechol sulfate (1) levels	Malignant neoplasm of liver and intrahepatic bile ducts	rs116434918	C	T	C	T	-0.181356	0.157	0.0402447	0.0278	FALSE	FALSE	FALSE	0.5316	0.251	TRUE	0.0393037	3.94593e-06	TRUE	2	8233	0.00273811	19.5571
3-methyl catechol sulfate (1) levels	Malignant neoplasm of liver and intrahepatic bile ducts	rs116965146	A	T	A	T	-0.724755	-0.1773	0.00225665	0.01754	FALSE	TRUE	FALSE	0.568	0.3105	TRUE	0.162439	8.13076e-06	TRUE	2	8233	0.00281168	20.0841
3-methyl catechol sulfate (1) levels	Malignant neoplasm of liver and intrahepatic bile ducts	rs117065375	T	A	T	A	-0.286652	0.2246	0.0150924	0.003833	FALSE	TRUE	FALSE	0.776	0.7893	TRUE	0.0640701	7.6757e-06	TRUE	2	8233	0.00291348	20.8134
3-methyl catechol sulfate (1) levels	Malignant neoplasm of liver and intrahepatic bile ducts	rs12071581	A	G	A	G	0.139039	-0.0433	0.0660159	0.07035	FALSE	FALSE	FALSE	0.784099	0.1578	TRUE	0.0310952	7.77043e-06	TRUE	2	8233	0.00382591	27.3567
3-methyl catechol sulfate (1) levels	Malignant neoplasm of liver and intrahepatic bile ducts	rs1381273	T	C	T	C	0.0795506	0.0394	0.46782	0.4682	FALSE	FALSE	FALSE	0.6285	0.0815	TRUE	0.0154587	2.66089e-07	TRUE	2	8233	0.00286901	20.4947
3-methyl catechol sulfate (1) levels	Malignant neoplasm of liver and intrahepatic bile ducts	rs140766381	G	A	G	A	-0.397445	-0.6448	0.00914411	0.003953	FALSE	FALSE	FALSE	0.3174	0.6449	TRUE	0.0806727	8.36578e-07	TRUE	2	8233	0.0028321	20.2303
3-methyl catechol sulfate (1) levels	Malignant neoplasm of liver and intrahepatic bile ducts	rs144943595	G	A	G	A	-0.2019	-0.1172	0.031021	0.06388	FALSE	FALSE	FALSE	0.4798	0.1659	TRUE	0.0449742	7.14736e-06	TRUE	2	8233	0.00332063	23.7317
3-methyl catechol sulfate (1) levels	Malignant neoplasm of liver and intrahepatic bile ducts	rs145427243	T	C	T	C	-0.300763	0.1252	0.0135201	0.01227	FALSE	FALSE	FALSE	0.7438	0.383	TRUE	0.0664638	6.03322e-06	TRUE	2	8233	0.0034209	24.4507
3-methyl catechol sulfate (1) levels	Malignant neoplasm of liver and intrahepatic bile ducts	rs145990878	A	C	A	C	-0.598514	2.7055	0.00348028	0.0007118	FALSE	FALSE	FALSE	0.1066	1.6766	TRUE	0.128767	3.35076e-06	TRUE	2	8233	0.00266282	19.0179
3-methyl catechol sulfate (1) levels	Malignant neoplasm of liver and intrahepatic bile ducts	rs146378793	T	C	T	C	-0.323399	0.739	0.0119834	0.00223	FALSE	FALSE	FALSE	0.4419	0.961	TRUE	0.0712739	5.69494e-06	TRUE	2	8233	0.00278172	19.8695
3-methyl catechol sulfate (1) levels	Malignant neoplasm of liver and intrahepatic bile ducts	rs147624308	T	C	T	C	-0.37468	-0.2419	0.00837101	0.006687	FALSE	FALSE	FALSE	0.6386	0.515	TRUE	0.0843177	8.84363e-06	TRUE	2	8233	0.00287428	20.5325
3-methyl catechol sulfate (1) levels	Malignant neoplasm of liver and intrahepatic bile ducts	rs149666719	C	A	C	A	-0.869239	-0.4213	0.00164374	0.01133	FALSE	FALSE	FALSE	0.2793	0.3894	TRUE	0.190027	4.7783e-06	TRUE	2	8233	0.00293367	20.958
3-methyl catechol sulfate (1) levels	Malignant neoplasm of liver and intrahepatic bile ducts	rs17008088	T	C	T	C	0.220566	0.151	0.0249139	0.01413	FALSE	FALSE	FALSE	0.6611	0.3446	TRUE	0.049615	8.76654e-06	TRUE	2	8233	0.00270095	19.291
3-methyl catechol sulfate (1) levels	Malignant neoplasm of liver and intrahepatic bile ducts	rs17209421	T	C	T	C	-0.158073	-0.0532	0.0490029	0.06525	FALSE	FALSE	FALSE	0.7474	0.1652	TRUE	0.0354124	8.05274e-06	TRUE	2	8233	0.00246502	20.3546
3-methyl catechol sulfate (1) levels	Malignant neoplasm of liver and intrahepatic bile ducts	rs2472297	T	C	T	C	0.0944273	0.05	0.249878	0.2479	FALSE	FALSE	FALSE	0.5977	0.0947	TRUE	0.0176871	9.35803e-08	TRUE	2	8233	0.00222529	18.3706
3-methyl catechol sulfate (1) levels	Malignant neoplasm of liver and intrahepatic bile ducts	rs2885689	G	C	G	C	-0.115476	0.0209	0.0990468	0.07479	FALSE	TRUE	FALSE	0.8923	0.1546	TRUE	0.0257662	7.40494e-06	TRUE	2	8233	0.00236224	19.5039
3-methyl catechol sulfate (1) levels	Malignant neoplasm of liver and intrahepatic bile ducts	rs35256800	G	A	G	A	0.0851328	-0.0804	0.202847	0.1637	FALSE	FALSE	FALSE	0.4705	0.1114	TRUE	0.0192657	9.92184e-06	TRUE	2	8233	0.00247322	20.4224
3-methyl catechol sulfate (1) levels	Malignant neoplasm of liver and intrahepatic bile ducts	rs4148714	C	A	C	A	-0.122631	-0.3736	0.0914972	0.06619	FALSE	FALSE	FALSE	0.0229198	0.1643	TRUE	0.0269173	5.21726e-06	TRUE	2	8233	0.00244308	20.1729
3-methyl catechol sulfate (1) levels	Malignant neoplasm of liver and intrahepatic bile ducts	rs4878104	T	C	T	C	0.0793988	-0.0556	0.324834	0.3602	FALSE	FALSE	FALSE	0.5125	0.0848	TRUE	0.0174201	5.16687e-06	TRUE	2	8233	0.00234984	19.4013
3-methyl catechol sulfate (1) levels	Malignant neoplasm of liver and intrahepatic bile ducts	rs61879026	G	C	G	C	-0.219115	-0.127	0.0251978	0.02154	FALSE	TRUE	FALSE	0.6514	0.281	TRUE	0.0492227	8.52695e-06	TRUE	2	8233	0.00234792	19.3854
3-methyl catechol sulfate (1) levels	Malignant neoplasm of liver and intrahepatic bile ducts	rs73073176	T	C	T	C	-0.101895	0.0153	0.131011	0.08847	FALSE	FALSE	FALSE	0.9168	0.1462	TRUE	0.0229942	9.3664e-06	TRUE	2	8233	0.0191017	160.405
3-methyl catechol sulfate (1) levels	Malignant neoplasm of liver and intrahepatic bile ducts	rs7497971	A	G	A	G	-0.0731023	0.0774	0.333647	0.3394	FALSE	FALSE	FALSE	0.3717	0.0866	TRUE	0.0164714	9.07453e-06	TRUE	2	8233	0.00244193	20.1634
3-methyl catechol sulfate (1) levels	Malignant neoplasm of liver and intrahepatic bile ducts	rs9409510	A	G	A	G	0.0830104	-0.0158	0.696827	0.7067	FALSE	FALSE	FALSE	0.8593	0.0894	TRUE	0.0167647	7.3645e-07	TRUE	2	8233	0.00237117	19.5777
1-myristoyl-2-arachidonoyl-GPC (14:0/20:4) levels	Malignant neoplasm of liver and intrahepatic bile ducts	rs10032323	A	G	A	G	-0.073378	-0.0653	0.403177	0.4911	FALSE	FALSE	FALSE	0.4225	0.0814	TRUE	0.0150416	1.06984e-06	TRUE	2	8264	0.00241532	19.9431
1-myristoyl-2-arachidonoyl-GPC (14:0/20:4) levels	Malignant neoplasm of liver and intrahepatic bile ducts	rs102275	C	T	C	T	-0.342018	0.0831	0.345143	0.416	FALSE	FALSE	FALSE	0.3133	0.0824	TRUE	0.0152893	7.74904e-111	TRUE	2	8264	0.0024661	20.3635
1-myristoyl-2-arachidonoyl-GPC (14:0/20:4) levels	Malignant neoplasm of liver and intrahepatic bile ducts	rs10493861	C	T	C	T	0.0831526	-0.1039	0.25418	0.2654	FALSE	FALSE	FALSE	0.2624	0.0927	TRUE	0.0174816	1.96914e-06	TRUE	2	8264	0.00274206	22.6484
1-myristoyl-2-arachidonoyl-GPC (14:0/20:4) levels	Malignant neoplasm of liver and intrahepatic bile ducts	rs111582663	A	C	A	C	-0.215794	0.0736	0.0277845	0.01181	FALSE	FALSE	FALSE	0.8549	0.4023	TRUE	0.0455297	2.14109e-06	TRUE	2	8264	0.00236892	19.5591
1-myristoyl-2-arachidonoyl-GPC (14:0/20:4) levels	Malignant neoplasm of liver and intrahepatic bile ducts	rs11673095	A	G	A	G	-0.301083	0.9646	0.0128141	0.01827	FALSE	FALSE	FALSE	0.00349301	0.3303	TRUE	0.0675239	8.23793e-06	TRUE	2	8264	0.0021963	18.1308
1-myristoyl-2-arachidonoyl-GPC (14:0/20:4) levels	Malignant neoplasm of liver and intrahepatic bile ducts	rs116838287	A	G	A	G	0.187286	-0.0495	0.0349895	0.04268	FALSE	FALSE	FALSE	0.8086	0.2042	TRUE	0.0406281	4.03098e-06	TRUE	2	8264	0.00309611	23.1128
1-myristoyl-2-arachidonoyl-GPC (14:0/20:4) levels	Malignant neoplasm of liver and intrahepatic bile ducts	rs138755169	A	G	A	G	0.222416	0.1269	0.0228246	0.03875	FALSE	FALSE	FALSE	0.5499	0.2122	TRUE	0.0497281	7.7261e-06	TRUE	2	8264	0.00295222	22.0355
1-myristoyl-2-arachidonoyl-GPC (14:0/20:4) levels	Malignant neoplasm of liver and intrahepatic bile ducts	rs141332412	T	C	T	C	0.0980528	0.0764	0.178758	0.2177	FALSE	FALSE	FALSE	0.4386	0.0986	TRUE	0.0194601	4.68809e-07	TRUE	2	8264	0.00372905	27.8555
1-myristoyl-2-arachidonoyl-GPC (14:0/20:4) levels	Malignant neoplasm of liver and intrahepatic bile ducts	rs143871568	A	G	A	G	0.284012	0.41	0.0137497	0.00961	FALSE	FALSE	FALSE	0.3385	0.4284	TRUE	0.0639668	8.99592e-06	TRUE	2	8264	0.00274018	20.4485
1-myristoyl-2-arachidonoyl-GPC (14:0/20:4) levels	Malignant neoplasm of liver and intrahepatic bile ducts	rs17363722	T	C	T	C	-0.0942045	-0.2316	0.194825	0.2359	FALSE	FALSE	FALSE	0.01617	0.0963	TRUE	0.0192961	1.04987e-06	TRUE	2	8264	0.00265149	19.7849
1-myristoyl-2-arachidonoyl-GPC (14:0/20:4) levels	Malignant neoplasm of liver and intrahepatic bile ducts	rs2458285	T	C	T	C	0.0704596	0.0746	0.509458	0.5472	FALSE	FALSE	FALSE	0.3626	0.0819	TRUE	0.0148231	2.00059e-06	TRUE	2	8264	0.00268818	20.0594
1-myristoyl-2-arachidonoyl-GPC (14:0/20:4) levels	Malignant neoplasm of liver and intrahepatic bile ducts	rs4668097	G	T	G	T	-0.0787738	-0.0664	0.768398	0.7639	FALSE	FALSE	FALSE	0.4887	0.0959	TRUE	0.0175793	7.42791e-06	TRUE	2	8264	0.00288063	21.4996
1-myristoyl-2-arachidonoyl-GPC (14:0/20:4) levels	Malignant neoplasm of liver and intrahepatic bile ducts	rs56077666	A	C	A	C	-0.326226	0.9591	0.0109104	0.002579	FALSE	FALSE	FALSE	0.2382	0.8132	TRUE	0.0722773	6.37553e-06	TRUE	2	8264	0.00269402	20.1031
1-myristoyl-2-arachidonoyl-GPC (14:0/20:4) levels	Malignant neoplasm of liver and intrahepatic bile ducts	rs56404504	T	A	T	A	-0.161666	0.2178	0.0451895	0.06328	FALSE	TRUE	FALSE	0.1926	0.1671	TRUE	0.0360761	7.4207e-06	TRUE	2	8264	0.00267885	19.9895
1-myristoyl-2-arachidonoyl-GPC (14:0/20:4) levels	Malignant neoplasm of liver and intrahepatic bile ducts	rs58542926	T	C	T	C	-0.202338	0.6275	0.0756786	0.06423	FALSE	FALSE	FALSE	0.000293603	0.1733	TRUE	0.0284539	1.15136e-12	TRUE	2	8264	0.00267212	19.9392
1-myristoyl-2-arachidonoyl-GPC (14:0/20:4) levels	Malignant neoplasm of liver and intrahepatic bile ducts	rs6730643	G	A	G	A	-0.298946	-0.2809	0.0141693	0.01581	FALSE	FALSE	FALSE	0.3915	0.3279	TRUE	0.0631766	2.22417e-06	TRUE	2	8264	0.00268895	20.0651
1-myristoyl-2-arachidonoyl-GPC (14:0/20:4) levels	Malignant neoplasm of liver and intrahepatic bile ducts	rs75340150	A	G	A	G	-0.131516	-0.076	0.0760643	0.08257	FALSE	FALSE	FALSE	0.609799	0.1488	TRUE	0.0281158	2.90185e-06	TRUE	2	8264	0.00305847	22.831
1-myristoyl-2-arachidonoyl-GPC (14:0/20:4) levels	Malignant neoplasm of liver and intrahepatic bile ducts	rs75460503	G	T	G	T	-0.202522	0.1459	0.0307066	0.01187	FALSE	FALSE	FALSE	0.702399	0.3817	TRUE	0.0429725	2.44304e-06	TRUE	2	8264	0.00310479	23.1778
1-myristoyl-2-arachidonoyl-GPC (14:0/20:4) levels	Malignant neoplasm of liver and intrahepatic bile ducts	rs7642482	G	A	G	A	-0.0951057	0.1586	0.165911	0.1355	FALSE	FALSE	FALSE	0.1843	0.1195	TRUE	0.0203804	3.06335e-06	TRUE	2	8264	0.00336521	25.1285
1-myristoyl-2-arachidonoyl-GPC (14:0/20:4) levels	Malignant neoplasm of liver and intrahepatic bile ducts	rs7786123	G	C	G	C	0.074424	0.0015	0.34402	0.3871	FALSE	TRUE	FALSE	0.9858	0.0845	TRUE	0.0162451	4.62054e-06	TRUE	2	8264	0.00278751	20.8026
1-myristoyl-2-arachidonoyl-GPC (14:0/20:4) levels	Malignant neoplasm of liver and intrahepatic bile ducts	rs780093	C	T	C	T	-0.0772673	0.0084	0.597032	0.6468	FALSE	FALSE	FALSE	0.9213	0.0853	TRUE	0.0152412	3.98575e-07	TRUE	2	8264	0.00269859	20.1372
1-myristoyl-2-arachidonoyl-GPC (14:0/20:4) levels	Malignant neoplasm of liver and intrahepatic bile ducts	rs79682447	A	G	A	G	-0.174354	0.0697	0.0409425	0.03438	FALSE	FALSE	FALSE	0.757	0.2254	TRUE	0.0374933	3.31495e-06	TRUE	2	8264	0.00268544	20.0389
N-lactoyl valine levels	Malignant neoplasm of liver and intrahepatic bile ducts	rs1003260	A	G	A	G	0.0857723	0.0432	0.213999	0.2776	FALSE	FALSE	FALSE	0.6362	0.0914	TRUE	0.0185842	3.92466e-06	TRUE	2	8133	0.00283762	21.1777
N-lactoyl valine levels	Malignant neoplasm of liver and intrahepatic bile ducts	rs11263841	T	C	T	C	0.129279	-0.1069	0.0748552	0.07222	FALSE	FALSE	FALSE	0.501	0.1588	TRUE	0.0286678	6.49618e-06	TRUE	2	8133	0.00356145	26.599
N-lactoyl valine levels	Malignant neoplasm of liver and intrahepatic bile ducts	rs11669387	T	C	T	C	0.118171	-0.0076	0.0955892	0.08577	FALSE	FALSE	FALSE	0.9585	0.1469	TRUE	0.0257542	4.46625e-06	TRUE	2	8133	0.00270732	20.2026
N-lactoyl valine levels	Malignant neoplasm of liver and intrahepatic bile ducts	rs13169821	T	C	T	C	-0.150227	0.0606	0.0503992	0.05881	FALSE	FALSE	FALSE	0.7252	0.1724	TRUE	0.0338579	9.12321e-06	TRUE	2	8133	0.00272722	20.3515
N-lactoyl valine levels	Malignant neoplasm of liver and intrahepatic bile ducts	rs17769668	C	G	C	G	0.146954	-0.2008	0.0595001	0.02931	FALSE	TRUE	FALSE	0.4194	0.2487	TRUE	0.0318298	3.89543e-06	TRUE	2	8133	0.00283346	21.1465
N-lactoyl valine levels	Malignant neoplasm of liver and intrahepatic bile ducts	rs2693467	C	T	C	T	0.114974	0.4868	0.110312	0.06645	FALSE	FALSE	FALSE	0.00338197	0.1661	TRUE	0.0244394	2.5454e-06	TRUE	2	8133	0.00664767	49.8031
N-lactoyl valine levels	Malignant neoplasm of liver and intrahepatic bile ducts	rs57577949	G	A	G	A	-0.0907977	-0.0647	0.190908	0.1306	FALSE	FALSE	FALSE	0.5931	0.1212	TRUE	0.0192269	2.33048e-06	TRUE	2	8133	0.00323784	24.1743
N-lactoyl valine levels	Malignant neoplasm of liver and intrahepatic bile ducts	rs6517867	T	G	T	G	-0.074693	-0.0039	0.695078	0.6625	FALSE	FALSE	FALSE	0.964	0.0857	TRUE	0.01627	4.41474e-06	TRUE	2	8133	0.00309096	23.0743
N-lactoyl valine levels	Malignant neoplasm of liver and intrahepatic bile ducts	rs72792461	A	G	A	G	0.0753677	-0.1248	0.290752	0.2552	FALSE	FALSE	FALSE	0.1819	0.0935	TRUE	0.0165154	5.03116e-06	TRUE	2	8133	0.00311095	23.2239
N-lactoyl valine levels	Malignant neoplasm of liver and intrahepatic bile ducts	rs75509729	T	C	T	C	-0.185468	-0.0494	0.0340027	0.04184	FALSE	FALSE	FALSE	0.8059	0.201	TRUE	0.0413331	7.21773e-06	TRUE	2	8133	0.00281317	21.2034
N-lactoyl valine levels	Malignant neoplasm of liver and intrahepatic bile ducts	rs7561642	G	A	G	A	-0.0885567	0.1294	0.208928	0.1933	FALSE	FALSE	FALSE	0.21	0.1032	TRUE	0.0186055	1.93868e-06	TRUE	2	8133	0.00275603	20.7716
N-lactoyl valine levels	Malignant neoplasm of liver and intrahepatic bile ducts	rs911246	A	G	A	G	-0.08321	0.0355	0.220027	0.2841	FALSE	FALSE	FALSE	0.696299	0.091	TRUE	0.0181429	4.5101e-06	TRUE	2	8133	0.00273988	20.6495
3-methoxytyrosine levels	Malignant neoplasm of liver and intrahepatic bile ducts	rs10033191	A	C	A	C	0.0975571	0.0831	0.841734	0.8612	FALSE	FALSE	FALSE	0.4791	0.1174	TRUE	0.0206647	2.34733e-06	TRUE	2	8258	0.00294377	22.1907
3-methoxytyrosine levels	Malignant neoplasm of liver and intrahepatic bile ducts	rs10505751	G	A	G	A	-0.105423	-0.0838	0.163623	0.1527	FALSE	FALSE	FALSE	0.4594	0.1133	TRUE	0.0195876	7.36155e-08	TRUE	2	8258	0.00292545	22.0522
3-methoxytyrosine levels	Malignant neoplasm of liver and intrahepatic bile ducts	rs113945618	G	A	G	A	0.217756	0.0154	0.224161	0.202	FALSE	FALSE	FALSE	0.8792	0.1013	TRUE	0.0173374	3.50608e-36	TRUE	2	8258	0.00317817	23.9633
3-methoxytyrosine levels	Malignant neoplasm of liver and intrahepatic bile ducts	rs115820723	T	C	T	C	0.192984	0.1871	0.0375547	0.02996	FALSE	FALSE	FALSE	0.4307	0.2375	TRUE	0.0385226	5.45335e-07	TRUE	2	8258	0.00253376	19.0921
3-methoxytyrosine levels	Malignant neoplasm of liver and intrahepatic bile ducts	rs1179712	G	C	G	C	-0.0717268	-0.0297	0.639849	0.5877	FALSE	TRUE	FALSE	0.718399	0.0825	TRUE	0.0157999	5.63336e-06	TRUE	2	8258	0.00648487	49.0584
3-methoxytyrosine levels	Malignant neoplasm of liver and intrahepatic bile ducts	rs1344546	A	G	A	G	-0.0745182	-0.1431	0.412059	0.5292	FALSE	FALSE	FALSE	0.0811409	0.0821	TRUE	0.0149173	5.87043e-07	TRUE	2	8258	0.00359696	27.1323
3-methoxytyrosine levels	Malignant neoplasm of liver and intrahepatic bile ducts	rs138935386	A	G	A	G	-0.260755	0.1606	0.0151221	0.04339	FALSE	FALSE	FALSE	0.4178	0.1982	TRUE	0.058939	9.68224e-06	TRUE	2	8258	0.0026817	20.2098
3-methoxytyrosine levels	Malignant neoplasm of liver and intrahepatic bile ducts	rs145896206	T	C	T	C	0.133485	0.0606	0.0616096	0.09274	FALSE	FALSE	FALSE	0.6675	0.1411	TRUE	0.0301823	9.75141e-06	TRUE	2	8258	0.00266281	20.0672
3-methoxytyrosine levels	Malignant neoplasm of liver and intrahepatic bile ducts	rs149898249	A	G	A	G	0.308487	0.3766	0.0113332	0.02219	FALSE	FALSE	FALSE	0.1798	0.2808	TRUE	0.0682944	6.27157e-06	TRUE	2	8258	0.00300815	22.6775
3-methoxytyrosine levels	Malignant neoplasm of liver and intrahepatic bile ducts	rs17790436	G	A	G	A	-0.0801309	0.0486	0.206295	0.1407	FALSE	FALSE	FALSE	0.679301	0.1176	TRUE	0.0178075	6.8007e-06	TRUE	2	8258	0.00267061	20.126
3-methoxytyrosine levels	Malignant neoplasm of liver and intrahepatic bile ducts	rs187015603	T	C	T	C	-0.309331	-0.3216	0.0113288	0.01769	FALSE	FALSE	FALSE	0.299	0.3096	TRUE	0.0692296	7.88863e-06	TRUE	2	8258	0.00267715	20.1754
3-methoxytyrosine levels	Malignant neoplasm of liver and intrahepatic bile ducts	rs2052854	C	T	C	T	-0.0785568	0.0643	0.702466	0.8056	FALSE	FALSE	FALSE	0.534399	0.1035	TRUE	0.0158135	6.77514e-07	TRUE	2	8258	0.0031993	24.1231
3-methoxytyrosine levels	Malignant neoplasm of liver and intrahepatic bile ducts	rs408253	G	A	G	A	-0.0746242	-0.044	0.258965	0.1254	FALSE	FALSE	FALSE	0.7305	0.1278	TRUE	0.0168855	9.89615e-06	TRUE	2	8258	0.00276037	20.8044
3-methoxytyrosine levels	Malignant neoplasm of liver and intrahepatic bile ducts	rs45563841	A	G	A	G	-0.193648	-0.4994	0.0311322	0.02775	FALSE	FALSE	FALSE	0.0432305	0.247	TRUE	0.0420452	4.11079e-06	TRUE	2	8258	0.00239286	19.8364
3-methoxytyrosine levels	Malignant neoplasm of liver and intrahepatic bile ducts	rs4665972	C	T	C	T	0.0804086	0.0257	0.59121	0.6233	FALSE	FALSE	FALSE	0.759799	0.0842	TRUE	0.01489	6.65729e-08	TRUE	2	8258	0.00288878	23.9594
3-methoxytyrosine levels	Malignant neoplasm of liver and intrahepatic bile ducts	rs4680	A	G	A	G	-0.0949509	0.1117	0.514868	0.5467	FALSE	FALSE	FALSE	0.171	0.0816	TRUE	0.0145009	5.83367e-11	TRUE	2	8258	0.00243727	20.2055
3-methoxytyrosine levels	Malignant neoplasm of liver and intrahepatic bile ducts	rs487624	A	C	A	C	-0.106399	-0.0238	0.426112	0.4944	FALSE	FALSE	FALSE	0.771299	0.0817	TRUE	0.0147816	6.1055e-13	TRUE	2	8258	0.00262575	21.7721
3-methoxytyrosine levels	Malignant neoplasm of liver and intrahepatic bile ducts	rs67981690	G	A	G	A	-0.10659	-0.1475	0.131646	0.1912	FALSE	FALSE	FALSE	0.1548	0.1037	TRUE	0.0214832	6.99369e-07	TRUE	2	8258	0.00287103	23.8118
3-methoxytyrosine levels	Malignant neoplasm of liver and intrahepatic bile ducts	rs7141433	T	C	T	C	-0.157359	0.0406	0.116285	0.1054	FALSE	FALSE	FALSE	0.7582	0.1318	TRUE	0.0223804	2.0489e-12	TRUE	2	8258	0.00255487	21.1829
3-methoxytyrosine levels	Malignant neoplasm of liver and intrahepatic bile ducts	rs73695512	G	A	G	A	0.491729	-0.6665	0.017396	0.009896	FALSE	FALSE	FALSE	0.1137	0.4213	TRUE	0.0549407	3.54877e-19	TRUE	2	8258	0.00238991	19.8119
3-methoxytyrosine levels	Malignant neoplasm of liver and intrahepatic bile ducts	rs7719875	G	A	G	A	0.102985	0.0744	0.402059	0.3763	FALSE	FALSE	FALSE	0.3761	0.0841	TRUE	0.0148183	3.65554e-12	TRUE	2	8258	0.00245081	20.318
3-methoxytyrosine levels	Malignant neoplasm of liver and intrahepatic bile ducts	rs77245299	G	T	G	T	-0.233966	-0.4819	0.0215454	0.01597	FALSE	FALSE	FALSE	0.1473	0.3325	TRUE	0.0497671	2.58619e-06	TRUE	2	8258	0.0024947	20.6828
3-methoxytyrosine levels	Malignant neoplasm of liver and intrahepatic bile ducts	rs78330554	C	T	C	T	-0.113413	0.2064	0.0965386	0.111	FALSE	FALSE	FALSE	0.1118	0.1298	TRUE	0.0246384	4.16296e-06	TRUE	2	8258	0.00287146	23.8153
Gulonate levels	Malignant neoplasm of liver and intrahepatic bile ducts	rs10035725	G	T	G	T	0.0668235	-0.0312	0.500065	0.4611	FALSE	FALSE	FALSE	0.7019	0.0816	TRUE	0.0146631	5.1824e-06	TRUE	2	7731	0.00298157	24.7313
Gulonate levels	Malignant neoplasm of liver and intrahepatic bile ducts	rs10496399	C	T	C	T	-0.0806174	-0.1018	0.219751	0.3004	FALSE	FALSE	FALSE	0.2521	0.0888	TRUE	0.0175695	4.46491e-06	TRUE	2	7731	0.0027865	23.1087
Gulonate levels	Malignant neoplasm of liver and intrahepatic bile ducts	rs10786430	C	A	C	A	0.131364	0.1733	0.934923	0.95	FALSE	FALSE	FALSE	0.3633	0.1906	TRUE	0.0297011	9.7391e-06	TRUE	2	7731	0.00239243	19.8328
Gulonate levels	Malignant neoplasm of liver and intrahepatic bile ducts	rs141569914	C	A	C	A	-0.115242	0.2775	0.0930294	0.07223	FALSE	FALSE	FALSE	0.0820106	0.1596	TRUE	0.0252109	4.85135e-06	TRUE	2	7731	0.00249888	20.7175
Gulonate levels	Malignant neoplasm of liver and intrahepatic bile ducts	rs149807601	T	C	T	C	-0.215523	-0.4293	0.022742	0.02524	FALSE	FALSE	FALSE	0.1033	0.2635	TRUE	0.0486361	9.36536e-06	TRUE	2	7731	0.00312859	25.9547
Gulonate levels	Malignant neoplasm of liver and intrahepatic bile ducts	rs187882577	A	G	A	G	-0.252287	0.393	0.0249544	0.01458	FALSE	FALSE	FALSE	0.2619	0.3503	TRUE	0.0465151	5.83528e-08	TRUE	2	7731	0.00238629	19.7818
Gulonate levels	Malignant neoplasm of liver and intrahepatic bile ducts	rs2776037	C	T	C	T	0.0870092	0.168	0.578766	0.5596	FALSE	FALSE	FALSE	0.04157	0.0825	TRUE	0.0148034	4.16113e-09	TRUE	2	7731	0.00245195	20.3275
Gulonate levels	Malignant neoplasm of liver and intrahepatic bile ducts	rs34366619	T	C	T	C	0.389442	-0.1693	0.00739683	0.01006	FALSE	FALSE	FALSE	0.6826	0.4139	TRUE	0.0846166	4.17589e-06	TRUE	2	7731	0.00254187	21.0748
Gulonate levels	Malignant neoplasm of liver and intrahepatic bile ducts	rs3879823	C	T	C	T	0.167575	-0.0325	0.048621	0.05319	FALSE	FALSE	FALSE	0.8597	0.1841	TRUE	0.0337562	6.89623e-07	TRUE	2	7731	0.00232743	19.2928
Gulonate levels	Malignant neoplasm of liver and intrahepatic bile ducts	rs3944510	A	C	A	C	-0.0707971	-0.1574	0.606609	0.5887	FALSE	FALSE	FALSE	0.0581902	0.0831	TRUE	0.0150933	2.72355e-06	TRUE	2	7731	0.002712	22.4892
Gulonate levels	Malignant neoplasm of liver and intrahepatic bile ducts	rs3957147	T	C	T	C	0.0919317	0.0956	0.170884	0.2282	FALSE	FALSE	FALSE	0.366	0.1057	TRUE	0.0191128	1.50965e-06	TRUE	2	7731	0.00238401	19.7629
Gulonate levels	Malignant neoplasm of liver and intrahepatic bile ducts	rs4724828	T	C	T	C	0.103827	-0.1506	0.885914	0.8324	FALSE	FALSE	FALSE	0.1687	0.1094	TRUE	0.0229712	6.18732e-06	TRUE	2	7731	0.00259101	21.4833
Gulonate levels	Malignant neoplasm of liver and intrahepatic bile ducts	rs6089583	A	G	A	G	-0.0703044	0.0327	0.668171	0.6523	FALSE	FALSE	FALSE	0.7012	0.0853	TRUE	0.0154866	5.63376e-06	TRUE	2	7731	0.00240473	19.935
Gulonate levels	Malignant neoplasm of liver and intrahepatic bile ducts	rs72815194	C	T	C	T	0.355627	0.2336	0.00876396	0.009508	FALSE	FALSE	FALSE	0.5801	0.4223	TRUE	0.0785592	5.98632e-06	TRUE	2	7731	0.0023979	19.8783
Gulonate levels	Malignant neoplasm of liver and intrahepatic bile ducts	rs75072359	T	A	T	A	-0.185188	-0.293	0.0359922	0.03043	FALSE	TRUE	FALSE	0.222	0.2399	TRUE	0.0392561	2.38852e-06	TRUE	2	7731	0.00261228	21.6601
Gulonate levels	Malignant neoplasm of liver and intrahepatic bile ducts	rs75759978	G	A	G	A	-0.205732	0.2002	0.0254371	0.008712	FALSE	FALSE	FALSE	0.665301	0.4628	TRUE	0.0463346	8.99026e-06	TRUE	2	7731	0.00254058	20.9826
Gulonate levels	Malignant neoplasm of liver and intrahepatic bile ducts	rs77518118	T	A	T	A	0.322444	-1.034	0.0118274	0.006075	FALSE	TRUE	FALSE	0.0584602	0.5465	TRUE	0.0674824	1.76872e-06	TRUE	2	7731	0.00612054	50.7316
Gulonate levels	Malignant neoplasm of liver and intrahepatic bile ducts	rs79253762	T	C	T	C	-0.178664	-0.3493	0.0406193	0.03283	FALSE	FALSE	FALSE	0.1466	0.2406	TRUE	0.037051	1.42049e-06	TRUE	2	7731	0.00238668	19.7085
[truncated: 30,649 more rows]
