# Supplementary material for: Genetically instrumented circulating metabolites and hepatobiliary cancer risk: A multi-tiered Mendelian randomization and functional interrogation
Source: Front Oncol. 2025 Oct 27;15:1680865. doi: 10.3389/fonc.2025.1680865 (PMC12597744; doi:10.3389/fonc.2025.1680865)
Supplement: Supplementary file 4 [file Table2.xlsx]

## Sheet: Sheet1
Supplementary Table S2. Summary of GWAS datasets used for outcomes and replication
Dataset_ID	Phenotype_or_Outcome	Source_and_Version	Sample_Size	Cases_Controls_or_Total	Ancestry	Independence_from_Discovery	Access_Link	Notes
ieu-b-4915	Hepatocellular carcinoma (HCC), ICD-10 C22.0 (UK Biobank)	Neale Lab UK Biobank GWAS, Round 2; via MRC IEU OpenGWAS	372366	Cases=350; Controls=372016	European (UK Biobank white British)	Yes	https://gwas.mrcieu.ac.uk/datasets/ieu-b-4915/	Imputation: HRC+UK10K+1000G; Neale Lab page http://www.nealelab.is/uk-biobank
finn-b-C3-liver intrahepatic bile ducts	Malignant neoplasm of intrahepatic bile ducts (ICD-10 C22.1)	FinnGen (release specify, e.g., R8/R9)	11505	Cases=1046; Controls=10459	European (Finnish)	Yes	https://www.finngen.fi/en/access_results	Add formal phenocode (e.g., C3_BILE_DUCT_INTRAHEPATIC) and exact release/version in final
