# Supplementary material for: Genetically instrumented circulating metabolites and hepatobiliary cancer risk: A multi-tiered Mendelian randomization and functional interrogation
Source: Front Oncol. 2025 Oct 27;15:1680865. doi: 10.3389/fonc.2025.1680865 (PMC12597744; doi:10.3389/fonc.2025.1680865)
Supplement: Supplementary file 5 [file Table3.xlsx]

## Sheet: s-table3
Supplementary Table 3 List of the 1091 blood metabolites and 309 metabolite ratio
ID	Exposure	Nsamplesize	SNP	effect_allele	other_allele	eaf	beta	SE	pval
GCST90199621	Carnitine levels	8192	rs7537155	A	G	0.199113	-0.0900652	0.019229	2.81588e-06
GCST90199621	Carnitine levels	8192	rs78562549	T	G	0.00740514	0.394897	0.0881915	7.54445e-06
GCST90199621	Carnitine levels	8192	rs4254516	C	G	0.455659	-0.0700485	0.0152171	4.15883e-06
GCST90199621	Carnitine levels	8192	rs12692101	T	A	0.444305	-0.0812856	0.0159379	3.3939e-07
GCST90199621	Carnitine levels	8192	rs13026148	A	G	0.378223	-0.0706059	0.0158653	8.57356e-06
GCST90199621	Carnitine levels	8192	rs73025372	G	A	0.0515375	0.157569	0.0346167	5.31831e-06
GCST90199621	Carnitine levels	8192	rs115168226	G	A	0.00618191	-0.446554	0.097039	4.18852e-06
GCST90199621	Carnitine levels	8192	rs10006723	T	G	0.052858	0.170956	0.0345341	7.40711e-07
GCST90199621	Carnitine levels	8192	rs1511808	T	C	0.615503	-0.0697692	0.0157378	9.28299e-06
GCST90199621	Carnitine levels	8192	rs7705826	G	T	0.833702	0.199276	0.0204928	2.37787e-22
GCST90199621	Carnitine levels	8192	rs149235996	G	A	0.0120372	-0.56909	0.0700396	4.46387e-16
GCST90199621	Carnitine levels	8192	rs72836546	T	C	0.23482	-0.0906795	0.0180707	5.22043e-07
GCST90199621	Carnitine levels	8192	rs112819917	A	G	0.00817656	-0.438422	0.0855532	2.98241e-07
GCST90199621	Carnitine levels	8192	rs13247874	T	C	0.190234	-0.103668	0.0195859	1.20324e-07
GCST90199621	Carnitine levels	8192	rs78428648	A	G	0.0377174	0.179162	0.0400467	7.68304e-06
GCST90199621	Carnitine levels	8192	rs79717472	G	A	0.0280471	-0.218081	0.0461728	2.32235e-06
GCST90199621	Carnitine levels	8192	rs76187828	G	A	0.0930578	-0.117619	0.0264472	8.69448e-06
GCST90199621	Carnitine levels	8192	rs10900223	C	T	0.250122	-0.105448	0.0176162	2.15271e-09
GCST90199621	Carnitine levels	8192	rs10826332	A	T	0.0770596	-0.142187	0.0286481	6.9336e-07
GCST90199621	Carnitine levels	8192	rs1171617	T	G	0.770118	0.443332	0.0179927	4.75726e-134
GCST90199621	Carnitine levels	8192	rs138190991	A	T	0.0301671	-0.212246	0.0448917	2.26798e-06
GCST90199621	Carnitine levels	8192	rs55775057	A	G	0.150493	-0.0960378	0.0215564	8.38207e-06
GCST90199621	Carnitine levels	8192	rs2512510	A	G	0.216759	-0.0870239	0.0186419	3.03877e-06
GCST90199621	Carnitine levels	8192	rs76638161	T	C	0.0318954	0.192728	0.0434891	9.35172e-06
GCST90199621	Carnitine levels	8192	rs2625939	T	C	0.228206	0.0859678	0.0183528	2.81073e-06
GCST90199621	Carnitine levels	8192	rs1765260	A	G	0.153343	-0.0999797	0.0211507	2.27832e-06
GCST90199621	Carnitine levels	8192	rs11871125	T	C	0.394949	0.072665	0.0157893	4.1814e-06
GCST90199621	Carnitine levels	8192	rs73006619	C	A	0.0466597	-0.168203	0.0368665	5.05538e-06
GCST90199622	Benzoate levels	7306	rs72638543	T	C	0.0417238	0.185887	0.0404404	4.29519e-06
GCST90199622	Benzoate levels	7306	rs9943251	A	G	0.315014	0.0830144	0.0176575	2.58422e-06
GCST90199622	Benzoate levels	7306	rs149187032	A	G	0.0116664	-0.341939	0.0762734	7.3576e-06
GCST90199622	Benzoate levels	7306	rs186382517	C	T	0.00144389	1.05299	0.215383	1.01397e-06
GCST90199622	Benzoate levels	7306	rs141054369	T	C	0.00796594	-0.413333	0.0922709	7.47975e-06
GCST90199622	Benzoate levels	7306	rs62192967	T	A	0.0543493	-0.163284	0.0362749	6.7542e-06
GCST90199622	Benzoate levels	7306	rs113989462	G	C	0.0159655	0.298062	0.0656385	5.5997e-06
GCST90199622	Benzoate levels	7306	rs9863931	T	C	0.132697	-0.108363	0.0240017	6.33735e-06
GCST90199622	Benzoate levels	7306	rs149023824	G	A	0.00253668	0.721556	0.162488	8.96732e-06
GCST90199622	Benzoate levels	7306	rs11749139	G	T	0.0382593	-0.191343	0.0427947	7.77842e-06
GCST90199622	Benzoate levels	7306	rs73801273	T	C	0.0261245	0.243319	0.0511669	1.98052e-06
GCST90199622	Benzoate levels	7306	rs117191976	T	G	0.00442784	0.561037	0.121863	4.14808e-06
GCST90199622	Benzoate levels	7306	rs6468762	A	G	0.0144798	0.319567	0.068531	3.1148e-06
GCST90199622	Benzoate levels	7306	rs11166865	A	C	0.700507	-0.0846751	0.018635	5.52263e-06
GCST90199622	Benzoate levels	7306	rs181702052	C	G	0.00337001	0.703091	0.141266	6.455e-07
GCST90199622	Benzoate levels	7306	rs533126002	C	T	0.00384615	0.600846	0.132243	5.53254e-06
GCST90199622	Benzoate levels	7306	rs2749463	C	G	0.844828	-0.10725	0.022653	2.19626e-06
GCST90199622	Benzoate levels	7306	rs11625375	T	C	0.965631	-0.204178	0.045214	6.30756e-06
GCST90199622	Benzoate levels	7306	rs11070230	G	A	0.971915	-0.230238	0.0500968	4.30982e-06
GCST90199622	Benzoate levels	7306	rs62209511	T	C	0.0387693	-0.194544	0.0425626	4.85941e-06
GCST90199623	Maltotriose levels	4641	rs7525374	G	A	0.525656	0.0950368	0.0212325	7.60482e-06
GCST90199623	Maltotriose levels	4641	rs72670481	T	C	0.0444222	-0.287487	0.0506395	1.36972e-08
GCST90199623	Maltotriose levels	4641	rs79441497	G	A	0.0274713	0.282649	0.0627987	6.76728e-06
GCST90199623	Maltotriose levels	4641	rs147666382	A	G	0.0362508	-0.2699	0.0550729	9.54593e-07
GCST90199623	Maltotriose levels	4641	rs113410972	A	G	0.135389	0.141264	0.0309121	4.88054e-06
GCST90199623	Maltotriose levels	4641	rs9855944	A	G	0.360843	0.0992769	0.0216311	4.44236e-06
GCST90199623	Maltotriose levels	4641	rs62317587	C	A	0.0101798	-0.475907	0.103471	4.23694e-06
GCST90199623	Maltotriose levels	4641	rs75049736	G	A	0.0334302	-0.274871	0.0590191	3.20362e-06
GCST90199623	Maltotriose levels	4641	rs117257402	T	C	0.00954654	0.523098	0.106839	9.77447e-07
GCST90199623	Maltotriose levels	4641	rs150215008	T	C	0.044205	-0.229438	0.0505115	5.56468e-06
GCST90199623	Maltotriose levels	4641	rs150000891	T	G	0.0219792	-0.322444	0.0705527	4.87109e-06
GCST90199623	Maltotriose levels	4641	rs12340914	G	A	0.413842	0.0942204	0.0211623	8.49668e-06
GCST90199623	Maltotriose levels	4641	rs1360005	C	T	0.510903	0.097467	0.0207116	2.52725e-06
GCST90199623	Maltotriose levels	4641	rs72552153	A	G	0.0123004	-0.451935	0.0933029	1.27418e-06
GCST90199623	Maltotriose levels	4641	rs3741902	C	T	0.201663	-0.113786	0.025745	9.88314e-06
GCST90199623	Maltotriose levels	4641	rs1426466	C	T	0.801944	-0.114917	0.0260009	9.88191e-06
GCST90199623	Maltotriose levels	4641	rs75183407	T	C	0.0230852	-0.330457	0.0688133	1.56907e-06
GCST90199623	Maltotriose levels	4641	rs1230433	A	G	0.655467	-0.105534	0.021612	1.04432e-06
GCST90199623	Maltotriose levels	4641	rs1254839	G	A	0.322023	-0.107757	0.0223276	1.39183e-06
GCST90199623	Maltotriose levels	4641	rs3935534	C	G	0.682113	-0.105364	0.0225011	2.83227e-06
GCST90199623	Maltotriose levels	4641	rs78910814	C	T	0.036	-0.253193	0.055947	6.0231e-06
GCST90199623	Maltotriose levels	4641	rs112191400	T	C	0.0864496	-0.162748	0.0365529	8.49127e-06
GCST90199623	Maltotriose levels	4641	rs141782806	C	T	0.0169583	-0.367335	0.0795794	3.91306e-06
GCST90199623	Maltotriose levels	4641	rs6006574	C	G	0.0282214	0.285259	0.0623725	4.7969e-06
GCST90199624	Hippurate levels	8260	rs6443435	C	T	0.555966	0.0729509	0.0155727	2.80605e-06
GCST90199624	Hippurate levels	8260	rs114849156	A	G	0.0321241	0.19722	0.043393	5.49424e-06
GCST90199624	Hippurate levels	8260	rs62326335	G	C	0.236388	-0.0890288	0.0182274	1.03783e-06
GCST90199624	Hippurate levels	8260	rs1505993	T	C	0.0219714	-0.24093	0.0524855	4.42373e-06
GCST90199624	Hippurate levels	8260	rs76464474	T	G	0.00903651	0.398426	0.0814489	9.99571e-07
GCST90199624	Hippurate levels	8260	rs375709482	T	C	0.0190974	-0.255607	0.0555964	4.27499e-06
GCST90199624	Hippurate levels	8260	rs3779084	G	A	0.212634	0.0853795	0.0186386	4.63251e-06
GCST90199624	Hippurate levels	8260	rs10106654	C	A	0.15585	0.0933587	0.0209933	8.70498e-06
GCST90199624	Hippurate levels	8260	rs10818729	C	T	0.678724	-0.0744274	0.0165535	6.91823e-06
GCST90199624	Hippurate levels	8260	rs2886306	T	C	0.645165	0.0716047	0.016209	9.98048e-06
GCST90199624	Hippurate levels	8260	rs7073480	C	T	0.886196	0.121973	0.0241952	4.62648e-07
GCST90199624	Hippurate levels	8260	rs12782560	T	C	0.0246989	0.224836	0.049354	5.2242e-06
GCST90199624	Hippurate levels	8260	rs1271526	T	C	0.824509	0.0916728	0.0200283	4.71341e-06
GCST90199624	Hippurate levels	8260	rs16909710	T	C	0.0418998	-0.19262	0.0384132	5.31941e-07
GCST90199624	Hippurate levels	8260	rs1038161	A	T	0.396795	-0.0698072	0.0156983	8.71615e-06
GCST90199624	Hippurate levels	8260	rs56266656	G	A	0.0243576	0.222284	0.0498262	8.15059e-06
GCST90199624	Hippurate levels	8260	rs138633790	A	G	0.0243022	-0.220573	0.0497508	9.26909e-06
GCST90199624	Hippurate levels	8260	rs117019913	A	G	0.0285926	0.204165	0.0459125	8.71489e-06
GCST90199624	Hippurate levels	8260	rs72770519	A	G	0.162015	-0.0980699	0.0209321	2.79769e-06
GCST90199624	Hippurate levels	8260	rs72782456	G	A	0.0718974	-0.132885	0.0298174	8.32618e-06
GCST90199625	Methionine sulfoxide levels	8243	rs6706818	G	A	0.297934	0.076177	0.0168437	6.10924e-06
GCST90199625	Methionine sulfoxide levels	8243	rs146859626	C	T	0.0110218	-0.333664	0.0740513	6.61053e-06
GCST90199625	Methionine sulfoxide levels	8243	rs114588795	G	C	0.00783813	0.384825	0.0865739	8.78741e-06
GCST90199625	Methionine sulfoxide levels	8243	rs3138108	T	C	0.230257	0.0870865	0.0182194	1.75401e-06
GCST90199625	Methionine sulfoxide levels	8243	rs162588	A	G	0.212029	0.0843917	0.0189141	8.12626e-06
GCST90199625	Methionine sulfoxide levels	8243	rs114314137	G	A	0.0085003	-0.37398	0.0844596	9.51482e-06
GCST90199625	Methionine sulfoxide levels	8243	rs4862595	T	C	0.6944	0.0750216	0.0167234	7.25667e-06
GCST90199625	Methionine sulfoxide levels	8243	rs7708674	T	C	0.0742635	-0.13605	0.0295137	4.032e-06
GCST90199625	Methionine sulfoxide levels	8243	rs1116046	T	A	0.0777355	-0.132929	0.0291497	5.11035e-06
GCST90199625	Methionine sulfoxide levels	8243	rs66676945	T	C	0.18189	0.0997286	0.0200715	6.74151e-07
GCST90199625	Methionine sulfoxide levels	8243	rs112196227	T	A	0.0757631	0.131339	0.0291534	6.63451e-06
GCST90199625	Methionine sulfoxide levels	8243	rs113966925	T	C	0.0264921	0.214979	0.0483488	8.73154e-06
GCST90199625	Methionine sulfoxide levels	8243	rs78631663	C	T	0.0180649	0.256598	0.0575554	8.26193e-06
GCST90199625	Methionine sulfoxide levels	8243	rs12216870	T	C	0.0196162	-0.256812	0.0555271	3.74623e-06
GCST90199625	Methionine sulfoxide levels	8243	rs74981086	A	G	0.0321797	-0.207867	0.044132	2.47574e-06
GCST90199625	Methionine sulfoxide levels	8243	rs1020048	C	A	0.809931	-0.102991	0.0198761	2.19934e-07
GCST90199625	Methionine sulfoxide levels	8243	rs76954145	T	C	0.0434198	-0.192677	0.0380845	4.2103e-07
GCST90199625	Methionine sulfoxide levels	8243	rs142260529	T	C	0.0147077	0.289855	0.0644979	6.9889e-06
GCST90199625	Methionine sulfoxide levels	8243	rs78762284	A	G	0.14571	0.1179	0.0220764	9.26651e-08
GCST90199625	Methionine sulfoxide levels	8243	rs12323117	C	T	0.11287	-0.107817	0.0242782	8.95865e-06
GCST90199625	Methionine sulfoxide levels	8243	rs7990044	G	A	0.510057	0.0695317	0.0154663	6.93449e-06
GCST90199625	Methionine sulfoxide levels	8243	rs112256623	A	G	0.0237401	-0.222873	0.0498876	7.91375e-06
GCST90199625	Methionine sulfoxide levels	8243	rs72924553	G	A	0.0147202	0.29059	0.0641031	5.81041e-06
GCST90199625	Methionine sulfoxide levels	8243	rs390784	T	G	0.464723	0.076227	0.0154744	8.39336e-07
GCST90199625	Methionine sulfoxide levels	8243	rs146902454	C	T	0.0354437	-0.222442	0.0421167	1.2809e-07
GCST90199625	Methionine sulfoxide levels	8243	rs57419073	A	G	0.0856622	-0.125118	0.0275801	5.71868e-06
GCST90199626	Xanthurenate levels	7965	rs4654393	A	G	0.43716	-0.0716015	0.0157954	5.8138e-06
GCST90199626	Xanthurenate levels	7965	rs1339135	G	A	0.142632	-0.102275	0.0221736	3.97938e-06
GCST90199626	Xanthurenate levels	7965	rs4952404	T	C	0.209216	0.0900816	0.0193387	3.1916e-06
GCST90199626	Xanthurenate levels	7965	rs55953511	A	G	0.0251338	0.260906	0.0506967	2.65512e-07
GCST90199626	Xanthurenate levels	7965	rs354710	T	C	0.587063	0.0973775	0.0160404	1.27297e-09
GCST90199626	Xanthurenate levels	7965	rs4148325	T	C	0.326316	0.160369	0.0164451	1.81218e-22
GCST90199626	Xanthurenate levels	7965	rs142739097	G	A	0.0170605	-0.281069	0.0600788	2.8921e-06
GCST90199626	Xanthurenate levels	7965	rs74323113	T	G	0.0231871	0.240073	0.0515337	3.18436e-06
GCST90199626	Xanthurenate levels	7965	rs80253618	A	G	0.114498	0.145764	0.0245961	3.09841e-09
GCST90199626	Xanthurenate levels	7965	rs62344716	A	G	0.065916	-0.150456	0.0311209	1.33435e-06
GCST90199626	Xanthurenate levels	7965	rs189750460	C	T	0.0313286	0.201137	0.044222	5.40694e-06
GCST90199626	Xanthurenate levels	7965	rs115107012	A	G	0.00953162	0.355674	0.0792725	7.23249e-06
GCST90199626	Xanthurenate levels	7965	rs2762353	G	A	0.556451	0.108263	0.0156013	3.93898e-12
GCST90199626	Xanthurenate levels	7965	rs117446717	G	A	0.0107723	0.337234	0.0755884	8.14081e-06
GCST90199626	Xanthurenate levels	7965	rs610480	G	A	0.764105	0.0847289	0.0185433	4.89465e-06
GCST90199626	Xanthurenate levels	7965	rs148768795	A	G	0.0102144	-0.343757	0.0773679	8.86512e-06
GCST90199626	Xanthurenate levels	7965	rs41294573	T	C	0.0615182	0.148756	0.0320487	3.45762e-06
GCST90199626	Xanthurenate levels	7965	rs76961499	T	C	0.0443616	-0.174429	0.0379757	4.36543e-06
GCST90199626	Xanthurenate levels	7965	rs10901595	T	C	0.205555	-0.0850013	0.0190317	7.95847e-06
GCST90199626	Xanthurenate levels	7965	rs11037948	C	G	0.45907	-0.0757183	0.0157914	1.62757e-06
GCST90199626	Xanthurenate levels	7965	rs75152214	A	G	0.0494948	-0.1598	0.0360557	9.33471e-06
GCST90199626	Xanthurenate levels	7965	rs117776343	C	A	0.0229805	-0.254301	0.0519299	9.73115e-07
GCST90199626	Xanthurenate levels	7965	rs10518870	G	A	0.559125	0.0728152	0.0159215	4.79876e-06
GCST90199626	Xanthurenate levels	7965	rs150456440	A	G	0.0283656	-0.207866	0.0469472	9.52642e-06
GCST90199626	Xanthurenate levels	7965	rs8058114	A	G	0.167555	0.0980895	0.0207577	2.29605e-06
GCST90199626	Xanthurenate levels	7965	rs13038820	A	G	0.152841	-0.108314	0.0216513	5.65531e-07
GCST90199627	N-alpha-acetylornithine levels	5606	rs182387902	T	C	0.0100683	-0.469348	0.0920617	3.42909e-07
GCST90199627	N-alpha-acetylornithine levels	5606	rs10168931	A	G	0.237802	0.203073	0.02127	1.32992e-21
GCST90199627	N-alpha-acetylornithine levels	5606	rs758072	T	G	0.0731357	0.171213	0.0359573	1.92102e-06
GCST90199627	N-alpha-acetylornithine levels	5606	rs6846979	G	A	0.216337	0.101172	0.0223797	6.1633e-06
GCST90199627	N-alpha-acetylornithine levels	5606	rs13184558	C	T	0.038115	0.215007	0.0481609	8.03104e-06
GCST90199627	N-alpha-acetylornithine levels	5606	rs149122905	G	A	0.010359	0.414825	0.0905551	4.62956e-06
GCST90199627	N-alpha-acetylornithine levels	5606	rs77556524	G	C	0.016622	-0.335972	0.0714166	2.54621e-06
GCST90199627	N-alpha-acetylornithine levels	5606	rs17360657	C	T	0.0336427	0.238255	0.0504986	2.38105e-06
GCST90199627	N-alpha-acetylornithine levels	5606	rs117299913	C	T	0.0263158	0.27471	0.0585098	2.66467e-06
GCST90199627	N-alpha-acetylornithine levels	5606	rs4960616	C	T	0.06269	-0.187249	0.037458	5.76543e-07
GCST90199627	N-alpha-acetylornithine levels	5606	rs145450037	C	A	0.0109299	-0.417245	0.0891187	2.84233e-06
GCST90199627	N-alpha-acetylornithine levels	5606	rs117790062	T	C	0.0408473	0.207108	0.0466507	9.01451e-06
GCST90199627	N-alpha-acetylornithine levels	5606	rs4430142	C	G	0.987774	-0.395874	0.0878042	6.52549e-06
GCST90199627	N-alpha-acetylornithine levels	5606	rs13296886	G	C	0.0835143	-0.158395	0.0335323	2.31636e-06
GCST90199627	N-alpha-acetylornithine levels	5606	rs77300395	T	C	0.0258012	0.268952	0.0583612	4.05768e-06
GCST90199627	N-alpha-acetylornithine levels	5606	rs80205778	A	G	0.00948461	0.467453	0.0945412	7.63638e-07
GCST90199627	N-alpha-acetylornithine levels	5606	rs2125440	G	C	0.526382	0.0843011	0.0185782	5.6889e-06
GCST90199627	N-alpha-acetylornithine levels	5606	rs76075534	T	C	0.0424259	-0.205346	0.0457631	7.21786e-06
GCST90199627	N-alpha-acetylornithine levels	5606	rs117413891	T	C	0.016178	0.333876	0.0723372	3.92063e-06
GCST90199627	N-alpha-acetylornithine levels	5606	rs62053878	T	C	0.0191106	-0.307882	0.0672143	4.63646e-06
GCST90199627	N-alpha-acetylornithine levels	5606	rs8084246	A	G	0.281514	0.101796	0.02024	4.91927e-07
GCST90199627	N-alpha-acetylornithine levels	5606	rs6507370	C	T	0.373838	0.0923915	0.0189886	1.14088e-06
GCST90199627	N-alpha-acetylornithine levels	5606	rs9981625	C	G	0.372672	-0.0899526	0.0201886	8.36509e-06
GCST90199628	3-methylhistidine levels	8289	rs114734560	T	C	0.0102702	-0.35764	0.076823	3.23383e-06
GCST90199628	3-methylhistidine levels	8289	rs7516441	A	G	0.117381	0.109101	0.0246539	9.63078e-06
GCST90199628	3-methylhistidine levels	8289	rs12138831	T	G	0.0257563	-0.223214	0.0486608	4.4935e-06
GCST90199628	3-methylhistidine levels	8289	rs2797978	C	T	0.0929542	0.120013	0.0263768	5.36565e-06
GCST90199628	3-methylhistidine levels	8289	rs72879030	C	G	0.106939	-0.116576	0.0252142	3.77474e-06
GCST90199628	3-methylhistidine levels	8289	rs752834	A	G	0.194184	0.0925549	0.0194528	1.95589e-06
GCST90199628	3-methylhistidine levels	8289	rs10181994	T	A	0.691427	0.0821837	0.0169317	1.21096e-06
GCST90199628	3-methylhistidine levels	8289	rs185076690	T	C	0.0259039	0.211694	0.0478147	9.53817e-06
GCST90199628	3-methylhistidine levels	8289	rs73035811	A	G	0.0916234	0.121144	0.0268809	6.58475e-06
GCST90199628	3-methylhistidine levels	8289	rs146846950	A	G	0.00404492	-0.535769	0.120898	9.35434e-06
GCST90199628	3-methylhistidine levels	8289	rs10014780	G	A	0.159583	-0.0956574	0.0209224	4.83094e-06
GCST90199628	3-methylhistidine levels	8289	rs75256283	A	T	0.0592049	0.156459	0.0328215	1.87007e-06
GCST90199628	3-methylhistidine levels	8289	rs1857803	C	T	0.265217	-0.0823134	0.017447	2.38263e-06
GCST90199628	3-methylhistidine levels	8289	rs2518573	G	T	0.738791	0.0801615	0.017558	4.98237e-06
GCST90199628	3-methylhistidine levels	8289	rs7746774	G	A	0.144171	-0.10469	0.021704	1.41037e-06
GCST90199628	3-methylhistidine levels	8289	rs117090299	C	T	0.0137094	-0.295449	0.0654447	6.34695e-06
GCST90199628	3-methylhistidine levels	8289	rs13234372	A	G	0.309524	-0.0821865	0.0166991	8.58358e-07
GCST90199628	3-methylhistidine levels	8289	rs17670800	A	G	0.205669	0.0880673	0.0190393	3.73616e-06
GCST90199628	3-methylhistidine levels	8289	rs10966648	T	C	0.745054	-0.0937684	0.0178574	1.51321e-07
GCST90199628	3-methylhistidine levels	8289	rs75782963	A	G	0.0271103	0.209933	0.0472735	8.96138e-06
GCST90199628	3-methylhistidine levels	8289	rs12553086	G	T	0.0669778	0.14967	0.0307172	1.1018e-06
GCST90199628	3-methylhistidine levels	8289	rs72997812	A	G	0.174747	0.0913382	0.0202172	6.24738e-06
GCST90199628	3-methylhistidine levels	8289	rs4142196	A	C	0.739059	-0.0772398	0.0173893	8.92094e-06
GCST90199628	3-methylhistidine levels	8289	rs9910668	C	A	0.675224	0.0739981	0.0163504	6.01742e-06
GCST90199628	3-methylhistidine levels	8289	rs11872731	A	G	0.0719668	0.135492	0.0304621	8.67197e-06
GCST90199628	3-methylhistidine levels	8289	rs149807477	T	C	0.0171107	-0.26129	0.0590671	9.70658e-06
GCST90199628	3-methylhistidine levels	8289	rs117771460	A	G	0.0170496	0.264482	0.0597176	9.47246e-06
GCST90199628	3-methylhistidine levels	8289	rs138750865	T	C	0.0259304	0.229043	0.0483745	2.19298e-06
GCST90199629	Glycerophosphorylcholine (GPC) levels	8212	rs28631199	A	G	0.24412	0.0807118	0.0179643	7.02641e-06
GCST90199629	Glycerophosphorylcholine (GPC) levels	8212	rs77692382	T	C	0.249324	0.124343	0.0177226	2.28252e-12
GCST90199629	Glycerophosphorylcholine (GPC) levels	8212	rs74814187	T	C	0.0546213	0.158928	0.0336247	2.28402e-06
GCST90199629	Glycerophosphorylcholine (GPC) levels	8212	rs3738976	T	C	0.151338	-0.0972846	0.0213799	5.35738e-06
GCST90199629	Glycerophosphorylcholine (GPC) levels	8212	rs112779076	C	T	0.0536218	0.15285	0.0344046	8.88357e-06
GCST90199629	Glycerophosphorylcholine (GPC) levels	8212	rs75158623	A	T	0.0607305	0.144058	0.0320058	6.76327e-06
GCST90199629	Glycerophosphorylcholine (GPC) levels	8212	rs143156137	T	C	0.0166342	0.270431	0.059272	5.05379e-06
GCST90199629	Glycerophosphorylcholine (GPC) levels	8212	rs74420163	T	C	0.0368812	0.18549	0.0409257	5.8326e-06
GCST90199629	Glycerophosphorylcholine (GPC) levels	8212	rs192566258	A	T	0.0104651	-0.339794	0.0755404	6.85374e-06
GCST90199629	Glycerophosphorylcholine (GPC) levels	8212	rs112211203	T	G	0.0220984	0.234246	0.0515822	5.59308e-06
GCST90199629	Glycerophosphorylcholine (GPC) levels	8212	rs4715365	T	C	0.0518449	0.16235	0.0350163	3.5449e-06
GCST90199629	Glycerophosphorylcholine (GPC) levels	8212	rs117793976	C	G	0.0095729	-0.352368	0.0785058	7.17504e-06
GCST90199629	Glycerophosphorylcholine (GPC) levels	8212	rs9487777	C	G	0.0187874	-0.273645	0.0563802	1.21261e-06
GCST90199629	Glycerophosphorylcholine (GPC) levels	8212	rs11773889	T	C	0.221719	-0.0874834	0.0185441	2.38644e-06
GCST90199629	Glycerophosphorylcholine (GPC) levels	8212	rs117605274	G	A	0.0127869	0.325951	0.0691481	2.43119e-06
GCST90199629	Glycerophosphorylcholine (GPC) levels	8212	rs11783515	G	A	0.676129	-0.0742076	0.0165155	7.01584e-06
GCST90199629	Glycerophosphorylcholine (GPC) levels	8212	rs6981994	C	T	0.0174872	0.271135	0.0585165	3.59568e-06
GCST90199629	Glycerophosphorylcholine (GPC) levels	8212	rs10816075	T	C	0.164771	0.0973711	0.0205632	2.18817e-06
GCST90199629	Glycerophosphorylcholine (GPC) levels	8212	rs2015026	C	T	0.372436	-0.0725261	0.0160143	5.93109e-06
GCST90199629	Glycerophosphorylcholine (GPC) levels	8212	rs665474	T	A	0.281624	0.0744593	0.0168561	9.99158e-06
GCST90199629	Glycerophosphorylcholine (GPC) levels	8212	rs12800817	A	G	0.0394753	0.192118	0.0392089	9.59083e-07
GCST90199629	Glycerophosphorylcholine (GPC) levels	8212	rs4980965	C	T	0.448602	0.0708155	0.0158191	7.58431e-06
GCST90199629	Glycerophosphorylcholine (GPC) levels	8212	rs149395329	C	T	0.035363	0.186141	0.0419148	8.95637e-06
GCST90199629	Glycerophosphorylcholine (GPC) levels	8212	rs116900994	T	C	0.0468293	0.163415	0.036324	6.83363e-06
GCST90199629	Glycerophosphorylcholine (GPC) levels	8212	rs71468473	T	C	0.166274	0.102458	0.0206861	7.30718e-07
GCST90199629	Glycerophosphorylcholine (GPC) levels	8212	rs9510701	T	C	0.040562	0.173788	0.0386321	6.84247e-06
GCST90199629	Glycerophosphorylcholine (GPC) levels	8212	rs75275697	A	G	0.0162096	0.269422	0.060459	8.3392e-06
GCST90199629	Glycerophosphorylcholine (GPC) levels	8212	rs141866706	C	T	0.0108575	-0.348062	0.0740522	2.59877e-06
GCST90199629	Glycerophosphorylcholine (GPC) levels	8212	rs557700	C	T	0.705143	0.0756793	0.016833	6.92818e-06
GCST90199629	Glycerophosphorylcholine (GPC) levels	8212	rs117568432	T	G	0.0959356	0.114159	0.0257192	9.05148e-06
GCST90199629	Glycerophosphorylcholine (GPC) levels	8212	rs72803677	T	G	0.0142254	-0.301878	0.0649424	3.34525e-06
GCST90199629	Glycerophosphorylcholine (GPC) levels	8212	rs16973477	G	A	0.151329	0.0952092	0.0213323	8.07672e-06
GCST90199629	Glycerophosphorylcholine (GPC) levels	8212	rs8064391	G	A	0.984318	-0.291489	0.0626721	3.303e-06
GCST90199630	Phenylacetate levels	7059	rs7526830	C	T	0.113773	0.11933	0.0256291	3.22345e-06
GCST90199630	Phenylacetate levels	7059	rs76318294	G	T	0.084973	-0.131138	0.029682	9.95725e-06
GCST90199630	Phenylacetate levels	7059	rs72825080	C	T	0.0592908	-0.15323	0.0342299	7.58803e-06
GCST90199630	Phenylacetate levels	7059	rs76447789	G	A	0.00680658	-0.443571	0.0992982	7.93008e-06
GCST90199630	Phenylacetate levels	7059	rs3856733	G	C	0.300579	-0.0881978	0.0180229	9.89884e-07
GCST90199630	Phenylacetate levels	7059	rs1604572	G	C	0.317746	-0.0886552	0.0174741	3.90507e-07
GCST90199630	Phenylacetate levels	7059	rs2632709	C	A	0.148365	0.104046	0.0228286	5.17192e-06
GCST90199630	Phenylacetate levels	7059	rs189587	A	G	0.432367	0.0806004	0.0164433	9.50008e-07
GCST90199630	Phenylacetate levels	7059	rs145721291	T	C	0.00662204	0.453464	0.100866	6.93429e-06
GCST90199630	Phenylacetate levels	7059	rs180982609	C	T	0.0051231	-0.500304	0.112894	9.35214e-06
GCST90199630	Phenylacetate levels	7059	rs73057725	A	G	0.0350404	0.222167	0.0444899	5.92485e-07
GCST90199630	Phenylacetate levels	7059	rs76151544	G	A	0.0227109	-0.249151	0.0549946	5.88542e-06
GCST90199630	Phenylacetate levels	7059	rs148515684	A	G	0.0138573	0.329495	0.0697969	2.34952e-06
GCST90199630	Phenylacetate levels	7059	rs3809205	C	T	0.0434628	0.182025	0.0399238	5.13238e-06
GCST90199630	Phenylacetate levels	7059	rs150248294	A	G	0.0102142	-0.377677	0.080216	2.49851e-06
GCST90199630	Phenylacetate levels	7059	rs112192402	A	G	0.0311454	0.227703	0.0474027	1.55855e-06
GCST90199630	Phenylacetate levels	7059	rs78580580	C	A	0.017728	-0.294915	0.0614523	1.59391e-06
GCST90199630	Phenylacetate levels	7059	rs8001043	C	T	0.693867	-0.0811984	0.0177149	4.57013e-06
GCST90199630	Phenylacetate levels	7059	rs76379382	T	C	0.054898	-0.160195	0.0358753	7.99391e-06
GCST90199630	Phenylacetate levels	7059	rs59532339	T	A	0.0235728	0.461097	0.0539542	1.2734e-17
GCST90199630	Phenylacetate levels	7059	rs7196912	T	C	0.0315558	0.225688	0.0462149	1.04254e-06
GCST90199630	Phenylacetate levels	7059	rs188124348	C	T	0.0125871	0.358611	0.0731176	9.36257e-07
GCST90199630	Phenylacetate levels	7059	rs16943430	A	G	0.034759	-0.199229	0.0444659	7.44695e-06
GCST90199630	Phenylacetate levels	7059	rs6566598	C	T	0.966004	-0.206029	0.0456208	6.2986e-06
GCST90199630	Phenylacetate levels	7059	rs117291585	T	C	0.0241775	0.241913	0.052514	4.09221e-06
GCST90199630	Phenylacetate levels	7059	rs1057157	C	T	0.356179	0.0763559	0.0171254	8.24826e-06
GCST90199631	3-methyl-2-oxovalerate levels	8257	rs6754181	C	T	0.840543	0.0910083	0.0204779	8.82143e-06
GCST90199631	3-methyl-2-oxovalerate levels	8257	rs7660693	C	T	0.497027	0.0791272	0.0148481	9.86958e-08
GCST90199631	3-methyl-2-oxovalerate levels	8257	rs77291466	C	T	0.0806922	-0.12259	0.0272328	6.74582e-06
GCST90199631	3-methyl-2-oxovalerate levels	8257	rs12716450	T	C	0.0128564	0.295968	0.065473	6.17051e-06
GCST90199631	3-methyl-2-oxovalerate levels	8257	rs34372879	C	T	0.148723	-0.0947061	0.0213272	8.96987e-06
GCST90199631	3-methyl-2-oxovalerate levels	8257	rs56107485	C	A	0.0606153	-0.154962	0.0310005	5.77179e-07
GCST90199631	3-methyl-2-oxovalerate levels	8257	rs62524533	A	G	0.101178	-0.110404	0.0244676	6.41459e-06
GCST90199631	3-methyl-2-oxovalerate levels	8257	rs183718435	A	C	0.0067402	-0.411296	0.091854	7.54471e-06
GCST90199631	3-methyl-2-oxovalerate levels	8257	rs11791075	T	A	0.752536	-0.0841116	0.0179331	2.72804e-06
GCST90199631	3-methyl-2-oxovalerate levels	8257	rs58729469	T	C	0.159259	0.101193	0.0201862	5.35894e-07
GCST90199631	3-methyl-2-oxovalerate levels	8257	rs145992024	T	C	0.0102986	-0.347476	0.0734813	2.2589e-06
GCST90199631	3-methyl-2-oxovalerate levels	8257	rs142461926	G	A	0.026332	-0.220081	0.0468793	2.67075e-06
GCST90199631	3-methyl-2-oxovalerate levels	8257	rs116943713	G	A	0.0274457	0.209966	0.0460722	5.18093e-06
GCST90199631	3-methyl-2-oxovalerate levels	8257	rs142174598	C	G	0.00644455	-0.420915	0.0935419	6.80344e-06
GCST90199631	3-methyl-2-oxovalerate levels	8257	rs77876488	T	C	0.0472576	-0.177185	0.0350913	4.43549e-07
GCST90199631	3-methyl-2-oxovalerate levels	8257	rs6055350	C	G	0.962906	-0.215685	0.0396894	5.50013e-08
GCST90199631	3-methyl-2-oxovalerate levels	8257	rs58693102	A	G	0.0331267	-0.187799	0.0414491	5.87507e-06
GCST90199632	Tartarate levels	7099	rs116626434	A	G	0.0721524	-0.149526	0.0320676	3.11891e-06
GCST90199632	Tartarate levels	7099	rs79983252	A	C	0.0301043	0.236427	0.0486249	1.16058e-06
GCST90199632	Tartarate levels	7099	rs138430505	C	T	0.0178748	0.285026	0.0624394	4.9989e-06
GCST90199632	Tartarate levels	7099	rs17026163	T	C	0.032701	-0.223964	0.0470413	1.92634e-06
GCST90199632	Tartarate levels	7099	rs75583177	G	A	0.0701345	-0.145169	0.032432	7.60113e-06
GCST90199632	Tartarate levels	7099	rs76501568	T	C	0.02066	-0.267429	0.0587195	5.2548e-06
GCST90199632	Tartarate levels	7099	rs13089230	A	G	0.621953	0.0825424	0.0175787	2.65821e-06
GCST90199632	Tartarate levels	7099	rs10004542	G	A	0.340258	0.0814848	0.0176888	4.09376e-06
GCST90199632	Tartarate levels	7099	rs298392	T	C	0.28972	0.087711	0.0186612	2.59941e-06
GCST90199632	Tartarate levels	7099	rs115272033	C	T	0.0492451	-0.170179	0.0381431	8.13534e-06
GCST90199632	Tartarate levels	7099	rs628038	C	T	0.386617	-0.0783007	0.0170337	4.2902e-06
GCST90199632	Tartarate levels	7099	rs10945808	T	C	0.0976838	-0.130904	0.0285309	4.47212e-06
GCST90199632	Tartarate levels	7099	rs10247649	G	A	0.344838	-0.0826258	0.0178465	3.65988e-06
GCST90199632	Tartarate levels	7099	rs143000803	T	A	0.0112878	0.368352	0.0789907	3.11275e-06
GCST90199632	Tartarate levels	7099	rs117483011	A	G	0.0595121	-0.157832	0.0354548	8.52127e-06
GCST90199632	Tartarate levels	7099	rs2468877	A	T	0.56753	-0.0762559	0.0170977	8.19549e-06
GCST90199632	Tartarate levels	7099	rs142959592	T	C	0.0106022	-0.373738	0.0817952	4.89608e-06
GCST90199632	Tartarate levels	7099	rs77798428	A	G	0.0184793	-0.318661	0.0614021	2.10597e-07
GCST90199632	Tartarate levels	7099	rs142997067	G	C	0.00388473	0.608221	0.134166	5.80553e-06
GCST90199632	Tartarate levels	7099	rs9948951	A	G	0.184827	-0.0971868	0.0214343	5.78302e-06
GCST90199632	Tartarate levels	7099	rs141660852	T	C	0.029224	0.228649	0.0493121	3.53868e-06
GCST90199632	Tartarate levels	7099	rs146593632	T	C	0.010688	0.370018	0.0815327	5.67156e-06
GCST90199632	Tartarate levels	7099	rs540278823	C	T	0.0322306	-0.210344	0.047106	7.99472e-06
GCST90199633	Suberate (C8-DC) levels	6902	rs145406199	A	G	0.0101441	0.37263	0.0837642	8.64482e-06
GCST90199633	Suberate (C8-DC) levels	6902	rs848290	T	A	0.068549	-0.165088	0.0330302	5.79013e-07
GCST90199633	Suberate (C8-DC) levels	6902	rs189725310	T	C	0.0547126	-0.167962	0.0363969	3.9362e-06
GCST90199633	Suberate (C8-DC) levels	6902	rs7616744	A	G	0.223816	-0.0876962	0.0198179	9.63944e-06
GCST90199633	Suberate (C8-DC) levels	6902	rs11705994	T	C	0.0297142	0.218723	0.0493421	9.30183e-06
GCST90199633	Suberate (C8-DC) levels	6902	rs4689177	T	C	0.144896	0.108829	0.023723	4.48615e-06
GCST90199633	Suberate (C8-DC) levels	6902	rs34357043	G	T	0.0233082	0.266628	0.0551228	1.31829e-06
GCST90199633	Suberate (C8-DC) levels	6902	rs4695288	T	C	0.965304	0.200323	0.0453191	9.85766e-06
GCST90199633	Suberate (C8-DC) levels	6902	rs78440527	G	A	0.0359116	0.199278	0.0447114	8.31185e-06
GCST90199633	Suberate (C8-DC) levels	6902	rs10008401	C	T	0.609542	0.0800086	0.0170477	2.68944e-06
GCST90199633	Suberate (C8-DC) levels	6902	rs9313297	G	A	0.172813	0.0991772	0.0219344	6.13931e-06
GCST90199633	Suberate (C8-DC) levels	6902	rs9406110	A	G	0.229681	-0.0894199	0.0200898	8.54658e-06
GCST90199633	Suberate (C8-DC) levels	6902	rs539316238	T	C	0.0202821	-0.273918	0.059083	3.54953e-06
GCST90199633	Suberate (C8-DC) levels	6902	rs6923178	G	C	0.119895	0.121756	0.025941	2.68478e-06
GCST90199633	Suberate (C8-DC) levels	6902	rs6914551	C	T	0.011276	-0.366135	0.0791195	3.69883e-06
GCST90199633	Suberate (C8-DC) levels	6902	rs141183746	C	A	0.0572184	0.161019	0.0364413	9.93437e-06
GCST90199633	Suberate (C8-DC) levels	6902	rs17738405	C	T	0.0453877	-0.193637	0.0395206	9.60098e-07
GCST90199633	Suberate (C8-DC) levels	6902	rs146529314	G	T	0.0147642	0.336938	0.0697181	1.34585e-06
GCST90199633	Suberate (C8-DC) levels	6902	rs140580838	A	G	0.0145645	0.308493	0.0695392	9.15411e-06
GCST90199633	Suberate (C8-DC) levels	6902	rs148863405	C	G	0.00217928	0.798698	0.178207	7.40014e-06
GCST90199633	Suberate (C8-DC) levels	6902	rs12555229	G	C	0.250852	-0.0955533	0.0196317	1.13142e-06
GCST90199633	Suberate (C8-DC) levels	6902	rs35904890	T	C	0.0284364	-0.227287	0.0499103	5.26594e-06
GCST90199633	Suberate (C8-DC) levels	6902	rs11158833	G	A	0.759084	-0.0922378	0.0196709	2.74475e-06
GCST90199633	Suberate (C8-DC) levels	6902	rs72777931	A	G	0.0147465	0.336072	0.0690214	1.12109e-06
GCST90199633	Suberate (C8-DC) levels	6902	rs1551619	T	C	0.230903	-0.0957862	0.0197795	1.28083e-06
GCST90199633	Suberate (C8-DC) levels	6902	rs117499033	G	A	0.0142545	0.30721	0.0691456	8.87382e-06
GCST90199633	Suberate (C8-DC) levels	6902	rs191920017	A	G	0.00922782	-0.399312	0.0879247	5.58496e-06
GCST90199634	5-hydroxylysine levels	8128	rs139663065	T	C	0.0148944	0.281865	0.0631701	8.11986e-06
GCST90199634	5-hydroxylysine levels	8128	rs55700529	A	G	0.0170546	0.292762	0.0593343	8.05186e-07
GCST90199634	5-hydroxylysine levels	8128	rs76751577	A	G	0.0116681	0.322064	0.0713328	6.333e-06
GCST90199634	5-hydroxylysine levels	8128	rs78818599	G	T	0.0250279	-0.215533	0.0487937	9.99777e-06
GCST90199634	5-hydroxylysine levels	8128	rs9341222	C	T	0.0234238	0.230094	0.0513898	7.55513e-06
GCST90199634	5-hydroxylysine levels	8128	rs144429282	T	C	0.0119106	0.387083	0.0705729	4.13767e-08
GCST90199634	5-hydroxylysine levels	8128	rs12499749	A	G	0.0455162	0.176873	0.0364889	1.25139e-06
GCST90199634	5-hydroxylysine levels	8128	rs75233276	T	C	0.00972787	0.347685	0.0782868	8.94701e-06
GCST90199634	5-hydroxylysine levels	8128	rs1040519	G	A	0.708369	-0.0818991	0.0168315	1.13978e-06
GCST90199634	5-hydroxylysine levels	8128	rs1330804	A	G	0.405292	-0.0735292	0.0164301	7.63159e-06
GCST90199634	5-hydroxylysine levels	8128	rs73248769	C	T	0.00837335	0.397814	0.0842519	2.33854e-06
GCST90199634	5-hydroxylysine levels	8128	rs73429419	T	C	0.150779	-0.0978899	0.0214524	5.03982e-06
GCST90199634	5-hydroxylysine levels	8128	rs117462872	G	A	0.014046	0.286413	0.0645828	9.21479e-06
GCST90199634	5-hydroxylysine levels	8128	rs140233308	T	G	0.0116409	0.320974	0.0719087	8.05839e-06
GCST90199634	5-hydroxylysine levels	8128	rs999856	A	G	0.0257376	-0.215444	0.0485076	8.93524e-06
GCST90199634	5-hydroxylysine levels	8128	rs10877499	C	T	0.212153	0.085716	0.0188366	5.35153e-06
GCST90199634	5-hydroxylysine levels	8128	rs41322846	C	G	0.0998263	0.113555	0.0256097	9.24784e-06
GCST90199634	5-hydroxylysine levels	8128	rs532070914	C	T	0.00309636	0.625391	0.138228	6.05779e-06
GCST90199634	5-hydroxylysine levels	8128	rs661331	T	A	0.103335	0.112287	0.025189	8.28197e-06
GCST90199634	5-hydroxylysine levels	8128	rs17533872	T	C	0.424131	0.0752854	0.0158196	1.94553e-06
GCST90199634	5-hydroxylysine levels	8128	rs1502069	T	C	0.764257	-0.0811985	0.0181157	7.38717e-06
GCST90199634	5-hydroxylysine levels	8128	rs9559451	C	T	0.664775	-0.0752947	0.0165065	5.07846e-06
GCST90199634	5-hydroxylysine levels	8128	rs3819547	C	G	0.0878938	-0.124927	0.0272675	4.61627e-06
GCST90199634	5-hydroxylysine levels	8128	rs58374597	A	T	0.0158799	0.610277	0.0609732	1.39229e-23
GCST90199634	5-hydroxylysine levels	8128	rs6495304	A	G	0.973048	0.266767	0.0475445	2.01281e-08
GCST90199634	5-hydroxylysine levels	8128	rs3885951	G	A	0.0990508	0.578606	0.0249628	7.46543e-119
GCST90199634	5-hydroxylysine levels	8128	rs74582811	G	A	0.0289046	0.227003	0.0458676	7.45581e-07
GCST90199634	5-hydroxylysine levels	8128	rs12901358	C	T	0.387751	0.070543	0.0157671	7.67443e-06
GCST90199634	5-hydroxylysine levels	8128	rs113983401	C	G	0.0498823	0.161297	0.0354213	5.27173e-06
GCST90199634	5-hydroxylysine levels	8128	rs115469488	A	G	0.00284936	-0.663355	0.14407	4.13661e-06
GCST90199635	3-phenylpropionate hydrocinnamate levels	7925	rs191187061	T	C	0.0178844	-0.304207	0.0586874	2.1775e-07
GCST90199635	3-phenylpropionate hydrocinnamate levels	7925	rs112307471	A	G	0.0250225	-0.238964	0.0506661	2.40006e-06
GCST90199635	3-phenylpropionate hydrocinnamate levels	7925	rs75223710	T	C	0.0257673	-0.219819	0.0494675	8.84241e-06
GCST90199635	3-phenylpropionate hydrocinnamate levels	7925	rs145409686	C	T	0.0041228	-0.550427	0.120275	4.73054e-06
GCST90199635	3-phenylpropionate hydrocinnamate levels	7925	rs17767728	C	T	0.194635	0.0909404	0.0194777	3.02745e-06
GCST90199635	3-phenylpropionate hydrocinnamate levels	7925	rs74432647	T	C	0.0724275	0.150663	0.0304065	7.23414e-07
GCST90199635	3-phenylpropionate hydrocinnamate levels	7925	rs78674307	G	T	0.0557029	-0.150826	0.0340435	9.40626e-06
GCST90199635	3-phenylpropionate hydrocinnamate levels	7925	rs77831208	T	C	0.0208412	0.249552	0.0549664	5.62337e-06
GCST90199635	3-phenylpropionate hydrocinnamate levels	7925	rs187719086	T	C	0.0137168	-0.29344	0.0662578	9.47782e-06
GCST90199635	3-phenylpropionate hydrocinnamate levels	7925	rs146175767	T	C	0.0945706	-0.121342	0.0264241	4.38776e-06
GCST90199635	3-phenylpropionate hydrocinnamate levels	7925	rs116511059	T	C	0.0094268	0.400938	0.0799895	5.37602e-07
GCST90199635	3-phenylpropionate hydrocinnamate levels	7925	rs73478203	G	A	0.230375	0.0825426	0.0184542	7.71921e-06
GCST90199635	3-phenylpropionate hydrocinnamate levels	7925	rs147941428	G	A	0.0130043	-0.340237	0.0690333	8.28252e-07
GCST90199635	3-phenylpropionate hydrocinnamate levels	7925	rs13283163	A	G	0.0526149	0.170526	0.0347529	9.25742e-07
GCST90199635	3-phenylpropionate hydrocinnamate levels	7925	rs141685561	T	C	0.0739347	-0.143423	0.0298661	1.56938e-06
GCST90199635	3-phenylpropionate hydrocinnamate levels	7925	rs2186671	G	A	0.448059	-0.0760014	0.016068	2.24527e-06
GCST90199635	3-phenylpropionate hydrocinnamate levels	7925	rs9510299	C	G	0.359614	-0.0736478	0.01656	8.69424e-06
GCST90199635	3-phenylpropionate hydrocinnamate levels	7925	rs79970883	T	C	0.042993	-0.195098	0.03888	5.2225e-07
GCST90199635	3-phenylpropionate hydrocinnamate levels	7925	rs112423294	A	G	0.00782144	-0.402137	0.0883872	5.37163e-06
GCST90199635	3-phenylpropionate hydrocinnamate levels	7925	rs12929353	A	G	0.00898891	-0.396283	0.0827237	1.6642e-06
GCST90199635	3-phenylpropionate hydrocinnamate levels	7925	rs148153141	G	A	0.0199163	-0.27871	0.0551887	4.41503e-07
GCST90199635	3-phenylpropionate hydrocinnamate levels	7925	rs34927101	T	C	0.0178774	0.294909	0.0587005	5.06156e-07
GCST90199635	3-phenylpropionate hydrocinnamate levels	7925	rs62058082	T	C	0.168677	-0.105084	0.0220071	1.7969e-06
GCST90199635	3-phenylpropionate hydrocinnamate levels	7925	rs112264683	C	T	0.00914634	0.368503	0.0824753	7.89377e-06
GCST90199635	3-phenylpropionate hydrocinnamate levels	7925	rs10073658	G	A	0.136043	0.104011	0.0231405	6.96524e-06
GCST90199635	3-phenylpropionate hydrocinnamate levels	7925	rs143985394	G	A	0.0216392	-0.240823	0.0541185	8.59042e-06
GCST90199635	3-phenylpropionate hydrocinnamate levels	7925	rs4812445	G	A	0.253933	-0.0994662	0.0192108	2.24745e-07
GCST90199636	Kynurenine levels	8244	rs9988529	C	T	0.042129	-0.180183	0.036929	1.06523e-06
GCST90199636	Kynurenine levels	8244	rs79435381	A	G	0.0418438	-0.166018	0.0368091	6.4752e-06
GCST90199636	Kynurenine levels	8244	rs61825638	T	C	0.246402	0.130031	0.0171027	2.89497e-14
GCST90199636	Kynurenine levels	8244	rs55709807	A	G	0.0356445	0.178987	0.0395664	6.07661e-06
GCST90199636	Kynurenine levels	8244	rs6440053	A	T	0.842367	0.0964971	0.0204102	2.26858e-06
GCST90199636	Kynurenine levels	8244	rs9821445	C	T	0.147783	0.0994985	0.0206581	1.46142e-06
GCST90199636	Kynurenine levels	8244	rs116794445	A	G	0.0110504	-0.322608	0.0709539	5.44861e-06
GCST90199636	Kynurenine levels	8244	rs10516101	T	C	0.0812102	-0.123617	0.0269608	4.53863e-06
GCST90199636	Kynurenine levels	8244	rs17240098	T	G	0.0553582	0.148969	0.0327399	5.36261e-06
GCST90199636	Kynurenine levels	8244	rs17287314	A	T	0.297359	-0.0741746	0.0165025	6.96562e-06
GCST90199636	Kynurenine levels	8244	rs10216901	T	C	0.372432	-0.092585	0.0153069	1.4614e-09
GCST90199636	Kynurenine levels	8244	rs55879891	A	C	0.137167	0.101148	0.0215999	2.83001e-06
GCST90199636	Kynurenine levels	8244	rs72761290	A	C	0.0752681	0.135722	0.0286233	2.11975e-06
GCST90199636	Kynurenine levels	8244	rs6481144	C	A	0.971072	-0.21192	0.0450635	2.56748e-06
GCST90199636	Kynurenine levels	8244	rs10883982	C	A	0.22765	-0.0787528	0.0174501	6.39098e-06
GCST90199636	Kynurenine levels	8244	rs11055387	C	G	0.0566212	-0.145349	0.0321909	6.32541e-06
GCST90199636	Kynurenine levels	8244	rs3184504	C	T	0.513669	-0.108142	0.0148104	2.83947e-13
GCST90199636	Kynurenine levels	8244	rs75973738	A	T	0.0423521	-0.194072	0.0374159	2.13841e-07
GCST90199636	Kynurenine levels	8244	rs35223481	A	T	0.112435	-0.105966	0.0235442	6.77162e-06
GCST90199636	Kynurenine levels	8244	rs9933330	T	C	0.180459	-0.103406	0.0193124	8.58377e-08
GCST90199636	Kynurenine levels	8244	rs72789484	A	G	0.0546991	-0.144555	0.0325854	9.15605e-06
GCST90199636	Kynurenine levels	8244	rs6540080	A	G	0.287217	-0.107927	0.0164258	5.01151e-11
GCST90199636	Kynurenine levels	8244	rs4843270	A	C	0.265349	0.205627	0.0165261	1.53431e-35
GCST90199636	Kynurenine levels	8244	rs9909552	G	C	0.37961	0.0692728	0.0155536	8.43552e-06
GCST90199636	Kynurenine levels	8244	rs34519073	A	G	0.311375	0.071803	0.0160729	7.92019e-06
GCST90199637	N-acetylglutamate levels	7802	rs12070599	A	G	0.31028	-0.0833283	0.0173446	1.55314e-06
GCST90199637	N-acetylglutamate levels	7802	rs79132971	A	C	0.0725952	0.132736	0.0296366	7.50724e-06
GCST90199637	N-acetylglutamate levels	7802	rs10168931	A	G	0.224014	0.123014	0.0183105	1.83992e-11
GCST90199637	N-acetylglutamate levels	7802	rs148804382	A	C	0.0103166	0.395956	0.0769657	2.68117e-07
GCST90199637	N-acetylglutamate levels	7802	rs76105072	C	T	0.0402336	0.178385	0.0390113	4.81571e-06
GCST90199637	N-acetylglutamate levels	7802	rs186654219	A	G	0.0103212	0.36491	0.0767441	1.98548e-06
GCST90199637	N-acetylglutamate levels	7802	rs187543759	C	T	0.0110081	-0.329606	0.0734255	7.15653e-06
GCST90199637	N-acetylglutamate levels	7802	rs10872573	C	T	0.723072	-0.0805091	0.0174765	4.09071e-06
GCST90199637	N-acetylglutamate levels	7802	rs148895950	G	T	0.0133051	-0.297994	0.0670282	8.75659e-06
GCST90199637	N-acetylglutamate levels	7802	rs10957056	C	A	0.191407	0.087937	0.0197421	8.41709e-06
GCST90199637	N-acetylglutamate levels	7802	rs116233634	G	A	0.0158761	0.279475	0.0616153	5.73854e-06
GCST90199637	N-acetylglutamate levels	7802	rs12554315	A	T	0.0556449	0.155318	0.0339765	4.84654e-06
GCST90199637	N-acetylglutamate levels	7802	rs4336667	A	G	0.567883	-0.0726878	0.0157023	3.67215e-06
GCST90199637	N-acetylglutamate levels	7802	rs2265815	G	A	0.820119	0.0912856	0.0200603	5.35021e-06
GCST90199637	N-acetylglutamate levels	7802	rs10762589	T	C	0.752636	-0.0883667	0.017702	5.97844e-07
GCST90199637	N-acetylglutamate levels	7802	rs2803552	C	T	0.96381	-0.205145	0.0419759	1.02278e-06
GCST90199637	N-acetylglutamate levels	7802	rs60665648	C	T	0.0195022	-0.261085	0.0554528	2.49863e-06
GCST90199637	N-acetylglutamate levels	7802	rs7154858	C	T	0.155615	0.0944413	0.0212157	8.52813e-06
GCST90199637	N-acetylglutamate levels	7802	rs28690110	T	C	0.256755	-0.0796679	0.017735	7.05164e-06
GCST90199637	N-acetylglutamate levels	7802	rs10854172	C	T	0.187765	0.116341	0.01969	3.44954e-09
GCST90199638	Glycerol 3-phosphate levels	8201	rs72650882	C	T	0.0394383	0.193643	0.0400346	1.31888e-06
GCST90199638	Glycerol 3-phosphate levels	8201	rs56704741	C	T	0.344183	-0.104833	0.0165102	2.15937e-10
GCST90199638	Glycerol 3-phosphate levels	8201	rs149344982	A	G	0.0133024	0.321236	0.0677323	2.10864e-06
GCST90199638	Glycerol 3-phosphate levels	8201	rs1780318	T	A	0.943146	0.448805	0.0333781	3.24475e-41
GCST90199638	Glycerol 3-phosphate levels	8201	rs6695630	G	C	0.12601	-0.110939	0.0235356	2.43304e-06
GCST90199638	Glycerol 3-phosphate levels	8201	rs138201625	C	G	0.0129099	0.330102	0.0688063	1.6062e-06
GCST90199638	Glycerol 3-phosphate levels	8201	rs16840029	A	G	0.0445551	0.170339	0.0376776	6.15552e-06
GCST90199638	Glycerol 3-phosphate levels	8201	rs72852030	T	C	0.0168581	0.269297	0.0591747	5.34198e-06
GCST90199638	Glycerol 3-phosphate levels	8201	rs149000340	T	C	0.0174881	-0.283142	0.059454	1.91329e-06
GCST90199638	Glycerol 3-phosphate levels	8201	rs162416	G	T	0.289002	0.0765529	0.0172667	9.26914e-06
GCST90199638	Glycerol 3-phosphate levels	8201	rs113971921	T	C	0.166028	0.0971709	0.0213914	5.5584e-06
GCST90199638	Glycerol 3-phosphate levels	8201	rs79393239	T	C	0.0279306	-0.213038	0.0470789	6.03565e-06
GCST90199638	Glycerol 3-phosphate levels	8201	rs337370	T	C	0.519666	-0.0731129	0.0158083	3.74668e-06
GCST90199638	Glycerol 3-phosphate levels	8201	rs143671553	G	A	0.0235791	-0.236422	0.0500149	2.27834e-06
GCST90199638	Glycerol 3-phosphate levels	8201	rs118174096	T	C	0.0158449	-0.281275	0.06139	4.6107e-06
GCST90199638	Glycerol 3-phosphate levels	8201	rs4709324	C	T	0.171541	-0.0959369	0.0210023	4.92582e-06
GCST90199638	Glycerol 3-phosphate levels	8201	rs6945869	T	C	0.0389125	-0.18358	0.0411328	8.07826e-06
GCST90199638	Glycerol 3-phosphate levels	8201	rs3750309	G	T	0.455985	0.0779824	0.015705	6.85374e-07
GCST90199638	Glycerol 3-phosphate levels	8201	rs12770630	T	C	0.12587	-0.115058	0.0235144	9.92606e-07
GCST90199638	Glycerol 3-phosphate levels	8201	rs118152300	T	G	0.0451781	0.167422	0.0374675	7.87849e-06
GCST90199638	Glycerol 3-phosphate levels	8201	rs73499488	G	C	0.0231351	0.248377	0.0518527	1.66738e-06
GCST90199638	Glycerol 3-phosphate levels	8201	rs11603769	C	G	0.0240741	0.229614	0.0511828	7.25222e-06
GCST90199638	Glycerol 3-phosphate levels	8201	rs117110311	C	G	0.005377	0.488462	0.106255	4.28443e-06
GCST90199638	Glycerol 3-phosphate levels	8201	rs7968044	C	A	0.140581	-0.0992173	0.022321	8.78797e-06
GCST90199638	Glycerol 3-phosphate levels	8201	rs75198564	G	A	0.180152	0.0914908	0.0201541	5.63715e-06
GCST90199638	Glycerol 3-phosphate levels	8201	rs7319463	A	G	0.0285504	-0.217628	0.0465571	2.94778e-06
GCST90199638	Glycerol 3-phosphate levels	8201	rs10521085	T	C	0.108586	-0.113394	0.0249262	5.38568e-06
GCST90199638	Glycerol 3-phosphate levels	8201	rs537609697	G	A	0.00853513	-0.424592	0.0873416	1.16631e-06
GCST90199638	Glycerol 3-phosphate levels	8201	rs74622263	G	A	0.0567904	-0.148881	0.0334532	8.57032e-06
GCST90199638	Glycerol 3-phosphate levels	8201	rs186366783	A	T	0.0223242	0.2955	0.0524575	1.76967e-08
GCST90199638	Glycerol 3-phosphate levels	8201	rs186970614	C	G	0.00966006	0.354048	0.07965	8.78718e-06
GCST90199639	Imidazole lactate levels	8256	rs3765719	C	T	0.0864132	0.126601	0.0281066	6.65872e-06
GCST90199639	Imidazole lactate levels	8256	rs61774831	A	C	0.0119251	0.317674	0.0703736	6.35844e-06
GCST90199639	Imidazole lactate levels	8256	rs490379	C	A	0.136264	-0.133215	0.0219505	1.28793e-09
GCST90199639	Imidazole lactate levels	8256	rs7530513	A	G	0.50267	0.397623	0.0144873	7.70378e-166
GCST90199639	Imidazole lactate levels	8256	rs61798917	A	G	0.382142	0.0769112	0.0155656	7.76861e-07
GCST90199639	Imidazole lactate levels	8256	rs7563086	T	C	0.0697089	0.14342	0.0297498	1.42921e-06
GCST90199639	Imidazole lactate levels	8256	rs9878908	T	C	0.795375	-0.086292	0.0187632	4.24526e-06
GCST90199639	Imidazole lactate levels	8256	rs150565193	T	C	0.0195122	-0.248798	0.0546598	5.32028e-06
GCST90199639	Imidazole lactate levels	8256	rs116793365	G	A	0.0127972	-0.300561	0.0670653	7.40785e-06
GCST90199639	Imidazole lactate levels	8256	rs145281230	G	A	0.0105506	-0.439015	0.0738951	2.8318e-09
GCST90199639	Imidazole lactate levels	8256	rs28410020	C	G	0.255178	0.0844789	0.0176684	1.74121e-06
GCST90199639	Imidazole lactate levels	8256	rs2315488	A	G	0.220711	-0.0871675	0.0184136	2.20296e-06
GCST90199639	Imidazole lactate levels	8256	rs72933650	T	C	0.0722807	0.132911	0.0300497	9.73273e-06
GCST90199639	Imidazole lactate levels	8256	rs72943057	C	T	0.0234716	-0.219653	0.0494957	9.08721e-06
GCST90199639	Imidazole lactate levels	8256	rs10277377	T	C	0.0950995	0.116516	0.0256952	5.77319e-06
GCST90199639	Imidazole lactate levels	8256	rs149262976	C	T	0.00729306	0.405513	0.0885376	4.64715e-06
GCST90199639	Imidazole lactate levels	8256	rs1441770	A	G	0.399513	-0.0757838	0.0157461	1.48783e-06
GCST90199639	Imidazole lactate levels	8256	rs2805103	A	T	0.70863	0.0969957	0.0168381	8.38658e-09
GCST90199639	Imidazole lactate levels	8256	rs148327605	T	C	0.0658858	0.137958	0.0306471	6.74724e-06
GCST90199639	Imidazole lactate levels	8256	rs4150575	T	C	0.688358	0.107027	0.0165673	1.04616e-10
GCST90199639	Imidazole lactate levels	8256	rs10774021	T	C	0.651353	0.194878	0.0158871	1.37213e-34
GCST90199639	Imidazole lactate levels	8256	rs146849590	C	A	0.00444851	-0.504435	0.114153	9.9186e-06
GCST90199639	Imidazole lactate levels	8256	rs11076256	T	C	0.0774033	0.714384	0.0271182	6.11518e-153
GCST90199639	Imidazole lactate levels	8256	rs143277630	T	C	0.0475578	-0.312217	0.0355437	1.57688e-18
GCST90199639	Imidazole lactate levels	8256	rs183176218	A	T	0.0392564	-0.173245	0.0390076	8.94059e-06
GCST90199639	Imidazole lactate levels	8256	rs12601778	T	C	0.434368	-0.107145	0.0153104	2.59273e-12
GCST90199639	Imidazole lactate levels	8256	rs11672362	T	C	0.0352009	0.184489	0.0415283	8.89242e-06
GCST90199639	Imidazole lactate levels	8256	rs2229742	C	G	0.0999389	0.116801	0.0254704	4.52323e-06
GCST90199640	4-guanidinobutanoate levels	8144	rs140527149	C	A	0.550523	-0.459947	0.0140263	7.71335e-236
GCST90199640	4-guanidinobutanoate levels	8144	rs71631750	C	G	0.192917	0.0985226	0.0191944	2.85354e-07
GCST90199640	4-guanidinobutanoate levels	8144	rs11580678	T	G	0.329111	-0.0749203	0.0161818	3.65841e-06
GCST90199640	4-guanidinobutanoate levels	8144	rs57389554	A	G	0.0592876	-0.14118	0.0313033	6.48089e-06
GCST90199640	4-guanidinobutanoate levels	8144	rs114708452	T	C	0.0385138	0.193902	0.039056	6.8796e-07
GCST90199640	4-guanidinobutanoate levels	8144	rs151040866	A	G	0.0549247	-0.159233	0.0326279	1.05939e-06
GCST90199640	4-guanidinobutanoate levels	8144	rs13107325	T	C	0.0736144	0.131282	0.0286355	4.54884e-06
GCST90199640	4-guanidinobutanoate levels	8144	rs6556949	T	C	0.300935	0.0747603	0.0167779	8.35456e-06
GCST90199640	4-guanidinobutanoate levels	8144	rs7380998	G	A	0.961782	-0.179866	0.0385778	3.12531e-06
GCST90199640	4-guanidinobutanoate levels	8144	rs13163650	G	A	0.726177	0.0793781	0.0168637	2.51326e-06
GCST90199640	4-guanidinobutanoate levels	8144	rs61287921	A	G	0.0120779	-0.307334	0.06837	6.95176e-06
GCST90199640	4-guanidinobutanoate levels	8144	rs706151	G	A	0.467889	0.0669338	0.0149986	8.09437e-06
GCST90199640	4-guanidinobutanoate levels	8144	rs150629268	T	G	0.0254143	0.220045	0.0478751	4.30212e-06
GCST90199640	4-guanidinobutanoate levels	8144	rs140852306	T	C	0.0768229	-0.128618	0.0280679	4.59712e-06
GCST90199640	4-guanidinobutanoate levels	8144	rs11787780	T	C	0.285195	0.0743765	0.0165161	6.69172e-06
GCST90199640	4-guanidinobutanoate levels	8144	rs72632963	C	T	0.0149686	-0.272225	0.0611352	8.47468e-06
GCST90199640	4-guanidinobutanoate levels	8144	rs7969761	T	C	0.545855	0.0903542	0.0151665	2.56147e-09
GCST90199640	4-guanidinobutanoate levels	8144	rs61991622	A	G	0.0647691	0.139752	0.0309457	6.30045e-06
GCST90199640	4-guanidinobutanoate levels	8144	rs45622433	A	G	0.00786531	-0.392152	0.0846735	3.63311e-06
GCST90199640	4-guanidinobutanoate levels	8144	rs112807038	T	C	0.0345951	0.185925	0.0407482	5.04797e-06
GCST90199640	4-guanidinobutanoate levels	8144	rs77951681	C	T	0.138948	0.101923	0.021744	2.76668e-06
GCST90199641	Glucuronate levels	7988	rs12092559	T	G	0.118985	-0.106219	0.0234488	5.9031e-06
GCST90199641	Glucuronate levels	7988	rs111273747	G	A	0.010158	0.349979	0.0761519	4.31095e-06
GCST90199641	Glucuronate levels	7988	rs140946796	G	T	0.00899371	0.373006	0.0808908	4.00306e-06
GCST90199641	Glucuronate levels	7988	rs1561398	T	C	0.252229	-0.0832245	0.0178383	3.07873e-06
GCST90199641	Glucuronate levels	7988	rs62391856	T	C	0.215529	0.0882028	0.0192251	4.47738e-06
GCST90199641	Glucuronate levels	7988	rs9491556	T	C	0.00679673	0.419107	0.0935382	7.44346e-06
GCST90199641	Glucuronate levels	7988	rs117910752	G	A	0.0415035	0.185814	0.0381401	1.10542e-06
GCST90199641	Glucuronate levels	7988	rs141615044	A	C	0.010653	0.336958	0.0744002	5.92643e-06
GCST90199641	Glucuronate levels	7988	rs10898981	C	A	0.678023	0.0773381	0.0164678	2.64893e-06
GCST90199641	Glucuronate levels	7988	rs189957470	T	C	0.0160574	-0.288782	0.0611897	2.36482e-06
GCST90199641	Glucuronate levels	7988	rs6539427	C	T	0.220234	-0.0846334	0.0184289	4.38124e-06
GCST90199641	Glucuronate levels	7988	rs1959120	T	A	0.426814	-0.071683	0.0156366	4.55502e-06
GCST90199641	Glucuronate levels	7988	rs12050756	G	A	0.0314485	0.199795	0.0437976	5.07208e-06
GCST90199641	Glucuronate levels	7988	rs150551895	T	C	0.0176136	0.264587	0.0586271	6.39044e-06
GCST90199641	Glucuronate levels	7988	rs7510321	C	T	0.771942	0.0811601	0.0183015	9.22398e-06
GCST90199641	Glucuronate levels	7988	rs73231674	G	T	0.0645404	-0.140286	0.031236	7.08371e-06
GCST90199641	Glucuronate levels	7988	rs116932970	C	A	0.042454	0.16785	0.0379049	9.50326e-06
GCST90199642	Ribitol levels	8128	rs3845611	G	T	0.13437	-0.104901	0.0226947	3.79543e-06
GCST90199642	Ribitol levels	8128	rs2744764	T	C	0.0960564	0.117358	0.0259235	5.98024e-06
GCST90199642	Ribitol levels	8128	rs72688441	A	G	0.0538338	-0.603321	0.0335227	2.04224e-72
GCST90199642	Ribitol levels	8128	rs12144476	C	T	0.0264037	0.222626	0.0482583	3.96485e-06
GCST90199642	Ribitol levels	8128	rs74995512	A	G	0.0113902	-0.331117	0.0720991	4.37895e-06
GCST90199642	Ribitol levels	8128	rs13100424	G	C	0.0200999	0.294562	0.0550166	8.60081e-08
GCST90199642	Ribitol levels	8128	rs1420467	A	G	0.792493	0.0920482	0.0191097	1.45859e-06
GCST90199642	Ribitol levels	8128	rs73248229	G	T	0.0358819	-0.190145	0.0417423	5.23327e-06
GCST90199642	Ribitol levels	8128	rs115232717	G	A	0.0059106	-0.516457	0.0995462	2.12436e-07
GCST90199642	Ribitol levels	8128	rs111534509	A	G	0.0533091	0.157601	0.034992	6.67078e-06
GCST90199642	Ribitol levels	8128	rs186730428	G	A	0.377822	-0.0721017	0.0158572	5.44296e-06
GCST90199642	Ribitol levels	8128	rs144424724	T	C	0.0110974	-0.331572	0.0738799	7.18982e-06
GCST90199642	Ribitol levels	8128	rs80012250	G	A	0.0478994	-0.164302	0.0363521	6.19202e-06
GCST90199642	Ribitol levels	8128	rs60688348	C	A	0.263264	0.0788168	0.0175391	6.99747e-06
GCST90199642	Ribitol levels	8128	rs77703857	T	C	0.0350223	0.191571	0.0432535	9.46597e-06
GCST90199642	Ribitol levels	8128	rs73217598	A	G	0.0144704	0.307856	0.0648737	2.08033e-06
GCST90199642	Ribitol levels	8128	rs113682909	C	G	0.00939639	-0.405067	0.0804974	4.85273e-07
GCST90199642	Ribitol levels	8128	rs2186050	C	G	0.355675	-0.0781457	0.0165737	2.41664e-06
GCST90199642	Ribitol levels	8128	rs142220999	T	C	0.0109313	0.334271	0.0744908	7.20911e-06
GCST90199642	Ribitol levels	8128	rs7903429	T	C	0.170385	0.0970626	0.0205295	2.268e-06
GCST90199642	Ribitol levels	8128	rs117587050	C	T	0.015144	0.301156	0.0631777	1.87162e-06
GCST90199642	Ribitol levels	8128	rs77987208	C	T	0.132946	-0.117677	0.0227397	2.27943e-07
GCST90199642	Ribitol levels	8128	rs572823378	A	C	0.0173521	-0.268394	0.0590763	5.54148e-06
GCST90199642	Ribitol levels	8128	rs73317157	A	G	0.0875741	-0.122647	0.0273357	7.23375e-06
GCST90199642	Ribitol levels	8128	rs183901354	T	C	0.00166482	-0.901248	0.188913	1.83581e-06
GCST90199642	Ribitol levels	8128	rs192431765	C	G	0.00788428	0.406925	0.0876599	3.44911e-06
GCST90199642	Ribitol levels	8128	rs145095548	C	A	0.00468731	0.524916	0.112951	3.363e-06
GCST90199642	Ribitol levels	8128	rs72722075	T	C	0.123722	-0.141262	0.0235479	1.98631e-09
GCST90199642	Ribitol levels	8128	rs7190382	T	A	0.643304	-0.0809751	0.0163858	7.74104e-07
GCST90199642	Ribitol levels	8128	rs34552467	C	A	0.329207	0.0748839	0.0166187	6.60635e-06
GCST90199642	Ribitol levels	8128	rs62058095	C	G	0.00930835	-0.355229	0.07998	8.93446e-06
GCST90199642	Ribitol levels	8128	rs12967772	T	C	0.885377	0.114477	0.0245399	3.08744e-06
GCST90199642	Ribitol levels	8128	rs7252227	T	G	0.581229	-0.0705068	0.0155659	5.90998e-06
GCST90199642	Ribitol levels	8128	rs12625462	A	G	0.141742	0.100419	0.0222218	6.21488e-06
GCST90199642	Ribitol levels	8128	rs13046014	C	G	0.0710291	0.143955	0.0298658	1.43512e-06
GCST90199642	Ribitol levels	8128	rs111422112	C	T	0.010822	0.342769	0.075336	5.36802e-06
GCST90199642	Ribitol levels	8128	rs117035597	A	C	0.0453645	-0.164258	0.0368759	8.41487e-06
GCST90199643	Glycodeoxycholate levels	6877	rs146174820	A	G	0.0197154	-0.286214	0.0611534	2.86509e-06
GCST90199643	Glycodeoxycholate levels	6877	rs2290258	C	A	0.106372	0.124683	0.0274227	5.44905e-06
GCST90199643	Glycodeoxycholate levels	6877	rs3132031	C	G	0.083724	0.136212	0.0306465	8.80501e-06
GCST90199643	Glycodeoxycholate levels	6877	rs73153108	T	C	0.027794	0.230561	0.0515713	7.7958e-06
GCST90199643	Glycodeoxycholate levels	6877	rs60930884	G	T	0.0979532	-0.127602	0.028606	8.16974e-06
GCST90199643	Glycodeoxycholate levels	6877	rs115480587	G	A	0.024909	-0.243568	0.0535613	5.42975e-06
GCST90199643	Glycodeoxycholate levels	6877	rs13101279	A	G	0.608785	0.0770005	0.0172893	8.44267e-06
GCST90199643	Glycodeoxycholate levels	6877	rs7687207	G	A	0.548944	0.0783161	0.0172861	5.88215e-06
GCST90199643	Glycodeoxycholate levels	6877	rs55917677	T	C	0.234824	0.0908851	0.0199131	5.01701e-06
GCST90199643	Glycodeoxycholate levels	6877	rs80078071	A	G	0.191709	0.0973519	0.0216891	7.17216e-06
GCST90199643	Glycodeoxycholate levels	6877	rs62448268	A	G	0.206154	0.0953227	0.0205955	3.68649e-06
GCST90199643	Glycodeoxycholate levels	6877	rs76962381	T	C	0.207403	-0.10889	0.0207547	1.55001e-07
GCST90199643	Glycodeoxycholate levels	6877	rs75878687	C	G	0.0193798	0.274662	0.0617298	8.61017e-06
GCST90199643	Glycodeoxycholate levels	6877	rs74927400	T	C	0.0157956	0.330046	0.0678883	1.16438e-06
GCST90199643	Glycodeoxycholate levels	6877	rs2155345	T	G	0.318609	-0.0810837	0.0182146	8.52414e-06
GCST90199643	Glycodeoxycholate levels	6877	rs9514591	C	T	0.299417	-0.0820086	0.0184498	8.79046e-06
GCST90199643	Glycodeoxycholate levels	6877	rs2351511	T	C	0.985905	0.322661	0.0724084	8.3451e-06
GCST90199643	Glycodeoxycholate levels	6877	rs7403557	G	A	0.731422	0.101229	0.019175	1.29754e-07
GCST90199643	Glycodeoxycholate levels	6877	rs115155467	G	A	0.00815257	-0.460446	0.0942028	1.0196e-06
GCST90199643	Glycodeoxycholate levels	6877	rs118040844	A	T	0.00810253	0.429065	0.0950748	6.39414e-06
GCST90199644	Theobromine levels	8137	rs6669746	A	G	0.483722	0.0701676	0.0154489	5.57445e-06
GCST90199644	Theobromine levels	8137	rs2628473	C	G	0.306775	0.0753681	0.0169935	9.20294e-06
GCST90199644	Theobromine levels	8137	rs115810418	T	A	0.0458835	0.173537	0.0370651	2.84155e-06
GCST90199644	Theobromine levels	8137	rs72870405	A	T	0.0614672	-0.15323	0.0326215	2.63736e-06
GCST90199644	Theobromine levels	8137	rs35155698	C	T	0.300798	0.0750576	0.0169732	9.77406e-06
GCST90199644	Theobromine levels	8137	rs13065149	T	G	0.416893	-0.0774221	0.0160933	1.50311e-06
GCST90199644	Theobromine levels	8137	rs79880362	T	C	0.0745231	0.146943	0.0295016	6.33111e-07
GCST90199644	Theobromine levels	8137	rs6878843	T	G	0.0981603	0.11814	0.0259449	5.27622e-06
GCST90199644	Theobromine levels	8137	rs116892987	A	G	0.0122552	-0.329003	0.0711461	3.758e-06
GCST90199644	Theobromine levels	8137	rs6569661	G	A	0.726404	-0.0859588	0.0178126	1.39498e-06
GCST90199644	Theobromine levels	8137	rs62462718	A	G	0.317824	-0.0777005	0.0173769	7.76761e-06
GCST90199644	Theobromine levels	8137	rs2529273	T	C	0.726808	0.101541	0.0178971	1.39856e-08
GCST90199644	Theobromine levels	8137	rs12549440	T	C	0.34769	0.0794261	0.0165038	1.48987e-06
GCST90199644	Theobromine levels	8137	rs117966480	C	A	0.0145231	-0.322677	0.0654721	8.28759e-07
GCST90199644	Theobromine levels	8137	rs144661998	A	G	0.159529	0.0958879	0.0213092	6.80036e-06
GCST90199644	Theobromine levels	8137	rs147824813	G	T	0.0136067	0.298848	0.0673004	8.9747e-06
GCST90199644	Theobromine levels	8137	rs7485735	C	T	0.686925	-0.0794824	0.0175283	5.77336e-06
GCST90199644	Theobromine levels	8137	rs12431055	T	C	0.0798941	0.128412	0.0287893	8.17999e-06
GCST90199644	Theobromine levels	8137	rs150576152	G	A	0.0301517	0.207064	0.0456525	5.7426e-06
GCST90199644	Theobromine levels	8137	rs566861268	A	G	0.00457129	0.519125	0.115771	7.3239e-06
GCST90199644	Theobromine levels	8137	rs6497692	T	C	0.431385	0.0748062	0.0156289	1.69789e-06
GCST90199644	Theobromine levels	8137	rs11657948	A	G	0.0951605	0.119169	0.026931	9.6448e-06
GCST90199644	Theobromine levels	8137	rs11653172	G	A	0.507309	-0.0719812	0.0161773	8.6063e-06
GCST90199644	Theobromine levels	8137	rs56113850	C	T	0.576193	-0.105914	0.0155754	1.04562e-11
GCST90199644	Theobromine levels	8137	rs62205691	A	G	0.0153181	-0.282897	0.0634126	8.15002e-06
GCST90199644	Theobromine levels	8137	rs139776	T	C	0.332129	-0.0834689	0.0169698	8.7129e-07
GCST90199644	Theobromine levels	8137	rs113666924	A	G	0.0343297	-0.199128	0.043086	3.80707e-06
GCST90199645	Quinate levels	8200	rs553719	C	T	0.937921	0.147306	0.0328968	7.54079e-06
GCST90199645	Quinate levels	8200	rs114371828	T	C	0.0166605	-0.267108	0.0601557	8.98427e-06
GCST90199645	Quinate levels	8200	rs1594297	A	G	0.974516	0.224925	0.0505211	8.50366e-06
GCST90199645	Quinate levels	8200	rs116020639	C	T	0.0157528	-0.316022	0.0623683	4.04057e-07
GCST90199645	Quinate levels	8200	rs112388569	T	C	0.0132667	-0.298781	0.0671713	8.66557e-06
GCST90199645	Quinate levels	8200	rs140759816	A	T	0.0375843	-0.186302	0.0405924	4.44137e-06
GCST90199645	Quinate levels	8200	rs34099891	T	G	0.26108	-0.0824109	0.0174244	2.24925e-06
GCST90199645	Quinate levels	8200	rs74489311	A	T	0.00103899	-1.12714	0.240369	2.74252e-06
GCST90199645	Quinate levels	8200	rs77082173	T	C	0.030454	0.201076	0.0453441	9.23095e-06
GCST90199645	Quinate levels	8200	rs4148714	C	A	0.0913027	-0.125867	0.027082	3.35762e-06
GCST90199645	Quinate levels	8200	rs73202647	C	T	0.121515	-0.109072	0.0238233	4.68646e-06
GCST90199645	Quinate levels	8200	rs73328382	A	C	0.00586941	-0.490215	0.101636	1.41227e-06
GCST90199645	Quinate levels	8200	rs186185553	T	C	0.0190144	-0.255397	0.0568661	7.08223e-06
GCST90199645	Quinate levels	8200	rs115520044	A	G	0.0166095	0.330168	0.0606751	5.28093e-08
GCST90199645	Quinate levels	8200	rs62027288	C	T	0.460441	0.0759955	0.0156247	1.15144e-06
GCST90199645	Quinate levels	8200	rs183574340	A	G	0.00850881	-0.415375	0.0834702	6.48022e-07
GCST90199645	Quinate levels	8200	rs2108740	A	C	0.0446539	-0.169235	0.0373631	5.91354e-06
GCST90199645	Quinate levels	8200	rs145444661	T	C	0.0131884	-0.329336	0.0679412	1.25107e-06
GCST90199645	Quinate levels	8200	rs76051019	A	G	0.0258336	-0.23203	0.0487058	1.89885e-06
GCST90199645	Quinate levels	8200	rs5997787	C	T	0.55684	0.0735554	0.0159581	4.04072e-06
GCST90199646	Gentisate levels	8013	rs3861695	T	C	0.683305	-0.0760413	0.0169127	6.92059e-06
GCST90199646	Gentisate levels	8013	rs522708	G	A	0.283475	-0.0822705	0.0169917	1.28672e-06
GCST90199646	Gentisate levels	8013	rs187258635	T	C	0.0215081	-0.236251	0.0532573	9.16358e-06
GCST90199646	Gentisate levels	8013	rs72824920	C	T	0.0442895	0.192917	0.0371937	2.13916e-07
GCST90199646	Gentisate levels	8013	rs12471344	A	G	0.0351109	-0.204526	0.0425454	1.53017e-06
GCST90199646	Gentisate levels	8013	rs72950259	G	T	0.00712767	0.409958	0.0917044	7.80613e-06
GCST90199646	Gentisate levels	8013	rs77380220	A	G	0.0258828	0.222387	0.0486142	4.77297e-06
GCST90199646	Gentisate levels	8013	rs73217253	A	G	0.0584083	-0.160981	0.0328036	9.2284e-07
GCST90199646	Gentisate levels	8013	rs147503040	A	G	0.0254653	0.240882	0.0486921	7.53505e-07
GCST90199646	Gentisate levels	8013	rs79188489	T	G	0.0106531	0.343904	0.0751315	4.70886e-06
GCST90199646	Gentisate levels	8013	rs62362979	G	A	0.0161857	0.273101	0.0610391	7.66985e-06
GCST90199646	Gentisate levels	8013	rs62621664	T	G	0.0182409	0.265359	0.0575444	4.00005e-06
GCST90199646	Gentisate levels	8013	rs375709482	T	C	0.0191874	-0.273576	0.0557177	9.10581e-07
GCST90199646	Gentisate levels	8013	rs10097464	C	T	0.441401	-0.0715199	0.015626	4.71698e-06
GCST90199646	Gentisate levels	8013	rs1041350	C	T	0.162725	0.0994006	0.0208627	1.8932e-06
GCST90199646	Gentisate levels	8013	rs1010664	C	T	0.0324447	0.200004	0.0431905	3.64356e-06
GCST90199646	Gentisate levels	8013	rs77091748	T	C	0.0181761	0.25787	0.0580381	8.86671e-06
GCST90199646	Gentisate levels	8013	rs76930336	A	C	0.0324797	-0.202699	0.0432874	2.83225e-06
GCST90199646	Gentisate levels	8013	rs113812650	T	C	0.00708375	-0.420894	0.0921	4.87808e-06
GCST90199646	Gentisate levels	8013	rs9572022	G	A	0.568464	-0.0758655	0.0155994	1.154e-06
GCST90199646	Gentisate levels	8013	rs117167763	T	C	0.00338685	0.594305	0.13274	7.56251e-06
GCST90199646	Gentisate levels	8013	rs72645867	A	G	0.0602902	0.162441	0.0331451	9.53955e-07
GCST90199646	Gentisate levels	8013	rs75476920	C	T	0.15625	-0.0942693	0.0212045	8.75949e-06
GCST90199646	Gentisate levels	8013	rs9959080	A	G	0.807333	-0.0926697	0.0194371	1.86358e-06
GCST90199646	Gentisate levels	8013	rs10153505	G	T	0.854558	-0.109387	0.02296	1.89575e-06
GCST90199646	Gentisate levels	8013	rs367715	G	A	0.348675	0.0721685	0.0160673	7.0676e-06
GCST90199646	Gentisate levels	8013	rs2833465	T	C	0.12614	-0.110209	0.023061	1.76156e-06
GCST90199646	Gentisate levels	8013	rs6010005	C	G	0.0237352	0.229928	0.05	4.25419e-06
GCST90199647	Theophylline levels	7822	rs10902695	T	C	0.274212	-0.0834655	0.018084	3.9229e-06
GCST90199647	Theophylline levels	7822	rs72793907	G	A	0.0174664	-0.274555	0.0606691	6.02668e-06
GCST90199647	Theophylline levels	7822	rs1388182	T	C	0.0561395	-0.155876	0.0349153	8.02918e-06
GCST90199647	Theophylline levels	7822	rs114110478	C	G	0.0759902	0.142487	0.0303158	2.60048e-06
GCST90199647	Theophylline levels	7822	rs75723819	A	C	0.0308404	-0.211336	0.0468234	6.37754e-06
GCST90199647	Theophylline levels	7822	rs75870478	T	C	0.0183091	-0.281468	0.0600974	2.81969e-06
GCST90199647	Theophylline levels	7822	rs67360043	A	T	0.210393	0.0886627	0.0196537	6.44475e-06
GCST90199647	Theophylline levels	7822	rs258831	G	C	0.172656	-0.0982197	0.0220943	8.76968e-06
GCST90199647	Theophylline levels	7822	rs116926604	C	T	0.0187757	-0.276332	0.0591917	3.03525e-06
GCST90199647	Theophylline levels	7822	rs79361921	A	G	0.0295007	-0.232926	0.0470132	7.25218e-07
GCST90199647	Theophylline levels	7822	rs17428030	G	A	0.0811424	0.136372	0.0301283	5.99992e-06
GCST90199647	Theophylline levels	7822	rs12259905	T	C	0.0731332	0.155223	0.0305894	3.88709e-07
GCST90199647	Theophylline levels	7822	rs4615950	T	C	0.399028	-0.0738501	0.0164924	7.54096e-06
GCST90199647	Theophylline levels	7822	rs34804482	C	T	0.0234865	-0.242551	0.0527985	4.35018e-06
GCST90199647	Theophylline levels	7822	rs643104	C	T	0.336783	-0.0815481	0.017458	2.99589e-06
GCST90199647	Theophylline levels	7822	rs74069834	G	A	0.0173385	-0.270594	0.0611119	9.51795e-06
GCST90199647	Theophylline levels	7822	rs7323950	G	A	0.669651	-0.0792948	0.0174912	5.80379e-06
GCST90199647	Theophylline levels	7822	rs116572946	T	C	0.0176742	-0.278367	0.060805	4.694e-06
GCST90199647	Theophylline levels	7822	rs79542551	G	A	0.0127102	-0.328871	0.0716904	4.48836e-06
GCST90199647	Theophylline levels	7822	rs115520044	A	G	0.016898	0.322722	0.0619626	1.90536e-07
GCST90199647	Theophylline levels	7822	rs75095637	C	A	0.0721271	0.140865	0.0309814	5.44768e-06
GCST90199647	Theophylline levels	7822	rs180968112	A	G	0.0133062	-0.313019	0.0708522	9.96551e-06
GCST90199647	Theophylline levels	7822	rs74526939	G	A	0.0338003	-0.20014	0.0441667	5.85782e-06
GCST90199647	Theophylline levels	7822	rs149370966	A	G	0.0180128	-0.270438	0.0600696	6.72911e-06
GCST90199647	Theophylline levels	7822	rs2245730	C	A	0.435058	-0.0787472	0.0162537	1.26685e-06
GCST90199648	1,5-anhydroglucitol (1,5-ag) levels	8139	rs526600	A	T	0.980668	-0.303655	0.0557783	5.21094e-08
GCST90199648	1,5-anhydroglucitol (1,5-ag) levels	8139	rs7536190	A	T	0.886879	0.113912	0.0241326	2.35583e-06
GCST90199648	1,5-anhydroglucitol (1,5-ag) levels	8139	rs2800798	A	G	0.245431	0.079919	0.0176597	6.02526e-06
GCST90199648	1,5-anhydroglucitol (1,5-ag) levels	8139	rs28429046	T	A	0.218221	0.0877134	0.0190478	4.12664e-06
GCST90199648	1,5-anhydroglucitol (1,5-ag) levels	8139	rs219151	C	G	0.803761	-0.0930985	0.0192478	1.31914e-06
GCST90199648	1,5-anhydroglucitol (1,5-ag) levels	8139	rs139280007	C	G	0.0208697	-0.241187	0.0534709	6.46361e-06
GCST90199648	1,5-anhydroglucitol (1,5-ag) levels	8139	rs4988235	A	G	0.646606	0.125118	0.015516	7.39543e-16
GCST90199648	1,5-anhydroglucitol (1,5-ag) levels	8139	rs138882034	C	T	0.00797971	-0.40062	0.0847491	2.27723e-06
GCST90199648	1,5-anhydroglucitol (1,5-ag) levels	8139	rs147071339	G	A	0.0024003	-0.72443	0.15567	3.26144e-06
GCST90199648	1,5-anhydroglucitol (1,5-ag) levels	8139	rs6444144	T	C	0.601673	0.0750138	0.0155373	1.37932e-06
GCST90199648	1,5-anhydroglucitol (1,5-ag) levels	8139	rs5026374	A	T	0.580627	0.0705329	0.0155202	5.50414e-06
GCST90199648	1,5-anhydroglucitol (1,5-ag) levels	8139	rs112766573	T	C	0.055333	0.149694	0.033745	9.16336e-06
GCST90199648	1,5-anhydroglucitol (1,5-ag) levels	8139	rs78394231	C	T	0.0970646	0.116636	0.0258071	6.19749e-06
GCST90199648	1,5-anhydroglucitol (1,5-ag) levels	8139	rs118097969	A	C	0.0178351	0.254382	0.0574857	9.63851e-06
GCST90199648	1,5-anhydroglucitol (1,5-ag) levels	8139	rs185053832	A	C	0.00916021	-0.376359	0.0796429	2.29459e-06
GCST90199648	1,5-anhydroglucitol (1,5-ag) levels	8139	rs11976181	C	T	0.817748	-0.132448	0.0208369	2.06534e-10
GCST90199648	1,5-anhydroglucitol (1,5-ag) levels	8139	rs55646821	A	C	0.936148	0.150169	0.0310105	1.28209e-06
GCST90199648	1,5-anhydroglucitol (1,5-ag) levels	8139	rs868427	C	T	0.130862	-0.103914	0.0229285	5.83995e-06
GCST90199648	1,5-anhydroglucitol (1,5-ag) levels	8139	rs138306161	T	C	0.0122087	-0.308695	0.069429	8.74061e-06
GCST90199648	1,5-anhydroglucitol (1,5-ag) levels	8139	rs117813792	G	A	0.0136799	-0.331071	0.0662852	5.89455e-07
GCST90199648	1,5-anhydroglucitol (1,5-ag) levels	8139	rs111517692	A	G	0.0399656	0.186098	0.0389448	1.76596e-06
GCST90199648	1,5-anhydroglucitol (1,5-ag) levels	8139	rs16923778	T	C	0.0114964	-0.364422	0.0717318	3.76743e-07
GCST90199648	1,5-anhydroglucitol (1,5-ag) levels	8139	rs16936434	A	G	0.0583838	-0.144243	0.0325739	9.50335e-06
GCST90199648	1,5-anhydroglucitol (1,5-ag) levels	8139	rs11219784	C	T	0.0145213	-0.29621	0.0635149	3.10664e-06
GCST90199648	1,5-anhydroglucitol (1,5-ag) levels	8139	rs72670617	G	T	0.120487	-0.109981	0.0239503	4.38952e-06
GCST90199648	1,5-anhydroglucitol (1,5-ag) levels	8139	rs116855721	A	G	0.0228932	0.235097	0.0504828	3.20903e-06
GCST90199648	1,5-anhydroglucitol (1,5-ag) levels	8139	rs10152997	C	T	0.552011	-0.0762043	0.0152829	6.15686e-07
GCST90199648	1,5-anhydroglucitol (1,5-ag) levels	8139	rs34278530	C	T	0.16675	0.0966945	0.020462	2.29468e-06
GCST90199648	1,5-anhydroglucitol (1,5-ag) levels	8139	rs77283946	A	C	0.0189905	-0.552741	0.0562598	8.80516e-23
GCST90199648	1,5-anhydroglucitol (1,5-ag) levels	8139	rs116139938	T	G	0.0309995	-0.267495	0.0444913	1.82908e-09
GCST90199648	1,5-anhydroglucitol (1,5-ag) levels	8139	rs2638281	G	A	0.588573	0.0758197	0.015228	6.39246e-07
GCST90199648	1,5-anhydroglucitol (1,5-ag) levels	8139	rs190533843	G	A	0.00831678	-0.402017	0.0838446	1.62846e-06
GCST90199648	1,5-anhydroglucitol (1,5-ag) levels	8139	rs11912766	A	G	0.000123047	-3.06436	0.685923	7.91384e-06
GCST90199649	1-stearoyl-2-arachidonoyl-GPI (18:0/20:4) levels	8134	rs11121795	T	C	0.0377603	-0.178874	0.0395199	6.00641e-06
GCST90199649	1-stearoyl-2-arachidonoyl-GPI (18:0/20:4) levels	8134	rs112957492	C	T	0.338891	-0.195795	0.0157253	1.38202e-35
GCST90199649	1-stearoyl-2-arachidonoyl-GPI (18:0/20:4) levels	8134	rs74988287	C	T	0.0099395	-0.366432	0.0770971	2.00554e-06
GCST90199649	1-stearoyl-2-arachidonoyl-GPI (18:0/20:4) levels	8134	rs10188669	A	G	0.51141	-0.0671657	0.0151226	8.93665e-06
GCST90199649	1-stearoyl-2-arachidonoyl-GPI (18:0/20:4) levels	8134	rs115307528	G	A	0.0131579	-0.299834	0.0666202	6.77474e-06
GCST90199649	1-stearoyl-2-arachidonoyl-GPI (18:0/20:4) levels	8134	rs2712421	T	G	0.655887	0.0732419	0.0160311	4.90664e-06
GCST90199649	1-stearoyl-2-arachidonoyl-GPI (18:0/20:4) levels	8134	rs400810	G	A	0.0862856	0.128883	0.0270407	1.8767e-06
GCST90199649	1-stearoyl-2-arachidonoyl-GPI (18:0/20:4) levels	8134	rs34542491	T	C	0.175664	0.0896599	0.0199692	7.12545e-06
GCST90199649	1-stearoyl-2-arachidonoyl-GPI (18:0/20:4) levels	8134	rs140033739	A	G	0.0496511	-0.166275	0.0351807	2.28641e-06
GCST90199649	1-stearoyl-2-arachidonoyl-GPI (18:0/20:4) levels	8134	rs3812316	G	C	0.121888	-0.136926	0.023095	3.05078e-09
GCST90199649	1-stearoyl-2-arachidonoyl-GPI (18:0/20:4) levels	8134	rs60417901	T	C	0.0227329	-0.226606	0.051098	9.21865e-06
GCST90199649	1-stearoyl-2-arachidonoyl-GPI (18:0/20:4) levels	8134	rs141701630	T	C	0.012135	0.317893	0.0698624	5.3575e-06
GCST90199649	1-stearoyl-2-arachidonoyl-GPI (18:0/20:4) levels	8134	rs72697217	C	G	0.0714189	0.139809	0.031174	7.29826e-06
GCST90199649	1-stearoyl-2-arachidonoyl-GPI (18:0/20:4) levels	8134	rs174560	C	T	0.306967	-0.263536	0.0162451	3.49778e-59
GCST90199649	1-stearoyl-2-arachidonoyl-GPI (18:0/20:4) levels	8134	rs964184	C	G	0.868833	-0.194744	0.0224871	4.70771e-18
GCST90199649	1-stearoyl-2-arachidonoyl-GPI (18:0/20:4) levels	8134	rs2269938	G	C	0.166874	-0.104296	0.0203216	2.86272e-07
GCST90199649	1-stearoyl-2-arachidonoyl-GPI (18:0/20:4) levels	8134	rs112843621	G	A	0.0095679	-0.366363	0.0780364	2.66903e-06
GCST90199649	1-stearoyl-2-arachidonoyl-GPI (18:0/20:4) levels	8134	rs80195574	A	G	0.0272033	-0.221346	0.0471492	2.67135e-06
GCST90199649	1-stearoyl-2-arachidonoyl-GPI (18:0/20:4) levels	8134	rs1532085	G	A	0.623614	-0.0917612	0.0157522	5.70113e-09
GCST90199649	1-stearoyl-2-arachidonoyl-GPI (18:0/20:4) levels	8134	rs79608464	A	G	0.01871	0.25749	0.0562381	4.68177e-06
GCST90199649	1-stearoyl-2-arachidonoyl-GPI (18:0/20:4) levels	8134	rs77960347	G	A	0.0143349	0.479876	0.0634052	3.77862e-14
GCST90199649	1-stearoyl-2-arachidonoyl-GPI (18:0/20:4) levels	8134	rs7241918	T	G	0.826708	0.132894	0.0200029	3.05834e-11
GCST90199649	1-stearoyl-2-arachidonoyl-GPI (18:0/20:4) levels	8134	rs66466742	T	C	0.0402441	-0.189746	0.0383851	7.68393e-07
GCST90199649	1-stearoyl-2-arachidonoyl-GPI (18:0/20:4) levels	8134	rs157595	G	A	0.599898	0.0939248	0.0158609	3.18487e-09
GCST90199649	1-stearoyl-2-arachidonoyl-GPI (18:0/20:4) levels	8134	rs626283	G	C	0.562667	0.174476	0.0155831	4.2426e-29
GCST90199650	Indolelactate levels	8233	rs34380016	G	A	0.437266	-0.0666468	0.0146285	5.21484e-06
GCST90199650	Indolelactate levels	8233	rs190002061	A	G	0.0150532	-0.265524	0.058646	5.9667e-06
GCST90199650	Indolelactate levels	8233	rs62154332	T	C	0.0765673	0.118683	0.0265768	7.98229e-06
GCST90199650	Indolelactate levels	8233	rs7617388	G	A	0.857589	-0.0945532	0.0213736	9.69652e-06
GCST90199650	Indolelactate levels	8233	rs185272650	T	C	0.0112236	-0.300455	0.067736	9.1782e-06
GCST90199650	Indolelactate levels	8233	rs1354368	G	A	0.64522	-0.072441	0.0148179	1.01477e-06
GCST90199650	Indolelactate levels	8233	rs11950935	C	T	0.194657	-0.0798371	0.0178954	8.14575e-06
GCST90199650	Indolelactate levels	8233	rs73782967	A	G	0.0546588	-0.152997	0.0316953	1.38514e-06
GCST90199650	Indolelactate levels	8233	rs1867457	C	T	0.111679	-0.102015	0.0229082	8.45953e-06
GCST90199650	Indolelactate levels	8233	rs113392484	C	T	0.0109306	0.318007	0.0686372	3.60129e-06
GCST90199650	Indolelactate levels	8233	rs117078442	A	G	0.024059	-0.209946	0.046984	7.87867e-06
GCST90199650	Indolelactate levels	8233	rs145909629	A	G	0.0147347	0.321487	0.0589415	4.91562e-08
GCST90199650	Indolelactate levels	8233	rs2472509	G	T	0.326865	0.07003	0.0152695	4.51219e-06
GCST90199650	Indolelactate levels	8233	rs2997922	T	C	0.709362	0.185074	0.0156931	4.22481e-32
GCST90199650	Indolelactate levels	8233	rs142582686	T	G	0.0429166	0.164806	0.0355849	3.63318e-06
GCST90199650	Indolelactate levels	8233	rs11598287	A	G	0.30454	0.0749453	0.0160157	2.87603e-06
GCST90199650	Indolelactate levels	8233	rs75333405	C	T	0.0356968	-0.170317	0.0384177	9.28037e-06
GCST90199650	Indolelactate levels	8233	rs2794660	T	C	0.140026	0.0949183	0.0213333	8.61484e-06
GCST90199650	Indolelactate levels	8233	rs61674325	T	C	0.329491	-0.0679091	0.0151389	7.26587e-06
GCST90199650	Indolelactate levels	8233	rs1255731	C	T	0.236978	-0.0753124	0.0168771	8.10475e-06
GCST90199650	Indolelactate levels	8233	rs148403098	T	C	0.0411829	0.167538	0.0359224	3.10312e-06
GCST90199650	Indolelactate levels	8233	rs139117506	C	A	0.0370029	-0.175748	0.0379139	3.56131e-06
GCST90199650	Indolelactate levels	8233	rs11647808	A	C	0.0790114	0.212473	0.0262875	6.33765e-16
GCST90199650	Indolelactate levels	8233	rs35021400	A	C	0.214409	-0.0820587	0.0174559	2.58998e-06
GCST90199650	Indolelactate levels	8233	rs142009207	C	G	0.0765238	-0.118055	0.0266692	9.57138e-06
GCST90199650	Indolelactate levels	8233	rs150393758	T	C	0.0355126	0.172921	0.0390292	9.39877e-06
GCST90199650	Indolelactate levels	8233	rs19009	C	T	0.428307	-0.0637423	0.0143515	8.9327e-06
GCST90199651	Docosahexaenoate DHA; 22:6n3 levels	8279	rs12129379	T	G	0.17895	0.0929219	0.0196733	2.32117e-06
GCST90199651	Docosahexaenoate DHA; 22:6n3 levels	8279	rs181031465	T	C	0.0138364	0.282577	0.0630184	7.32432e-06
GCST90199651	Docosahexaenoate DHA; 22:6n3 levels	8279	rs3731644	C	T	0.100677	0.110271	0.0242799	5.58135e-06
GCST90199651	Docosahexaenoate DHA; 22:6n3 levels	8279	rs11715464	G	A	0.380725	-0.068416	0.0152901	7.65771e-06
GCST90199651	Docosahexaenoate DHA; 22:6n3 levels	8279	rs11709701	T	C	0.315498	0.0724482	0.0158802	5.06262e-06
GCST90199651	Docosahexaenoate DHA; 22:6n3 levels	8279	rs11930628	G	A	0.0880354	0.123625	0.0261218	2.21625e-06
GCST90199651	Docosahexaenoate DHA; 22:6n3 levels	8279	rs1018091	C	T	0.457063	0.0675472	0.0146699	4.13525e-06
GCST90199651	Docosahexaenoate DHA; 22:6n3 levels	8279	rs77207094	C	T	0.0186215	-0.248645	0.0546737	5.42114e-06
GCST90199651	Docosahexaenoate DHA; 22:6n3 levels	8279	rs8523	A	G	0.429891	-0.0784228	0.0147676	1.09343e-07
GCST90199651	Docosahexaenoate DHA; 22:6n3 levels	8279	rs187828726	G	T	0.023446	-0.221919	0.0487912	5.4067e-06
GCST90199651	Docosahexaenoate DHA; 22:6n3 levels	8279	rs73045049	A	G	0.0352002	-0.182777	0.040097	5.15535e-06
GCST90199651	Docosahexaenoate DHA; 22:6n3 levels	8279	rs34736275	A	G	0.327588	0.0734802	0.0160133	4.46044e-06
GCST90199651	Docosahexaenoate DHA; 22:6n3 levels	8279	rs139278946	A	T	0.026335	-0.209975	0.0460257	5.06353e-06
GCST90199651	Docosahexaenoate DHA; 22:6n3 levels	8279	rs13268878	G	A	0.207876	-0.0830568	0.0187327	9.25958e-06
GCST90199651	Docosahexaenoate DHA; 22:6n3 levels	8279	rs117676889	C	T	0.0302902	0.194787	0.0430833	6.15001e-06
GCST90199651	Docosahexaenoate DHA; 22:6n3 levels	8279	rs148894582	G	A	0.0129169	-0.292453	0.0652677	7.43554e-06
GCST90199651	Docosahexaenoate DHA; 22:6n3 levels	8279	rs174603	A	G	0.318542	-0.0936123	0.015879	3.73866e-09
GCST90199651	Docosahexaenoate DHA; 22:6n3 levels	8279	rs145325641	A	G	0.0247183	-0.229959	0.047234	1.12451e-06
GCST90199651	Docosahexaenoate DHA; 22:6n3 levels	8279	rs143268031	G	A	0.00507707	0.479847	0.104216	4.13762e-06
GCST90199651	Docosahexaenoate DHA; 22:6n3 levels	8279	rs73500833	T	C	0.0153501	-0.271564	0.0598372	5.66876e-06
GCST90199651	Docosahexaenoate DHA; 22:6n3 levels	8279	rs144230997	T	A	0.0116734	-0.321529	0.0691608	3.33553e-06
GCST90199651	Docosahexaenoate DHA; 22:6n3 levels	8279	rs1934826	A	G	0.454628	-0.065497	0.0148097	9.75301e-06
GCST90199651	Docosahexaenoate DHA; 22:6n3 levels	8279	rs9545715	C	G	0.553703	-0.0728917	0.0151593	1.5215e-06
GCST90199651	Docosahexaenoate DHA; 22:6n3 levels	8279	rs6564915	G	T	0.856833	0.101809	0.0218657	3.2225e-06
GCST90199652	1-stearoyl-2-oleoyl-GPS (18:0/18:1) levels	8055	rs2055570	G	A	0.927349	-0.135106	0.0304665	9.22546e-06
GCST90199652	1-stearoyl-2-oleoyl-GPS (18:0/18:1) levels	8055	rs1354034	C	T	0.609726	0.138779	0.0159732	3.68039e-18
GCST90199652	1-stearoyl-2-oleoyl-GPS (18:0/18:1) levels	8055	rs78453362	A	G	0.0541305	0.154741	0.0347262	8.34918e-06
GCST90199652	1-stearoyl-2-oleoyl-GPS (18:0/18:1) levels	8055	rs78365257	C	G	0.0146308	-0.294515	0.065059	5.98576e-06
GCST90199652	1-stearoyl-2-oleoyl-GPS (18:0/18:1) levels	8055	rs6871550	C	T	0.205068	0.0882151	0.0195516	6.4248e-06
GCST90199652	1-stearoyl-2-oleoyl-GPS (18:0/18:1) levels	8055	rs12652405	A	T	0.0360831	-0.185696	0.041852	9.12308e-06
GCST90199652	1-stearoyl-2-oleoyl-GPS (18:0/18:1) levels	8055	rs154803	A	T	0.975691	0.228935	0.0506099	6.08206e-06
GCST90199652	1-stearoyl-2-oleoyl-GPS (18:0/18:1) levels	8055	rs9277341	C	T	0.310012	-0.0774887	0.0166568	3.28633e-06
GCST90199652	1-stearoyl-2-oleoyl-GPS (18:0/18:1) levels	8055	rs55731338	A	G	0.0289729	-0.21443	0.0462655	3.57332e-06
GCST90199652	1-stearoyl-2-oleoyl-GPS (18:0/18:1) levels	8055	rs17831607	G	A	0.139338	-0.106904	0.0224635	1.94566e-06
GCST90199652	1-stearoyl-2-oleoyl-GPS (18:0/18:1) levels	8055	rs13234046	A	G	0.223223	-0.0842069	0.0189265	8.62088e-06
GCST90199652	1-stearoyl-2-oleoyl-GPS (18:0/18:1) levels	8055	rs138806707	C	T	0.0200426	-0.258703	0.0555882	3.25682e-06
GCST90199652	1-stearoyl-2-oleoyl-GPS (18:0/18:1) levels	8055	rs118096873	A	G	0.0110821	-0.330974	0.0743846	8.6072e-06
GCST90199652	1-stearoyl-2-oleoyl-GPS (18:0/18:1) levels	8055	rs80312835	G	A	0.0139821	0.296795	0.0661347	7.19855e-06
GCST90199652	1-stearoyl-2-oleoyl-GPS (18:0/18:1) levels	8055	rs117022836	T	C	0.0293313	-0.228706	0.0457893	5.89112e-07
GCST90199652	1-stearoyl-2-oleoyl-GPS (18:0/18:1) levels	8055	rs7161063	G	C	0.0367098	-0.188363	0.0410966	4.57413e-06
GCST90199652	1-stearoyl-2-oleoyl-GPS (18:0/18:1) levels	8055	rs72761668	G	A	0.0422211	-0.173508	0.0382524	5.73656e-06
GCST90199652	1-stearoyl-2-oleoyl-GPS (18:0/18:1) levels	8055	rs55823223	A	G	0.150056	-0.10594	0.0217392	1.09794e-06
GCST90199652	1-stearoyl-2-oleoyl-GPS (18:0/18:1) levels	8055	rs12965592	C	G	0.113639	-0.109671	0.0247405	9.30014e-06
GCST90199652	1-stearoyl-2-oleoyl-GPS (18:0/18:1) levels	8055	rs75129304	G	T	0.223247	-0.0846584	0.0188206	6.85413e-06
GCST90199652	1-stearoyl-2-oleoyl-GPS (18:0/18:1) levels	8055	rs56058673	T	C	0.0591344	-0.155282	0.0336363	3.90287e-06
GCST90199653	1-myristoyl-2-palmitoyl-gpc (14:0/16:0) levels	8271	rs148311684	A	G	0.0126404	-0.303145	0.0683667	9.24546e-06
GCST90199653	1-myristoyl-2-palmitoyl-gpc (14:0/16:0) levels	8271	rs2996477	C	T	0.924975	0.131699	0.0294263	7.62133e-06
GCST90199653	1-myristoyl-2-palmitoyl-gpc (14:0/16:0) levels	8271	rs114128846	A	G	0.064399	0.147692	0.031243	2.27645e-06
GCST90199653	1-myristoyl-2-palmitoyl-gpc (14:0/16:0) levels	8271	rs79682447	A	G	0.0406628	-0.189114	0.0384282	8.59963e-07
GCST90199653	1-myristoyl-2-palmitoyl-gpc (14:0/16:0) levels	8271	rs28867983	G	A	0.201939	0.0850279	0.019173	9.2171e-06
GCST90199653	1-myristoyl-2-palmitoyl-gpc (14:0/16:0) levels	8271	rs4698782	C	T	0.439682	-0.0728829	0.0154847	2.51668e-06
GCST90199653	1-myristoyl-2-palmitoyl-gpc (14:0/16:0) levels	8271	rs12331085	A	G	0.264501	-0.0932487	0.0176113	1.19123e-07
GCST90199653	1-myristoyl-2-palmitoyl-gpc (14:0/16:0) levels	8271	rs4975528	A	G	0.27399	0.0782659	0.0173632	6.55743e-06
GCST90199653	1-myristoyl-2-palmitoyl-gpc (14:0/16:0) levels	8271	rs147325198	A	G	0.014061	0.312097	0.065423	1.83812e-06
GCST90199653	1-myristoyl-2-palmitoyl-gpc (14:0/16:0) levels	8271	rs9349828	C	T	0.312933	0.073257	0.0164631	8.59628e-06
GCST90199653	1-myristoyl-2-palmitoyl-gpc (14:0/16:0) levels	8271	rs116926922	T	G	0.0329258	0.200887	0.0425847	2.3894e-06
GCST90199653	1-myristoyl-2-palmitoyl-gpc (14:0/16:0) levels	8271	rs10868484	C	T	0.160135	0.0967565	0.0211482	4.75862e-06
GCST90199653	1-myristoyl-2-palmitoyl-gpc (14:0/16:0) levels	8271	rs4485089	G	A	0.243905	-0.080974	0.0179663	6.57522e-06
GCST90199653	1-myristoyl-2-palmitoyl-gpc (14:0/16:0) levels	8271	rs79292294	G	T	0.0254391	0.217589	0.0488736	8.50461e-06
GCST90199653	1-myristoyl-2-palmitoyl-gpc (14:0/16:0) levels	8271	rs17583806	A	G	0.0741304	0.13245	0.0289892	4.90168e-06
GCST90199653	1-myristoyl-2-palmitoyl-gpc (14:0/16:0) levels	8271	rs2676379	G	C	0.534699	0.0709062	0.0153401	3.79536e-06
GCST90199653	1-myristoyl-2-palmitoyl-gpc (14:0/16:0) levels	8271	rs28704912	A	C	0.0874939	0.130285	0.0272362	1.72261e-06
GCST90199653	1-myristoyl-2-palmitoyl-gpc (14:0/16:0) levels	8271	rs142273297	A	G	0.0154583	0.275401	0.0618858	8.58129e-06
GCST90199654	Paraxanthine levels in elite athletes	7840	rs114830966	A	G	0.0106575	-0.351981	0.0784625	7.25809e-06
GCST90199654	Paraxanthine levels in elite athletes	7840	rs72799346	T	G	0.0217669	-0.243234	0.0539023	6.40691e-06
GCST90199654	Paraxanthine levels in elite athletes	7840	rs10194878	C	T	0.283725	0.0812524	0.0177378	4.63326e-06
GCST90199654	Paraxanthine levels in elite athletes	7840	rs1503609	A	G	0.352215	0.073513	0.0166079	9.58302e-06
GCST90199654	Paraxanthine levels in elite athletes	7840	rs115087674	T	A	0.0133803	-0.308828	0.0689018	7.38941e-06
GCST90199654	Paraxanthine levels in elite athletes	7840	rs9370260	C	T	0.682724	0.0811845	0.01711	2.08665e-06
GCST90199654	Paraxanthine levels in elite athletes	7840	rs150604675	T	C	0.0306812	-0.211642	0.0468436	6.24082e-06
GCST90199654	Paraxanthine levels in elite athletes	7840	rs78574673	G	T	0.0254724	0.228458	0.0504438	5.92737e-06
GCST90199654	Paraxanthine levels in elite athletes	7840	rs118105917	T	C	0.00843666	-0.385059	0.0868612	9.29138e-06
GCST90199654	Paraxanthine levels in elite athletes	7840	rs7787264	A	T	0.110708	-0.112899	0.0255469	9.90231e-06
GCST90199654	Paraxanthine levels in elite athletes	7840	rs13243315	C	T	0.205073	-0.0931508	0.020119	3.6566e-06
GCST90199654	Paraxanthine levels in elite athletes	7840	rs150047778	C	T	0.0108029	-0.357145	0.0775345	4.09938e-06
GCST90199654	Paraxanthine levels in elite athletes	7840	rs79361921	A	G	0.029188	-0.22819	0.0472548	1.37267e-06
GCST90199654	Paraxanthine levels in elite athletes	7840	rs78607630	G	A	0.0241997	-0.253719	0.0518432	9.88221e-07
GCST90199654	Paraxanthine levels in elite athletes	7840	rs11599254	T	C	0.0840498	0.137987	0.0286132	1.41769e-06
GCST90199654	Paraxanthine levels in elite athletes	7840	rs10509810	G	A	0.408098	-0.0767333	0.0163837	2.82009e-06
GCST90199654	Paraxanthine levels in elite athletes	7840	rs143167061	T	C	0.0194548	-0.255726	0.057744	9.48373e-06
GCST90199654	Paraxanthine levels in elite athletes	7840	rs11032948	T	C	0.245032	0.0933967	0.0187015	5.91196e-07
GCST90199654	Paraxanthine levels in elite athletes	7840	rs643104	C	T	0.336248	-0.081713	0.0174577	2.86002e-06
GCST90199654	Paraxanthine levels in elite athletes	7840	rs17653722	T	G	0.170187	-0.0950999	0.0212194	7.40329e-06
GCST90199654	Paraxanthine levels in elite athletes	7840	rs75467050	T	C	0.0391705	-0.181124	0.0407723	8.89931e-06
GCST90199654	Paraxanthine levels in elite athletes	7840	rs34563893	C	T	0.012781	-0.343882	0.0708587	1.21566e-06
GCST90199654	Paraxanthine levels in elite athletes	7840	rs2274148	T	C	0.0333248	0.199304	0.0441846	6.46105e-06
GCST90199654	Paraxanthine levels in elite athletes	7840	rs7326993	G	A	0.532382	-0.0721645	0.0163342	9.96179e-06
GCST90199654	Paraxanthine levels in elite athletes	7840	rs115520044	A	G	0.0170535	0.30686	0.0617075	6.59906e-07
GCST90199654	Paraxanthine levels in elite athletes	7840	rs28491088	C	A	0.15482	0.0994323	0.0223294	8.46886e-06
GCST90199654	Paraxanthine levels in elite athletes	7840	rs112492033	A	G	0.0190433	-0.270033	0.0581759	3.45602e-06
GCST90199654	Paraxanthine levels in elite athletes	7840	rs62017761	G	T	0.4716	-0.0738812	0.0158913	3.33291e-06
GCST90199654	Paraxanthine levels in elite athletes	7840	rs10459799	G	C	0.147324	-0.103929	0.0224526	3.67743e-06
GCST90199654	Paraxanthine levels in elite athletes	7840	rs57526497	C	A	0.940958	-0.154204	0.0338631	5.27008e-06
GCST90199654	Paraxanthine levels in elite athletes	7840	rs77866717	C	T	0.0564862	-0.153486	0.0346997	9.72234e-06
GCST90199654	Paraxanthine levels in elite athletes	7840	rs56113850	C	T	0.573947	-0.111197	0.0159364	3.00367e-12
GCST90199654	Paraxanthine levels in elite athletes	7840	rs2245730	C	A	0.434712	-0.0769941	0.0162704	2.22152e-06
GCST90199655	4-methyl-2-oxopentanoate levels	8255	rs2291115	T	C	0.188329	-0.0877537	0.0192477	5.13532e-06
GCST90199655	4-methyl-2-oxopentanoate levels	8255	rs6754181	C	T	0.840504	0.0935486	0.0202835	3.98709e-06
GCST90199655	4-methyl-2-oxopentanoate levels	8255	rs893971	G	A	0.399187	0.0924746	0.0150638	8.31252e-10
GCST90199655	4-methyl-2-oxopentanoate levels	8255	rs56107485	C	A	0.0606982	-0.152913	0.0307105	6.38534e-07
GCST90199655	4-methyl-2-oxopentanoate levels	8255	rs7012455	T	C	0.72081	0.0767546	0.0165318	3.43625e-06
GCST90199655	4-methyl-2-oxopentanoate levels	8255	rs112482875	C	G	0.0370528	0.183548	0.0390382	2.57958e-06
GCST90199655	4-methyl-2-oxopentanoate levels	8255	rs58729469	T	C	0.159237	0.0976357	0.0200177	1.07452e-06
GCST90199655	4-methyl-2-oxopentanoate levels	8255	rs73597221	A	G	0.0466309	-0.17389	0.0348777	6.17385e-07
GCST90199655	4-methyl-2-oxopentanoate levels	8255	rs75090459	A	G	0.017058	0.26568	0.0567147	2.80646e-06
GCST90199655	4-methyl-2-oxopentanoate levels	8255	rs12894999	A	G	0.813639	-0.0850341	0.019043	7.99266e-06
GCST90199655	4-methyl-2-oxopentanoate levels	8255	rs77753167	T	C	0.0607551	-0.147065	0.0310573	2.18759e-06
GCST90199655	4-methyl-2-oxopentanoate levels	8255	rs6055350	C	G	0.96283	-0.186005	0.0393211	2.24051e-06
GCST90199656	3-indoxyl sulfate levels	8242	rs140560919	C	T	0.0138957	0.292597	0.0654917	7.90694e-06
GCST90199656	3-indoxyl sulfate levels	8242	rs492467	G	A	0.400124	-0.0701385	0.0156135	7.05018e-06
GCST90199656	3-indoxyl sulfate levels	8242	rs55839541	A	G	0.139213	0.101358	0.0221088	4.55069e-06
GCST90199656	3-indoxyl sulfate levels	8242	rs4649261	G	A	0.388522	0.0737226	0.0158935	3.50859e-06
GCST90199656	3-indoxyl sulfate levels	8242	rs146369127	A	G	0.0185524	0.269587	0.0567278	2.0112e-06
GCST90199656	3-indoxyl sulfate levels	8242	rs7651697	C	T	0.496355	0.0706641	0.0155505	5.51533e-06
GCST90199656	3-indoxyl sulfate levels	8242	rs4692540	T	G	0.837001	-0.0952962	0.0204074	3.01657e-06
GCST90199656	3-indoxyl sulfate levels	8242	rs191105317	G	C	0.0117339	-0.362577	0.0700538	2.27061e-07
GCST90199656	3-indoxyl sulfate levels	8242	rs13176353	C	G	0.891315	-0.114955	0.0245476	2.82755e-06
GCST90199656	3-indoxyl sulfate levels	8242	rs114842896	A	G	0.013081	0.30447	0.0669031	5.34158e-06
GCST90199656	3-indoxyl sulfate levels	8242	rs651578	C	T	0.240034	0.0800674	0.01791	7.80184e-06
GCST90199656	3-indoxyl sulfate levels	8242	rs6904845	C	T	0.743482	0.0774978	0.0174619	9.07576e-06
GCST90199656	3-indoxyl sulfate levels	8242	rs2496679	C	T	0.974437	0.213632	0.0481132	8.98791e-06
GCST90199656	3-indoxyl sulfate levels	8242	rs9479849	A	G	0.00753433	-0.39936	0.0884327	6.30262e-06
GCST90199656	3-indoxyl sulfate levels	8242	rs139986278	C	T	0.0116698	-0.315708	0.0706034	7.76506e-06
GCST90199656	3-indoxyl sulfate levels	8242	rs2016346	C	T	0.307059	-0.0742048	0.01661	7.9147e-06
GCST90199656	3-indoxyl sulfate levels	8242	rs74334677	A	G	0.0306073	-0.217425	0.0447759	1.19873e-06
GCST90199656	3-indoxyl sulfate levels	8242	rs117023050	C	T	0.0449466	0.16474	0.0370405	8.68438e-06
GCST90199656	3-indoxyl sulfate levels	8242	rs11078452	C	A	0.980903	-0.266191	0.0555632	1.66138e-06
GCST90199656	3-indoxyl sulfate levels	8242	rs1971157	C	G	0.381295	0.0712004	0.0160318	8.94547e-06
GCST90199656	3-indoxyl sulfate levels	8242	rs198542	A	G	0.454857	0.0702721	0.0153512	4.70302e-06
GCST90199656	3-indoxyl sulfate levels	8242	rs72987107	T	C	0.0209548	-0.255879	0.0532644	1.55571e-06
GCST90199656	3-indoxyl sulfate levels	8242	rs56113850	C	T	0.576131	-0.076687	0.0152603	5.02725e-07
GCST90199657	Sphingosine 1-phosphate levels	8246	rs140079282	A	C	0.0184262	-0.261606	0.056463	3.60008e-06
GCST90199657	Sphingosine 1-phosphate levels	8246	rs1488103	A	G	0.393833	-0.0723142	0.015939	5.70756e-06
GCST90199657	Sphingosine 1-phosphate levels	8246	rs1456759	T	C	0.737365	-0.0816351	0.0173502	2.53695e-06
GCST90199657	Sphingosine 1-phosphate levels	8246	rs115939317	T	C	0.0153631	0.27762	0.0620996	7.80146e-06
GCST90199657	Sphingosine 1-phosphate levels	8246	rs41397245	A	G	0.378124	-0.0776802	0.0161082	1.41834e-06
GCST90199657	Sphingosine 1-phosphate levels	8246	rs71588370	G	A	0.0394801	0.184415	0.0392364	2.60043e-06
GCST90199657	Sphingosine 1-phosphate levels	8246	rs138132596	G	A	0.00497814	0.513535	0.109227	2.58227e-06
GCST90199657	Sphingosine 1-phosphate levels	8246	rs141116536	C	T	0.0266543	0.229382	0.0484838	2.233e-06
GCST90199657	Sphingosine 1-phosphate levels	8246	rs9461721	G	A	0.0262263	-0.256109	0.0478132	8.48745e-08
GCST90199657	Sphingosine 1-phosphate levels	8246	rs9360664	A	G	0.1805	-0.0936889	0.0200697	3.03896e-06
GCST90199657	Sphingosine 1-phosphate levels	8246	rs11986857	G	C	0.0606116	0.147791	0.0320867	4.10483e-06
GCST90199657	Sphingosine 1-phosphate levels	8246	rs10960927	C	T	0.0494112	0.157515	0.0353441	8.32674e-06
GCST90199657	Sphingosine 1-phosphate levels	8246	rs10744901	C	T	0.317054	-0.0733906	0.0164198	7.83555e-06
GCST90199657	Sphingosine 1-phosphate levels	8246	rs6493965	G	A	0.644609	-0.0718094	0.0160027	7.21237e-06
GCST90199657	Sphingosine 1-phosphate levels	8246	rs7200047	A	G	0.49245	0.0725737	0.0157374	3.99671e-06
GCST90199657	Sphingosine 1-phosphate levels	8246	rs1000821	T	C	0.460226	0.0955501	0.0152708	3.92298e-10
GCST90199657	Sphingosine 1-phosphate levels	8246	rs10502344	G	A	0.0362631	0.190151	0.0413987	4.36607e-06
GCST90199658	Alpha-hydroxyisocaproate levels	8250	rs72859389	C	A	0.0611044	0.132036	0.029663	8.53929e-06
GCST90199658	Alpha-hydroxyisocaproate levels	8250	rs142728688	A	G	0.0227938	-0.23423	0.0483974	1.30022e-06
GCST90199658	Alpha-hydroxyisocaproate levels	8250	rs142808012	T	A	0.0149562	0.267776	0.059366	6.46449e-06
GCST90199658	Alpha-hydroxyisocaproate levels	8250	rs1955284	T	C	0.807407	0.0830487	0.0184612	6.84165e-06
GCST90199658	Alpha-hydroxyisocaproate levels	8250	rs4852728	A	C	0.178937	-0.0864222	0.0188155	4.36647e-06
GCST90199658	Alpha-hydroxyisocaproate levels	8250	rs11715398	T	C	0.105338	0.116068	0.0236777	9.48658e-07
GCST90199658	Alpha-hydroxyisocaproate levels	8250	rs1808859	C	T	0.44434	0.0726542	0.0146613	7.21386e-07
GCST90199658	Alpha-hydroxyisocaproate levels	8250	rs35783478	A	G	0.231208	0.0830143	0.0171179	1.23742e-06
GCST90199658	Alpha-hydroxyisocaproate levels	8250	rs620617	T	C	0.599716	-0.070098	0.0147602	2.0429e-06
GCST90199658	Alpha-hydroxyisocaproate levels	8250	rs1975533	G	A	0.116319	-0.119704	0.0225894	1.16365e-07
GCST90199658	Alpha-hydroxyisocaproate levels	8250	rs34973031	C	A	0.0853852	-0.123459	0.0259273	1.91937e-06
GCST90199658	Alpha-hydroxyisocaproate levels	8250	rs7737487	A	G	0.595653	0.0727989	0.0146176	6.35102e-07
GCST90199658	Alpha-hydroxyisocaproate levels	8250	rs734860	C	T	0.602667	0.0779035	0.0152545	3.27446e-07
GCST90199658	Alpha-hydroxyisocaproate levels	8250	rs62485457	C	T	0.0221196	0.228417	0.0492927	3.58845e-06
GCST90199658	Alpha-hydroxyisocaproate levels	8250	rs76445723	T	G	0.0211627	-0.227203	0.0503536	6.41715e-06
GCST90199658	Alpha-hydroxyisocaproate levels	8250	rs4934976	A	G	0.657788	-0.0731137	0.0155296	2.50131e-06
GCST90199658	Alpha-hydroxyisocaproate levels	8250	rs10832920	G	A	0.539011	-0.0659084	0.0142595	3.79896e-06
GCST90199658	Alpha-hydroxyisocaproate levels	8250	rs113914810	T	C	0.0292252	0.195815	0.0434709	6.65286e-06
GCST90199658	Alpha-hydroxyisocaproate levels	8250	rs78820411	G	A	0.0386388	0.170371	0.0373253	5.0068e-06
GCST90199658	Alpha-hydroxyisocaproate levels	8250	rs10414919	A	G	0.280961	-0.0797399	0.0161833	8.33707e-07
GCST90199658	Alpha-hydroxyisocaproate levels	8250	rs151029917	T	G	0.0064524	0.405287	0.0904053	7.36017e-06
GCST90199658	Alpha-hydroxyisocaproate levels	8250	rs79376596	G	A	0.0291836	0.195553	0.0432889	6.26065e-06
GCST90199659	1-stearoyl-GPI (18:0) levels	8260	rs10789117	C	A	0.341811	-0.0805466	0.0157387	3.09195e-07
GCST90199659	1-stearoyl-GPI (18:0) levels	8260	rs9436300	G	A	0.68347	0.0754039	0.0169789	8.95281e-06
GCST90199659	1-stearoyl-GPI (18:0) levels	8260	rs151115380	T	C	0.0130281	0.310888	0.0661973	2.64817e-06
GCST90199659	1-stearoyl-GPI (18:0) levels	8260	rs13035306	T	C	0.05619	-0.156036	0.0325815	1.67535e-06
GCST90199659	1-stearoyl-GPI (18:0) levels	8260	rs35311550	C	T	0.0141818	-0.322065	0.0642743	5.42083e-07
GCST90199659	1-stearoyl-GPI (18:0) levels	8260	rs7610125	T	C	0.436891	-0.0758416	0.0155174	1.02115e-06
GCST90199659	1-stearoyl-GPI (18:0) levels	8260	rs139782415	T	C	0.0899487	0.126378	0.0264791	1.81728e-06
GCST90199659	1-stearoyl-GPI (18:0) levels	8260	rs6849130	C	T	0.118281	-0.108294	0.0237693	5.21256e-06
GCST90199659	1-stearoyl-GPI (18:0) levels	8260	rs4266604	C	T	0.294749	0.0745017	0.0166127	7.30464e-06
GCST90199659	1-stearoyl-GPI (18:0) levels	8260	rs117400415	G	C	0.186215	0.0888842	0.0195487	5.44662e-06
GCST90199659	1-stearoyl-GPI (18:0) levels	8260	rs13265847	G	A	0.942421	-0.156331	0.0336519	3.39176e-06
GCST90199659	1-stearoyl-GPI (18:0) levels	8260	rs78765237	A	G	0.0204739	0.24977	0.053264	2.74152e-06
GCST90199659	1-stearoyl-GPI (18:0) levels	8260	rs1836921	A	G	0.276299	-0.0775788	0.0170992	5.70656e-06
GCST90199659	1-stearoyl-GPI (18:0) levels	8260	rs2435583	G	A	0.164587	-0.0990229	0.0204562	1.29364e-06
GCST90199659	1-stearoyl-GPI (18:0) levels	8260	rs7302336	A	G	0.112836	0.113218	0.0239989	2.38589e-06
GCST90199659	1-stearoyl-GPI (18:0) levels	8260	rs1555942	A	T	0.965825	0.188681	0.0418631	6.57211e-06
GCST90199659	1-stearoyl-GPI (18:0) levels	8260	rs113735393	A	G	0.0352927	-0.207519	0.0411356	4.54134e-07
GCST90199659	1-stearoyl-GPI (18:0) levels	8260	rs141437456	T	C	0.00988166	-0.347399	0.0764493	5.51496e-06
GCST90199660	1,2-dipalmitoyl-gpc (16:0/16:0) levels	8264	rs2745311	A	C	0.535022	0.0702244	0.0154888	5.79093e-06
GCST90199660	1,2-dipalmitoyl-gpc (16:0/16:0) levels	8264	rs2032969	A	G	0.106101	-0.111093	0.0248798	8.00062e-06
GCST90199660	1,2-dipalmitoyl-gpc (16:0/16:0) levels	8264	rs6753019	A	G	0.837465	-0.0961117	0.0210504	4.97633e-06
GCST90199660	1,2-dipalmitoyl-gpc (16:0/16:0) levels	8264	rs145128297	A	G	0.014713	-0.298888	0.0637577	2.76062e-06
GCST90199660	1,2-dipalmitoyl-gpc (16:0/16:0) levels	8264	rs4920834	A	G	0.764055	0.0902345	0.0181074	6.25094e-07
GCST90199660	1,2-dipalmitoyl-gpc (16:0/16:0) levels	8264	rs1061808	G	T	0.631678	0.200092	0.0156583	2.15628e-37
GCST90199660	1,2-dipalmitoyl-gpc (16:0/16:0) levels	8264	rs9374755	C	T	0.306209	-0.0754855	0.0167415	6.51662e-06
GCST90199660	1,2-dipalmitoyl-gpc (16:0/16:0) levels	8264	rs183181954	G	A	0.0018173	0.857517	0.179475	1.77117e-06
GCST90199660	1,2-dipalmitoyl-gpc (16:0/16:0) levels	8264	rs12544703	G	A	0.182667	-0.106164	0.019997	1.1023e-07
GCST90199660	1,2-dipalmitoyl-gpc (16:0/16:0) levels	8264	rs72728195	C	T	0.307461	-0.0764083	0.0166291	4.33073e-06
GCST90199660	1,2-dipalmitoyl-gpc (16:0/16:0) levels	8264	rs185772485	G	A	0.0180312	-0.277576	0.0576862	1.4955e-06
GCST90199660	1,2-dipalmitoyl-gpc (16:0/16:0) levels	8264	rs7900015	A	G	0.0481855	0.160184	0.0357053	7.24796e-06
GCST90199660	1,2-dipalmitoyl-gpc (16:0/16:0) levels	8264	rs102275	C	T	0.34593	-0.220549	0.015913	1.11176e-43
GCST90199660	1,2-dipalmitoyl-gpc (16:0/16:0) levels	8264	rs3019671	T	C	0.39617	-0.0743413	0.0156753	2.11027e-06
GCST90199660	1,2-dipalmitoyl-gpc (16:0/16:0) levels	8264	rs10778301	A	G	0.461879	-0.0693898	0.0154191	6.78686e-06
GCST90199660	1,2-dipalmitoyl-gpc (16:0/16:0) levels	8264	rs7320739	G	T	0.166891	-0.0957937	0.0206722	3.58761e-06
GCST90199660	1,2-dipalmitoyl-gpc (16:0/16:0) levels	8264	rs61979368	T	C	0.247334	0.0825341	0.0180997	5.11584e-06
GCST90199660	1,2-dipalmitoyl-gpc (16:0/16:0) levels	8264	rs45617141	G	T	0.0177024	0.264148	0.0582611	5.79112e-06
GCST90199660	1,2-dipalmitoyl-gpc (16:0/16:0) levels	8264	rs1601935	T	G	0.650326	-0.0771848	0.0168088	4.39154e-06
GCST90199660	1,2-dipalmitoyl-gpc (16:0/16:0) levels	8264	rs12438714	T	G	0.0645318	-0.138473	0.0307182	6.54901e-06
GCST90199660	1,2-dipalmitoyl-gpc (16:0/16:0) levels	8264	rs117470433	T	C	0.0176685	0.26326	0.0585744	6.97514e-06
GCST90199660	1,2-dipalmitoyl-gpc (16:0/16:0) levels	8264	rs141357957	T	C	0.0127443	-0.30519	0.0679417	7.05785e-06
GCST90199660	1,2-dipalmitoyl-gpc (16:0/16:0) levels	8264	rs17231506	T	C	0.325307	0.0901668	0.0162354	2.79678e-08
GCST90199660	1,2-dipalmitoyl-gpc (16:0/16:0) levels	8264	rs57942043	C	A	0.0448804	0.167765	0.0372989	6.86419e-06
GCST90199660	1,2-dipalmitoyl-gpc (16:0/16:0) levels	8264	rs17248720	T	C	0.113267	-0.122497	0.0238862	2.92288e-07
GCST90199660	1,2-dipalmitoyl-gpc (16:0/16:0) levels	8264	rs117752111	G	A	0.0207753	0.239516	0.0538015	8.51368e-06
GCST90199660	1,2-dipalmitoyl-gpc (16:0/16:0) levels	8264	rs2075269	C	T	0.24807	-0.0815166	0.0180752	6.48731e-06
GCST90199661	Maleate levels	8171	rs72710584	G	A	0.140637	-0.105459	0.0227622	3.60232e-06
GCST90199661	Maleate levels	8171	rs139060216	C	T	0.0331348	-0.195659	0.0433217	6.28953e-06
GCST90199661	Maleate levels	8171	rs3856630	C	T	0.0194312	0.247925	0.0558662	9.08718e-06
GCST90199661	Maleate levels	8171	rs116633901	G	T	0.0244785	0.224574	0.0501538	7.54464e-06
GCST90199661	Maleate levels	8171	rs62337911	G	A	0.0398995	-0.191127	0.0392515	1.12e-06
GCST90199661	Maleate levels	8171	rs6553200	T	C	0.273903	-0.0778103	0.017129	5.55614e-06
GCST90199661	Maleate levels	8171	rs150357582	T	G	0.00817154	-0.424684	0.0860667	8.04149e-07
GCST90199661	Maleate levels	8171	rs13200335	A	C	0.40824	-0.0760477	0.0156955	1.26496e-06
GCST90199661	Maleate levels	8171	rs73073176	T	C	0.130699	-0.120147	0.0230713	1.91233e-07
GCST90199661	Maleate levels	8171	rs10504250	G	C	0.32379	-0.0742667	0.0165607	7.30761e-06
GCST90199661	Maleate levels	8171	rs117247923	A	G	0.0161251	0.285202	0.0612361	3.20202e-06
GCST90199661	Maleate levels	8171	rs12376985	G	A	0.119885	0.1074	0.023991	7.58163e-06
GCST90199661	Maleate levels	8171	rs75102017	C	G	0.0104294	-0.344294	0.075865	5.67231e-06
GCST90199661	Maleate levels	8171	rs61880906	C	A	0.0528864	-0.160747	0.0347303	3.68428e-06
GCST90199661	Maleate levels	8171	rs74069834	G	A	0.0174547	-0.276781	0.0589389	2.65226e-06
GCST90199661	Maleate levels	8171	rs73396358	T	G	0.0625536	-0.142941	0.0315949	6.06315e-06
GCST90199661	Maleate levels	8171	rs115520044	A	G	0.0166093	0.286001	0.0604766	2.25496e-06
GCST90199661	Maleate levels	8171	rs2472297	T	C	0.250184	0.0860376	0.0177102	1.18529e-06
GCST90199661	Maleate levels	8171	rs76680658	C	G	0.0357502	-0.200611	0.0420445	1.82957e-06
GCST90199661	Maleate levels	8171	rs7245628	A	G	0.684799	0.076776	0.0170744	6.90652e-06
GCST90199661	Maleate levels	8171	rs117261516	A	G	0.014088	0.350122	0.0658295	1.04557e-07
GCST90199661	Maleate levels	8171	rs61457016	G	T	0.0211932	-0.269244	0.0526641	3.17963e-07
GCST90199661	Maleate levels	8171	rs6137886	G	T	0.047164	0.165992	0.0366881	6.0563e-06
GCST90199661	Maleate levels	8171	rs116882896	G	A	0.0467255	-0.166328	0.0373322	8.37579e-06
GCST90199662	Isovalerate (i5:0) levels	7862	rs114248797	G	T	0.00987764	0.36155	0.0786193	4.25051e-06
GCST90199662	Isovalerate (i5:0) levels	7862	rs59173308	A	G	0.0465636	-0.171301	0.036733	3.11005e-06
GCST90199662	Isovalerate (i5:0) levels	7862	rs887829	T	C	0.324211	0.0820467	0.0165917	7.61251e-07
GCST90199662	Isovalerate (i5:0) levels	7862	rs2407999	G	A	0.121513	0.114291	0.0243102	2.58439e-06
GCST90199662	Isovalerate (i5:0) levels	7862	rs9295793	A	C	0.155247	-0.0973961	0.0213833	5.24433e-06
GCST90199662	Isovalerate (i5:0) levels	7862	rs142706506	G	T	0.0209884	0.254733	0.0544181	2.8543e-06
GCST90199662	Isovalerate (i5:0) levels	7862	rs80329585	C	A	0.0104605	-0.348749	0.0765056	5.15269e-06
GCST90199662	Isovalerate (i5:0) levels	7862	rs7047835	C	T	0.939029	-0.147304	0.0325318	5.95455e-06
GCST90199662	Isovalerate (i5:0) levels	7862	rs117350340	C	T	0.0487695	-0.16461	0.0364871	6.43849e-06
GCST90199662	Isovalerate (i5:0) levels	7862	rs150981358	A	G	0.0266753	0.227853	0.0482807	2.36619e-06
GCST90199662	Isovalerate (i5:0) levels	7862	rs188242626	T	C	0.0252273	-0.239692	0.0496341	1.37102e-06
GCST90199662	Isovalerate (i5:0) levels	7862	rs117742113	T	C	0.0245285	-0.234768	0.0504297	3.23437e-06
GCST90199662	Isovalerate (i5:0) levels	7862	rs8014050	G	A	0.411232	-0.0705248	0.0158333	8.4206e-06
GCST90199662	Isovalerate (i5:0) levels	7862	rs35721219	T	C	0.0488957	0.162517	0.0360284	6.45813e-06
GCST90199662	Isovalerate (i5:0) levels	7862	rs117546625	G	A	0.0268893	-0.236693	0.0482055	9.10349e-07
GCST90199662	Isovalerate (i5:0) levels	7862	rs112755187	T	C	0.0442732	-0.177624	0.0377539	2.54124e-06
GCST90199662	Isovalerate (i5:0) levels	7862	rs4815566	T	C	0.112645	0.111171	0.0247376	6.98957e-06
GCST90199663	4-acetylphenol sulfate levels	7135	rs3767942	G	A	0.268484	0.0875381	0.018901	3.632e-06
GCST90199663	4-acetylphenol sulfate levels	7135	rs114393741	A	G	0.0144521	0.302597	0.068433	9.78836e-06
GCST90199663	4-acetylphenol sulfate levels	7135	rs144625636	T	C	0.0136746	0.317716	0.0716714	9.29501e-06
GCST90199663	4-acetylphenol sulfate levels	7135	rs6756669	G	A	0.713592	0.0812734	0.018386	9.85196e-06
GCST90199663	4-acetylphenol sulfate levels	7135	rs116272095	C	G	0.015461	0.318113	0.0666451	1.8128e-06
GCST90199663	4-acetylphenol sulfate levels	7135	rs76793324	C	T	0.0163265	0.293567	0.0653061	6.94898e-06
GCST90199663	4-acetylphenol sulfate levels	7135	rs1969346	T	C	0.0494096	0.169438	0.0381465	8.92236e-06
GCST90199663	4-acetylphenol sulfate levels	7135	rs78621707	A	G	0.021614	0.278554	0.0565295	8.32509e-07
GCST90199663	4-acetylphenol sulfate levels	7135	rs13102958	G	A	0.417198	0.0755964	0.0167714	6.561e-06
GCST90199663	4-acetylphenol sulfate levels	7135	rs4355631	G	A	0.491424	-0.0795996	0.017082	3.16418e-06
GCST90199663	4-acetylphenol sulfate levels	7135	rs10101376	G	A	0.388492	0.0755876	0.0168628	7.37679e-06
GCST90199663	4-acetylphenol sulfate levels	7135	rs1521039	G	A	0.890797	-0.133494	0.0265452	4.93156e-07
GCST90199663	4-acetylphenol sulfate levels	7135	rs12354542	C	T	0.0506867	-0.175898	0.0373161	2.43208e-06
GCST90199663	4-acetylphenol sulfate levels	7135	rs11040389	T	C	0.434185	0.0796657	0.0165432	1.46752e-06
GCST90199663	4-acetylphenol sulfate levels	7135	rs79284264	C	T	0.0256537	0.231367	0.0522866	9.64488e-06
GCST90199663	4-acetylphenol sulfate levels	7135	rs12319193	T	G	0.00835909	0.439649	0.0912265	1.4405e-06
GCST90199663	4-acetylphenol sulfate levels	7135	rs12878900	G	A	0.112711	-0.132112	0.0261536	4.38603e-07
GCST90199663	4-acetylphenol sulfate levels	7135	rs116938011	T	C	0.00979701	-0.380537	0.0845499	6.77187e-06
GCST90199663	4-acetylphenol sulfate levels	7135	rs12444105	G	A	0.63628	-0.0782771	0.0172342	5.57301e-06
GCST90199663	4-acetylphenol sulfate levels	7135	rs739244	G	A	0.748831	-0.0872158	0.0188382	3.66143e-06
GCST90199664	Phenyllactate (PLA) levels in elite athletes	8235	rs10802092	T	A	0.593586	0.0695791	0.0148237	2.68229e-06
GCST90199664	Phenyllactate (PLA) levels in elite athletes	8235	rs13396369	T	C	0.187179	0.0893767	0.0186298	1.60652e-06
GCST90199664	Phenyllactate (PLA) levels in elite athletes	8235	rs116721959	T	C	0.0251855	-0.21061	0.0459716	4.62048e-06
GCST90199664	Phenyllactate (PLA) levels in elite athletes	8235	rs34064769	A	C	0.525012	0.0678602	0.0145435	3.07118e-06
GCST90199664	Phenyllactate (PLA) levels in elite athletes	8235	rs78199411	C	T	0.0356752	0.183637	0.0391572	2.73534e-06
GCST90199664	Phenyllactate (PLA) levels in elite athletes	8235	rs2359874	T	C	0.61135	0.0730231	0.0149781	1.08636e-06
GCST90199664	Phenyllactate (PLA) levels in elite athletes	8235	rs79724540	T	C	0.112452	-0.117073	0.0231742	4.37544e-07
GCST90199664	Phenyllactate (PLA) levels in elite athletes	8235	rs4291084	G	A	0.724661	-0.082695	0.016704	7.39797e-07
GCST90199664	Phenyllactate (PLA) levels in elite athletes	8235	rs9470970	A	G	0.0663122	-0.145262	0.0290503	5.72199e-07
GCST90199664	Phenyllactate (PLA) levels in elite athletes	8235	rs9476273	A	T	0.168047	-0.0860871	0.0194551	9.64816e-06
GCST90199664	Phenyllactate (PLA) levels in elite athletes	8235	rs12529420	A	G	0.381239	0.0674951	0.0150882	7.69938e-06
GCST90199664	Phenyllactate (PLA) levels in elite athletes	8235	rs17634070	A	T	0.0544231	0.154338	0.033383	3.77759e-06
GCST90199664	Phenyllactate (PLA) levels in elite athletes	8235	rs73396011	G	A	0.0595044	0.149295	0.0310577	1.53204e-06
GCST90199664	Phenyllactate (PLA) levels in elite athletes	8235	rs7867041	A	G	0.226371	0.0783952	0.0173588	6.29683e-06
GCST90199664	Phenyllactate (PLA) levels in elite athletes	8235	rs73669981	T	C	0.034831	-0.194512	0.039425	8.06738e-07
GCST90199664	Phenyllactate (PLA) levels in elite athletes	8235	rs10834052	C	T	0.802512	0.0807497	0.0182606	9.77604e-06
GCST90199664	Phenyllactate (PLA) levels in elite athletes	8235	rs73351721	A	G	0.061443	-0.14389	0.0302864	2.02424e-06
GCST90199664	Phenyllactate (PLA) levels in elite athletes	8235	rs17783490	T	G	0.0427215	0.165104	0.035623	3.5738e-06
GCST90199664	Phenyllactate (PLA) levels in elite athletes	8235	rs937475	G	A	0.599404	-0.0703956	0.0148295	2.06466e-06
GCST90199664	Phenyllactate (PLA) levels in elite athletes	8235	rs35446494	G	A	0.0382979	0.171055	0.0375046	5.09335e-06
GCST90199664	Phenyllactate (PLA) levels in elite athletes	8235	rs56381820	C	T	0.203436	0.0842604	0.0180851	3.17568e-06
GCST90199664	Phenyllactate (PLA) levels in elite athletes	8235	rs7141384	G	T	0.333722	-0.0706039	0.0152423	3.61956e-06
GCST90199664	Phenyllactate (PLA) levels in elite athletes	8235	rs11076256	T	C	0.0778439	0.447662	0.0265192	6.2441e-64
GCST90199664	Phenyllactate (PLA) levels in elite athletes	8235	rs143277630	T	C	0.0478586	-0.194762	0.0339985	1.01287e-08
GCST90199664	Phenyllactate (PLA) levels in elite athletes	8235	rs74546847	T	C	0.0222438	-0.242796	0.0487618	6.38388e-07
GCST90199664	Phenyllactate (PLA) levels in elite athletes	8235	rs143566944	T	C	0.0130189	0.287805	0.0642476	7.47717e-06
GCST90199665	N-acetylaspartate (naa) levels	8148	rs12039358	G	T	0.227402	-0.0910294	0.0184878	8.49033e-07
GCST90199665	N-acetylaspartate (naa) levels	8148	rs35308250	C	A	0.292432	0.0764696	0.0169105	6.12521e-06
GCST90199665	N-acetylaspartate (naa) levels	8148	rs139706814	G	A	0.0328242	-0.196608	0.0437219	6.89914e-06
GCST90199665	N-acetylaspartate (naa) levels	8148	rs62127223	A	G	0.0820923	-0.136176	0.0283979	1.62445e-06
GCST90199665	N-acetylaspartate (naa) levels	8148	rs9869057	C	T	0.998185	-0.811824	0.183334	9.50571e-06
GCST90199665	N-acetylaspartate (naa) levels	8148	rs150965318	C	T	0.0276535	-0.209464	0.0468532	7.79847e-06
GCST90199665	N-acetylaspartate (naa) levels	8148	rs544693361	T	C	0.0104899	-0.347238	0.0754801	4.217e-06
GCST90199665	N-acetylaspartate (naa) levels	8148	rs79315153	G	A	0.116476	-0.10644	0.0237273	7.25895e-06
GCST90199665	N-acetylaspartate (naa) levels	8148	rs2248456	A	G	0.494379	0.0745846	0.0154974	1.48899e-06
GCST90199665	N-acetylaspartate (naa) levels	8148	rs35911794	C	T	0.0338346	0.192938	0.042974	7.13446e-06
GCST90199665	N-acetylaspartate (naa) levels	8148	rs10845794	T	G	0.536408	-0.0705395	0.0158112	8.1442e-06
GCST90199665	N-acetylaspartate (naa) levels	8148	rs74895134	A	G	0.0166503	0.266447	0.0599771	8.89292e-06
GCST90199665	N-acetylaspartate (naa) levels	8148	rs117572246	A	G	0.0128793	-0.335037	0.0692125	1.29385e-06
GCST90199665	N-acetylaspartate (naa) levels	8148	rs2025408	A	C	0.0106869	-0.336702	0.0757383	8.76491e-06
GCST90199665	N-acetylaspartate (naa) levels	8148	rs150753233	G	A	0.00908417	0.388784	0.0814519	1.81348e-06
GCST90199665	N-acetylaspartate (naa) levels	8148	rs11073480	G	A	0.157032	0.0960883	0.021254	6.1561e-06
GCST90199665	N-acetylaspartate (naa) levels	8148	rs113199593	G	A	0.0116265	-0.318765	0.0717581	8.90352e-06
GCST90199665	N-acetylaspartate (naa) levels	8148	rs74509445	T	C	0.0667167	-0.139499	0.0313242	8.4528e-06
GCST90199665	N-acetylaspartate (naa) levels	8148	rs11868853	G	A	0.260506	0.0822351	0.0175866	2.92522e-06
GCST90199665	N-acetylaspartate (naa) levels	8148	rs80135198	T	C	0.0169512	0.27184	0.0603487	6.65316e-06
GCST90199665	N-acetylaspartate (naa) levels	8148	rs409751	T	C	0.558491	0.0743278	0.0161645	4.26133e-06
GCST90199666	Palmitoylcarnitine levels (Metabolon platform)	8256	rs113511960	T	C	0.015033	-0.28963	0.0631312	4.48072e-06
GCST90199666	Palmitoylcarnitine levels (Metabolon platform)	8256	rs17569868	C	A	0.211224	0.0839015	0.0186144	6.56434e-06
GCST90199666	Palmitoylcarnitine levels (Metabolon platform)	8256	rs1799822	G	A	0.22902	0.084205	0.0181362	3.43522e-06
GCST90199666	Palmitoylcarnitine levels (Metabolon platform)	8256	rs10157929	G	C	0.139648	0.101191	0.0219394	3.98265e-06
GCST90199666	Palmitoylcarnitine levels (Metabolon platform)	8256	rs72696241	A	G	0.276009	0.0788913	0.0170751	3.83246e-06
GCST90199666	Palmitoylcarnitine levels (Metabolon platform)	8256	rs114684303	A	C	0.0122771	-0.326277	0.0685956	1.96945e-06
GCST90199666	Palmitoylcarnitine levels (Metabolon platform)	8256	rs13386197	G	C	0.0520528	0.150287	0.033948	9.55699e-06
GCST90199666	Palmitoylcarnitine levels (Metabolon platform)	8256	rs2167534	A	G	0.310582	-0.0774604	0.0172303	6.9379e-06
GCST90199666	Palmitoylcarnitine levels (Metabolon platform)	8256	rs72906893	T	C	0.176603	0.0927839	0.0204954	5.98074e-06
GCST90199666	Palmitoylcarnitine levels (Metabolon platform)	8256	rs62264777	C	G	0.138361	-0.106325	0.0219678	1.29823e-06
GCST90199666	Palmitoylcarnitine levels (Metabolon platform)	8256	rs79450911	T	C	0.0222007	-0.240404	0.0517006	3.32062e-06
GCST90199666	Palmitoylcarnitine levels (Metabolon platform)	8256	rs2612989	A	G	0.822267	0.0945784	0.0198049	1.79262e-06
GCST90199666	Palmitoylcarnitine levels (Metabolon platform)	8256	rs2963905	A	C	0.716492	-0.0810907	0.0169006	1.60178e-06
GCST90199666	Palmitoylcarnitine levels (Metabolon platform)	8256	rs72777087	G	A	0.170976	0.0928261	0.0202234	4.43193e-06
GCST90199666	Palmitoylcarnitine levels (Metabolon platform)	8256	rs2631367	G	C	0.522391	0.123473	0.0151912	4.36667e-16
GCST90199666	Palmitoylcarnitine levels (Metabolon platform)	8256	rs143370068	T	C	0.0121017	-0.313926	0.0696259	6.52081e-06
GCST90199666	Palmitoylcarnitine levels (Metabolon platform)	8256	rs12205483	T	C	0.0220643	-0.234035	0.0522496	7.49341e-06
GCST90199666	Palmitoylcarnitine levels (Metabolon platform)	8256	rs12210538	G	A	0.238471	-0.169243	0.0176414	8.51296e-22
GCST90199666	Palmitoylcarnitine levels (Metabolon platform)	8256	rs7069718	T	A	0.774869	0.0805832	0.0181037	8.53953e-06
GCST90199666	Palmitoylcarnitine levels (Metabolon platform)	8256	rs1171623	T	G	0.224491	0.105784	0.018426	9.41016e-09
GCST90199666	Palmitoylcarnitine levels (Metabolon platform)	8256	rs144564761	C	G	0.0199488	-0.256635	0.0546859	2.69376e-06
GCST90199666	Palmitoylcarnitine levels (Metabolon platform)	8256	rs174544	A	C	0.301651	-0.0864977	0.0165349	1.6841e-07
GCST90199666	Palmitoylcarnitine levels (Metabolon platform)	8256	rs111269071	C	T	0.0679766	0.139429	0.0302597	4.07088e-06
GCST90199666	Palmitoylcarnitine levels (Metabolon platform)	8256	rs887477	C	A	0.515027	0.0717292	0.0155223	3.81827e-06
GCST90199666	Palmitoylcarnitine levels (Metabolon platform)	8256	rs7143692	G	A	0.207493	0.0865656	0.0187875	4.07316e-06
GCST90199666	Palmitoylcarnitine levels (Metabolon platform)	8256	rs12907371	C	G	0.119042	0.107415	0.0238374	6.60189e-06
GCST90199666	Palmitoylcarnitine levels (Metabolon platform)	8256	rs138066517	T	C	0.0341557	-0.18999	0.042387	7.38534e-06
GCST90199666	Palmitoylcarnitine levels (Metabolon platform)	8256	rs75555206	A	G	0.0239287	-0.22333	0.0498164	7.35818e-06
GCST90199666	Palmitoylcarnitine levels (Metabolon platform)	8256	rs74714644	A	G	0.0133511	0.302034	0.0660287	4.7787e-06
GCST90199666	Palmitoylcarnitine levels (Metabolon platform)	8256	rs78422675	T	C	0.00466836	0.557491	0.111628	5.90816e-07
GCST90199666	Palmitoylcarnitine levels (Metabolon platform)	8256	rs6029454	G	C	0.0473096	-0.157828	0.0354391	8.44814e-06
GCST90199667	Erythritol levels in elite athletes	8167	rs72692616	A	G	0.0535583	-0.333531	0.0319348	1.55926e-25
GCST90199667	Erythritol levels in elite athletes	8167	rs150074699	A	G	0.000613196	1.31346	0.291544	6.63157e-06
GCST90199667	Erythritol levels in elite athletes	8167	rs376874259	G	T	0.0422138	-0.178181	0.0359668	7.26855e-07
GCST90199667	Erythritol levels in elite athletes	8167	rs75505443	T	A	0.00756272	0.369506	0.0830332	8.58302e-06
GCST90199667	Erythritol levels in elite athletes	8167	rs55769487	T	C	0.152674	0.0923657	0.0199838	3.79984e-06
GCST90199667	Erythritol levels in elite athletes	8167	rs116078994	A	C	0.0183301	0.252839	0.0537262	2.52558e-06
GCST90199667	Erythritol levels in elite athletes	8167	rs9858049	T	C	0.123202	-0.135463	0.0219498	6.76417e-10
GCST90199667	Erythritol levels in elite athletes	8167	rs12633047	T	C	0.0692572	0.130274	0.0282786	4.08865e-06
GCST90199667	Erythritol levels in elite athletes	8167	rs4426692	G	A	0.331673	-0.068372	0.0152462	7.30789e-06
GCST90199667	Erythritol levels in elite athletes	8167	rs9813594	C	T	0.659893	-0.0730144	0.0154387	2.253e-06
GCST90199667	Erythritol levels in elite athletes	8167	rs142601344	T	C	0.0113622	0.34102	0.0685053	6.42442e-07
GCST90199667	Erythritol levels in elite athletes	8167	rs27598	A	G	0.616334	-0.0675333	0.0149044	5.86762e-06
GCST90199667	Erythritol levels in elite athletes	8167	rs144368133	G	A	0.0107812	-0.33485	0.0704029	1.97275e-06
GCST90199667	Erythritol levels in elite athletes	8167	rs553220097	C	G	0.000260383	2.05383	0.460821	8.31522e-06
GCST90199667	Erythritol levels in elite athletes	8167	rs79695006	G	A	0.0571607	0.146655	0.0312792	2.75113e-06
GCST90199667	Erythritol levels in elite athletes	8167	rs181823223	T	C	0.117225	-0.108427	0.02309	2.65528e-06
GCST90199667	Erythritol levels in elite athletes	8167	rs71480323	A	G	0.123767	-0.101121	0.0217504	3.33285e-06
GCST90199667	Erythritol levels in elite athletes	8167	rs9596367	C	G	0.443135	0.0684595	0.0146956	3.18537e-06
GCST90199667	Erythritol levels in elite athletes	8167	rs12893100	T	C	0.291436	0.0721428	0.016087	7.30705e-06
GCST90199667	Erythritol levels in elite athletes	8167	rs1865475	A	G	0.0960525	-0.115293	0.0244655	2.44721e-06
GCST90199667	Erythritol levels in elite athletes	8167	rs35208507	G	A	0.310554	-0.0782231	0.0157699	7.03917e-07
GCST90199667	Erythritol levels in elite athletes	8167	rs148188291	G	A	0.011176	-0.312133	0.068299	4.87511e-06
GCST90199667	Erythritol levels in elite athletes	8167	rs117113173	G	C	0.0231459	0.245682	0.0480425	3.15665e-07
GCST90199667	Erythritol levels in elite athletes	8167	rs111274172	T	A	0.0193261	0.264806	0.0526607	4.94236e-07
GCST90199667	Erythritol levels in elite athletes	8167	rs150921780	T	C	0.0444772	0.157491	0.0349348	6.53989e-06
GCST90199668	Hexanoylcarnitine levels (Biocrates platform)	8242	rs75690409	G	A	0.0166198	0.265713	0.0585954	5.76827e-06
GCST90199668	Hexanoylcarnitine levels (Biocrates platform)	8242	rs149556176	C	T	0.0140408	0.49122	0.0634609	9.90147e-15
GCST90199668	Hexanoylcarnitine levels (Biocrates platform)	8242	rs2185152	T	C	0.30837	-0.4316	0.0153412	3.83431e-174
GCST90199668	Hexanoylcarnitine levels (Biocrates platform)	8242	rs36012907	T	C	0.0917344	0.128382	0.0263672	1.1217e-06
GCST90199668	Hexanoylcarnitine levels (Biocrates platform)	8242	rs16865990	G	A	0.0100306	-0.356033	0.075046	2.09342e-06
GCST90199668	Hexanoylcarnitine levels (Biocrates platform)	8242	rs1391967	G	A	0.187232	-0.0857333	0.0192503	8.44367e-06
GCST90199668	Hexanoylcarnitine levels (Biocrates platform)	8242	rs62290256	G	A	0.0584841	0.16173	0.0316506	3.22408e-07
GCST90199668	Hexanoylcarnitine levels (Biocrates platform)	8242	rs17843902	C	T	0.296766	-0.0833266	0.0163535	3.48112e-07
GCST90199668	Hexanoylcarnitine levels (Biocrates platform)	8242	rs2631367	G	C	0.522736	0.104741	0.0149388	2.35995e-12
GCST90199668	Hexanoylcarnitine levels (Biocrates platform)	8242	rs77010315	A	C	0.012084	-0.452358	0.0682548	3.41446e-11
GCST90199668	Hexanoylcarnitine levels (Biocrates platform)	8242	rs80254170	G	A	0.0750547	-0.124082	0.0280817	9.93375e-06
GCST90199668	Hexanoylcarnitine levels (Biocrates platform)	8242	rs662138	G	C	0.175323	-0.133922	0.0196516	9.4375e-12
GCST90199668	Hexanoylcarnitine levels (Biocrates platform)	8242	rs28540007	C	T	0.0204714	-0.239621	0.0526059	5.23824e-06
GCST90199668	Hexanoylcarnitine levels (Biocrates platform)	8242	rs144724596	T	C	0.00693515	0.433125	0.0902822	1.60694e-06
GCST90199668	Hexanoylcarnitine levels (Biocrates platform)	8242	rs1171617	T	G	0.768951	0.152178	0.0180475	3.39535e-17
GCST90199668	Hexanoylcarnitine levels (Biocrates platform)	8242	rs141882839	A	G	0.0257707	0.245572	0.0474263	2.24314e-07
GCST90199668	Hexanoylcarnitine levels (Biocrates platform)	8242	rs73001574	T	G	0.0158023	-0.28157	0.0599701	2.66386e-06
GCST90199668	Hexanoylcarnitine levels (Biocrates platform)	8242	rs898847	C	T	0.745109	0.0835404	0.0173534	1.47896e-06
GCST90199668	Hexanoylcarnitine levels (Biocrates platform)	8242	rs117548628	A	G	0.016033	-0.272418	0.059426	4.55821e-06
GCST90199668	Hexanoylcarnitine levels (Biocrates platform)	8242	rs117138561	T	C	0.00930119	0.345285	0.0773593	8.06713e-06
GCST90199668	Hexanoylcarnitine levels (Biocrates platform)	8242	rs75586607	C	G	0.0401487	-0.175199	0.0387011	5.98379e-06
GCST90199668	Hexanoylcarnitine levels (Biocrates platform)	8242	rs7496462	G	C	0.498842	0.0678033	0.0149904	6.0939e-06
GCST90199668	Hexanoylcarnitine levels (Biocrates platform)	8242	rs111262693	T	G	0.0770636	0.12919	0.0283986	5.38593e-06
GCST90199668	Hexanoylcarnitine levels (Biocrates platform)	8242	rs117907282	A	G	0.00977772	-0.347706	0.0762	5.04116e-06
GCST90199668	Hexanoylcarnitine levels (Biocrates platform)	8242	rs113915691	A	G	0.0625	-0.138771	0.0308238	6.72984e-06
GCST90199669	Acetylcarnitine levels (Biocrates platform)	8262	rs188283366	C	G	0.0182415	0.246081	0.0556954	9.94627e-06
GCST90199669	Acetylcarnitine levels (Biocrates platform)	8262	rs61765007	A	G	0.0168485	-0.261156	0.0577114	6.03371e-06
GCST90199669	Acetylcarnitine levels (Biocrates platform)	8262	rs1839212	A	G	0.0267879	0.217408	0.0465305	2.97752e-06
GCST90199669	Acetylcarnitine levels (Biocrates platform)	8262	rs16865990	G	A	0.0100037	-0.373578	0.0752289	6.83895e-07
GCST90199669	Acetylcarnitine levels (Biocrates platform)	8262	rs139264311	G	A	0.0214303	-0.230906	0.0521359	9.47e-06
GCST90199669	Acetylcarnitine levels (Biocrates platform)	8262	rs138268157	G	A	0.124725	0.107567	0.0225861	1.91198e-06
GCST90199669	Acetylcarnitine levels (Biocrates platform)	8262	rs112845131	T	A	0.0127551	0.324374	0.0667607	1.18128e-06
GCST90199669	Acetylcarnitine levels (Biocrates platform)	8262	rs115362213	C	G	0.0124863	-0.313614	0.0668907	2.75273e-06
GCST90199669	Acetylcarnitine levels (Biocrates platform)	8262	rs79958740	T	A	0.0327749	0.204757	0.042295	1.2908e-06
GCST90199669	Acetylcarnitine levels (Biocrates platform)	8262	rs55640226	C	T	0.0695067	-0.129357	0.02927	9.8956e-06
GCST90199669	Acetylcarnitine levels (Biocrates platform)	8262	rs2631367	G	C	0.522496	0.111841	0.0149618	7.71344e-14
GCST90199669	Acetylcarnitine levels (Biocrates platform)	8262	rs74823953	T	C	0.0122617	-0.407734	0.0679719	1.99076e-09
GCST90199669	Acetylcarnitine levels (Biocrates platform)	8262	rs662138	G	C	0.174893	-0.0872708	0.0197411	9.83515e-06
GCST90199669	Acetylcarnitine levels (Biocrates platform)	8262	rs117508585	A	G	0.0165029	-0.264148	0.0589634	7.46889e-06
GCST90199669	Acetylcarnitine levels (Biocrates platform)	8262	rs114798927	C	T	0.109753	-0.112961	0.0241021	2.77555e-06
GCST90199669	Acetylcarnitine levels (Biocrates platform)	8262	rs10984356	G	A	0.0562768	-0.144742	0.0326654	9.37703e-06
GCST90199669	Acetylcarnitine levels (Biocrates platform)	8262	rs1171617	T	G	0.769509	0.215613	0.0180295	5.83405e-33
GCST90199669	Acetylcarnitine levels (Biocrates platform)	8262	rs898847	C	T	0.744526	0.0867139	0.0173494	5.78998e-07
GCST90199669	Acetylcarnitine levels (Biocrates platform)	8262	rs71454277	A	C	0.0165103	0.264081	0.0592975	8.44882e-06
GCST90199669	Acetylcarnitine levels (Biocrates platform)	8262	rs55796423	A	G	0.153893	-0.0969525	0.0211135	4.39083e-06
GCST90199669	Acetylcarnitine levels (Biocrates platform)	8262	rs146712130	A	T	0.00766517	-0.378122	0.0854937	9.74293e-06
GCST90199669	Acetylcarnitine levels (Biocrates platform)	8262	rs147882444	A	G	0.0159815	-0.269681	0.060037	7.05834e-06
GCST90199669	Acetylcarnitine levels (Biocrates platform)	8262	rs273694	C	T	0.561411	0.070912	0.0154344	4.33962e-06
GCST90199670	Iminodiacetate (IDA) levels	8213	rs114028922	C	G	0.0527863	0.163864	0.034701	2.3335e-06
GCST90199670	Iminodiacetate (IDA) levels	8213	rs7626271	G	T	0.0385131	0.19145	0.0401333	1.83911e-06
GCST90199670	Iminodiacetate (IDA) levels	8213	rs114863573	C	G	0.0344806	0.194631	0.0426242	4.96626e-06
GCST90199670	Iminodiacetate (IDA) levels	8213	rs79787801	A	G	0.0767671	-0.132657	0.0290533	4.97162e-06
GCST90199670	Iminodiacetate (IDA) levels	8213	rs72704298	G	A	0.0793087	0.13257	0.0283537	2.93147e-06
GCST90199670	Iminodiacetate (IDA) levels	8213	rs2094632	G	A	0.687099	0.0781469	0.0165713	2.40778e-06
GCST90199670	Iminodiacetate (IDA) levels	8213	rs183008696	T	C	0.00942819	-0.371462	0.0801958	3.62269e-06
GCST90199670	Iminodiacetate (IDA) levels	8213	rs113401873	A	G	0.0189542	0.249914	0.0558793	7.73518e-06
GCST90199670	Iminodiacetate (IDA) levels	8213	rs117448509	T	G	0.0184259	0.255763	0.0576024	8.98944e-06
GCST90199670	Iminodiacetate (IDA) levels	8213	rs185717944	C	T	0.0134277	0.292572	0.0661473	9.73254e-06
GCST90199670	Iminodiacetate (IDA) levels	8213	rs11617909	T	G	0.0654711	-0.145908	0.0312604	3.04888e-06
GCST90199670	Iminodiacetate (IDA) levels	8213	rs2967159	C	T	0.782601	-0.0892336	0.0188596	2.229e-06
GCST90199670	Iminodiacetate (IDA) levels	8213	rs6506794	G	A	0.709199	0.0767115	0.017227	8.46853e-06
GCST90199670	Iminodiacetate (IDA) levels	8213	rs2386992	G	A	0.639974	0.0750443	0.0165301	5.62943e-06
GCST90199670	Iminodiacetate (IDA) levels	8213	rs1080669	T	C	0.13774	-0.105885	0.0228046	3.43172e-06
GCST90199670	Iminodiacetate (IDA) levels	8213	rs55746532	C	G	0.0667562	0.137732	0.0307764	7.63206e-06
GCST90199670	Iminodiacetate (IDA) levels	8213	rs1297208	C	T	0.425451	-0.072164	0.0161009	7.39509e-06
GCST90199671	Cysteine s-sulfate levels	8229	rs118066821	T	C	0.00438703	0.512744	0.114808	7.96642e-06
GCST90199671	Cysteine s-sulfate levels	8229	rs17028699	T	C	0.117487	0.121118	0.0238351	3.74526e-07
GCST90199671	Cysteine s-sulfate levels	8229	rs141988268	T	C	0.0427283	0.175911	0.0377752	3.21176e-06
GCST90199671	Cysteine s-sulfate levels	8229	rs949204	A	C	0.94961	-0.176649	0.0351179	4.90051e-07
GCST90199671	Cysteine s-sulfate levels	8229	rs140798906	C	T	0.0100012	0.347447	0.0757916	4.55625e-06
GCST90199671	Cysteine s-sulfate levels	8229	rs140247774	T	C	0.0686635	0.132671	0.0299172	9.22343e-06
GCST90199671	Cysteine s-sulfate levels	8229	rs9349017	A	G	0.472072	-0.0681227	0.0153172	8.68962e-06
GCST90199671	Cysteine s-sulfate levels	8229	rs9294112	T	C	0.584908	-0.0795037	0.0157707	4.62576e-07
GCST90199671	Cysteine s-sulfate levels	8229	rs17417592	G	C	0.0330634	0.193215	0.0425574	5.62253e-06
GCST90199671	Cysteine s-sulfate levels	8229	rs73391840	G	A	0.0914345	0.115721	0.026184	9.89213e-06
GCST90199671	Cysteine s-sulfate levels	8229	rs67512771	T	C	0.0091838	0.37189	0.0780862	1.91153e-06
GCST90199671	Cysteine s-sulfate levels	8229	rs117215329	T	C	0.0194204	0.256704	0.0545011	2.47623e-06
GCST90199671	Cysteine s-sulfate levels	8229	rs11244781	T	C	0.212774	-0.0897994	0.0184176	1.08402e-06
GCST90199671	Cysteine s-sulfate levels	8229	rs76358805	C	A	0.0116945	-0.325404	0.0704489	3.85587e-06
GCST90199671	Cysteine s-sulfate levels	8229	rs8024193	C	T	0.0810205	-0.125484	0.0278703	6.71831e-06
GCST90199671	Cysteine s-sulfate levels	8229	rs11641923	A	G	0.0178239	-0.265368	0.0576737	4.2008e-06
GCST90199671	Cysteine s-sulfate levels	8229	rs62047236	T	A	0.0650202	-0.136092	0.0307172	9.40171e-06
GCST90199671	Cysteine s-sulfate levels	8229	rs117088632	A	G	0.018654	0.266147	0.0563105	2.2851e-06
GCST90199672	Oxalate (ethanedioate) levels	8181	rs72680272	A	G	0.00830054	-0.375643	0.0834787	6.79963e-06
GCST90199672	Oxalate (ethanedioate) levels	8181	rs647667	C	T	0.0593252	0.154413	0.032158	1.57324e-06
GCST90199672	Oxalate (ethanedioate) levels	8181	rs2809969	C	T	0.527785	-0.0696477	0.0152303	4.80833e-06
GCST90199672	Oxalate (ethanedioate) levels	8181	rs4953634	C	T	0.0551434	-0.14883	0.0330522	6.70402e-06
GCST90199672	Oxalate (ethanedioate) levels	8181	rs149160598	A	G	0.0163097	-0.305518	0.06029	4.0311e-07
GCST90199672	Oxalate (ethanedioate) levels	8181	rs1449141	C	A	0.282847	-0.0813985	0.0168357	1.33222e-06
GCST90199672	Oxalate (ethanedioate) levels	8181	rs1428090	C	A	0.418005	0.0721094	0.015174	2.01246e-06
GCST90199672	Oxalate (ethanedioate) levels	8181	rs62381198	T	C	0.0258779	-0.317886	0.047336	1.87386e-11
GCST90199672	Oxalate (ethanedioate) levels	8181	rs77555311	G	A	0.0319735	-0.201776	0.0431392	2.90649e-06
GCST90199672	Oxalate (ethanedioate) levels	8181	rs145121944	G	A	0.016564	-0.283903	0.059632	1.92708e-06
GCST90199672	Oxalate (ethanedioate) levels	8181	rs71537594	A	T	0.0668165	0.141263	0.0305075	3.64911e-06
GCST90199672	Oxalate (ethanedioate) levels	8181	rs11766962	C	T	0.225534	-0.0829003	0.0183671	6.3762e-06
GCST90199672	Oxalate (ethanedioate) levels	8181	rs1995538	T	G	0.993275	0.445516	0.0952138	2.88123e-06
GCST90199672	Oxalate (ethanedioate) levels	8181	rs145856286	A	G	0.00822591	-0.386166	0.084412	4.76737e-06
GCST90199672	Oxalate (ethanedioate) levels	8181	rs112268836	C	T	0.0100841	0.356864	0.0757379	2.45505e-06
GCST90199672	Oxalate (ethanedioate) levels	8181	rs77008478	G	A	0.0114541	-0.327811	0.0709191	3.79474e-06
GCST90199672	Oxalate (ethanedioate) levels	8181	rs117338371	A	G	0.0360945	-0.179984	0.0406824	9.68362e-06
GCST90199672	Oxalate (ethanedioate) levels	8181	rs4931397	C	G	0.658574	-0.0728101	0.015977	5.18472e-06
GCST90199672	Oxalate (ethanedioate) levels	8181	rs117461873	A	G	0.0177566	-0.269529	0.0573321	2.58663e-06
GCST90199672	Oxalate (ethanedioate) levels	8181	rs113601767	G	A	0.0407475	-0.172283	0.0380449	5.94281e-06
GCST90199672	Oxalate (ethanedioate) levels	8181	rs373578	G	A	0.71786	0.0789206	0.0174154	5.85235e-06
GCST90199672	Oxalate (ethanedioate) levels	8181	rs7147156	G	T	0.0106939	-0.329118	0.0738218	8.26213e-06
GCST90199672	Oxalate (ethanedioate) levels	8181	rs756874	G	A	0.36637	0.0765485	0.0157536	1.17904e-06
GCST90199672	Oxalate (ethanedioate) levels	8181	rs7201295	A	G	0.5299	-0.0681407	0.0152759	8.17016e-06
GCST90199672	Oxalate (ethanedioate) levels	8181	rs274865	C	G	0.00422587	-0.524705	0.117158	7.51337e-06
GCST90199672	Oxalate (ethanedioate) levels	8181	rs7478	A	T	0.422473	0.0709586	0.0154749	4.53115e-06
GCST90199672	Oxalate (ethanedioate) levels	8181	rs5760895	C	G	0.73044	-0.0832651	0.0173935	1.69167e-06
GCST90199673	DHEAS levels	8228	rs75561083	T	C	0.0154268	0.242916	0.054521	8.37117e-06
GCST90199673	DHEAS levels	8228	rs141370991	T	C	0.0202811	-0.239218	0.047825	5.67554e-07
GCST90199673	DHEAS levels	8228	rs10494157	A	G	0.130411	-0.0929436	0.0200791	3.6767e-06
GCST90199673	DHEAS levels	8228	rs6428823	T	C	0.55575	-0.0632887	0.0136504	3.54539e-06
GCST90199673	DHEAS levels	8228	rs12049195	A	G	0.530054	-0.0676001	0.013428	4.79693e-07
GCST90199673	DHEAS levels	8228	rs76895520	A	G	0.0212325	-0.209452	0.0467287	7.38458e-06
GCST90199673	DHEAS levels	8228	rs76768009	A	G	0.0366166	-0.157937	0.0356743	9.54667e-06
GCST90199673	DHEAS levels	8228	rs1807334	A	G	0.39813	0.0626868	0.0137327	4.99998e-06
GCST90199673	DHEAS levels	8228	rs79317397	A	C	0.0168108	0.244906	0.0523019	2.83319e-06
GCST90199673	DHEAS levels	8228	rs534538291	T	A	0.0116931	-0.272644	0.0615537	9.45105e-06
GCST90199673	DHEAS levels	8228	rs2055157	A	C	0.194049	0.0781081	0.0170109	4.39749e-06
GCST90199673	DHEAS levels	8228	rs7687817	T	C	0.0931987	-0.106706	0.0229306	3.26475e-06
GCST90199673	DHEAS levels	8228	rs28552668	T	C	0.0716572	-0.118903	0.0260291	4.92176e-06
GCST90199673	DHEAS levels	8228	rs71606471	A	C	0.102975	-0.106227	0.0221505	1.62119e-06
GCST90199673	DHEAS levels	8228	rs150374297	C	T	0.0142327	-0.262352	0.0570627	4.27386e-06
GCST90199673	DHEAS levels	8228	rs784420	G	A	0.295093	0.0838184	0.0147829	1.4283e-08
GCST90199673	DHEAS levels	8228	rs6879686	T	G	0.226271	-0.0722897	0.0159968	6.21329e-06
GCST90199673	DHEAS levels	8228	rs115255559	G	A	0.0207872	-0.219727	0.0473768	3.52033e-06
GCST90199673	DHEAS levels	8228	rs12658172	C	G	0.157186	-0.0827423	0.0185432	8.11423e-06
GCST90199673	DHEAS levels	8228	rs142295380	G	C	0.00832313	-0.334977	0.07333	4.92228e-06
GCST90199673	DHEAS levels	8228	rs10806995	G	A	0.298428	-0.066028	0.0147689	7.79437e-06
GCST90199673	DHEAS levels	8228	rs150328525	G	T	0.0102314	-0.304863	0.0670882	5.51403e-06
GCST90199673	DHEAS levels	8228	rs10228292	T	C	0.694808	-0.0656196	0.0146309	7.29186e-06
GCST90199673	DHEAS levels	8228	rs148982377	C	T	0.034138	-0.423259	0.036657	7.69047e-31
GCST90199673	DHEAS levels	8228	rs75280042	T	A	0.027998	-0.18074	0.0404238	7.78068e-06
GCST90199673	DHEAS levels	8228	rs529543	G	T	0.472088	-0.063488	0.0135612	2.84683e-06
GCST90199673	DHEAS levels	8228	rs7855576	A	C	0.275256	-0.0714674	0.0153476	3.21491e-06
GCST90199673	DHEAS levels	8228	rs9420589	T	G	0.426402	-0.0649842	0.0136215	1.83585e-06
GCST90199673	DHEAS levels	8228	rs191866531	A	G	0.00830281	0.330692	0.0738705	7.58235e-06
GCST90199673	DHEAS levels	8228	rs149982314	T	C	0.00935551	-0.363745	0.0702108	2.20999e-07
GCST90199673	DHEAS levels	8228	rs144814135	A	G	0.016918	-0.240898	0.0527017	4.85472e-06
GCST90199673	DHEAS levels	8228	rs706795	C	T	0.586905	0.061449	0.0137477	7.82999e-06
GCST90199673	DHEAS levels	8228	rs659964	C	G	0.148687	0.0885708	0.0189306	2.88691e-06
GCST90199673	DHEAS levels	8228	rs955783	T	A	0.403268	0.0868089	0.013953	4.9235e-10
GCST90199673	DHEAS levels	8228	rs9594288	T	C	0.032861	-0.166697	0.0370828	6.94836e-06
GCST90199673	DHEAS levels	8228	rs74041508	C	G	0.180671	-0.0784005	0.0175303	7.73864e-06
GCST90199673	DHEAS levels	8228	rs148769396	A	G	0.0165486	0.233356	0.0527685	9.76712e-06
GCST90199673	DHEAS levels	8228	rs698050	T	A	0.490868	0.0610578	0.0134287	5.44616e-06
GCST90199673	DHEAS levels	8228	rs560835392	A	C	0.0236755	0.205827	0.0442233	3.25145e-06
GCST90199673	DHEAS levels	8228	rs7173332	C	G	0.159577	-0.0880801	0.0187018	2.48066e-06
GCST90199673	DHEAS levels	8228	rs1111474	T	C	0.07087	0.116247	0.0261944	9.08649e-06
GCST90199673	DHEAS levels	8228	rs76294479	T	C	0.0689424	0.158165	0.0264428	2.21235e-09
GCST90199673	DHEAS levels	8228	rs117833456	C	T	0.0328131	-0.170218	0.038225	8.46599e-06
GCST90199673	DHEAS levels	8228	rs184445849	T	C	0.0156827	0.251175	0.0545375	4.11386e-06
GCST90199673	DHEAS levels	8228	rs212100	C	T	0.838122	0.0852723	0.0183422	3.33596e-06
GCST90199673	DHEAS levels	8228	rs73172224	A	G	0.130576	-0.0937382	0.0200897	3.07145e-06
GCST90199674	3-hydroxymyristate levels	8235	rs79142871	A	G	0.0181089	0.26564	0.0560876	2.17794e-06
GCST90199674	3-hydroxymyristate levels	8235	rs1532133	T	C	0.596884	0.0760915	0.015638	1.13986e-06
GCST90199674	3-hydroxymyristate levels	8235	rs78085499	T	C	0.0268595	-0.211076	0.04588	4.21265e-06
GCST90199674	3-hydroxymyristate levels	8235	rs1202578	C	T	0.680472	0.0731406	0.0159922	4.79593e-06
GCST90199674	3-hydroxymyristate levels	8235	rs62273444	A	G	0.0560991	-0.14935	0.0327843	5.22542e-06
GCST90199674	3-hydroxymyristate levels	8235	rs62294541	G	A	0.100994	-0.113994	0.0251764	5.96007e-06
GCST90199674	3-hydroxymyristate levels	8235	rs73240592	A	G	0.0402165	0.174041	0.0381644	5.10829e-06
GCST90199674	3-hydroxymyristate levels	8235	rs710362	G	A	0.0488731	0.15381	0.0344818	8.17257e-06
GCST90199674	3-hydroxymyristate levels	8235	rs79795772	A	G	0.0397582	-0.174959	0.0384746	5.43169e-06
GCST90199674	3-hydroxymyristate levels	8235	rs116213385	T	A	0.0192637	-0.262717	0.0544687	1.41226e-06
GCST90199674	3-hydroxymyristate levels	8235	rs146643611	T	C	0.0528314	-0.155008	0.0342988	6.203e-06
GCST90199674	3-hydroxymyristate levels	8235	rs79589895	G	A	0.0345417	-0.186161	0.0413001	6.55911e-06
GCST90199674	3-hydroxymyristate levels	8235	rs1349890	C	T	0.585445	-0.0701093	0.0152337	4.17938e-06
GCST90199674	3-hydroxymyristate levels	8235	rs760201	G	C	0.864839	-0.0998802	0.0222488	7.14789e-06
GCST90199674	3-hydroxymyristate levels	8235	rs2026430	C	T	0.493468	0.0671379	0.0150019	7.63079e-06
GCST90199674	3-hydroxymyristate levels	8235	rs7897119	C	G	0.217008	-0.081237	0.0183753	9.82546e-06
GCST90199674	3-hydroxymyristate levels	8235	rs141436484	G	A	0.119489	0.104455	0.0231002	6.13085e-06
GCST90199674	3-hydroxymyristate levels	8235	rs117536244	C	G	0.0446178	-0.163754	0.0366023	7.68215e-06
GCST90199674	3-hydroxymyristate levels	8235	rs989915	T	C	0.355787	0.0725937	0.0158887	4.90291e-06
GCST90199674	3-hydroxymyristate levels	8235	rs139938935	G	A	0.00577789	-0.482894	0.0991018	1.10077e-06
GCST90199675	Homoarginine levels	8265	rs34544263	G	A	0.156	0.0949334	0.0196998	1.44274e-06
GCST90199675	Homoarginine levels	8265	rs182871603	A	T	0.0116236	-0.318919	0.0667807	1.79152e-06
GCST90199675	Homoarginine levels	8265	rs76205147	A	G	0.0473369	0.157438	0.0338988	3.4115e-06
GCST90199675	Homoarginine levels	8265	rs114917035	C	T	0.0158173	0.256701	0.0579099	9.30326e-06
GCST90199675	Homoarginine levels	8265	rs1047891	A	C	0.30892	-0.267116	0.0153908	1.78869e-67
GCST90199675	Homoarginine levels	8265	rs56162443	T	C	0.0207348	0.224743	0.0501508	7.41753e-06
GCST90199675	Homoarginine levels	8265	rs13135092	G	A	0.0821459	0.152931	0.0264972	7.85199e-09
GCST90199675	Homoarginine levels	8265	rs72682642	A	G	0.0141767	0.270338	0.0607798	8.67438e-06
GCST90199675	Homoarginine levels	8265	rs37370	T	C	0.901746	-0.148341	0.0241157	7.68912e-10
GCST90199675	Homoarginine levels	8265	rs62356073	A	G	0.572483	-0.0640151	0.0144212	9.03957e-06
GCST90199675	Homoarginine levels	8265	rs3095953	C	G	0.0296862	0.193999	0.0422424	4.37914e-06
GCST90199675	Homoarginine levels	8265	rs2282841	T	C	0.0908258	-0.111787	0.0248422	6.7991e-06
GCST90199675	Homoarginine levels	8265	rs2781666	T	G	0.306099	0.0781012	0.0156659	6.18211e-07
GCST90199675	Homoarginine levels	8265	rs6465696	T	A	0.715181	-0.0725476	0.0159349	5.29458e-06
GCST90199675	Homoarginine levels	8265	rs1805120	A	G	0.208831	0.080005	0.017912	7.9486e-06
GCST90199675	Homoarginine levels	8265	rs7818335	T	C	0.374752	0.070804	0.0152316	3.34365e-06
GCST90199675	Homoarginine levels	8265	rs6473159	G	A	0.309664	-0.0704143	0.0159401	9.98805e-06
GCST90199675	Homoarginine levels	8265	rs4978869	T	G	0.114664	0.103357	0.0233778	9.81663e-06
GCST90199675	Homoarginine levels	8265	rs144260607	T	C	0.0232219	-0.22454	0.0480399	2.95348e-06
GCST90199675	Homoarginine levels	8265	rs146683630	C	G	0.0313998	0.221959	0.0415351	9.09753e-08
GCST90199675	Homoarginine levels	8265	rs77433867	A	G	0.041419	-0.161837	0.0362499	8.0266e-06
GCST90199675	Homoarginine levels	8265	rs12306007	T	C	0.142736	0.102709	0.0203538	4.50717e-07
GCST90199675	Homoarginine levels	8265	rs116979298	T	C	0.0342134	-0.181869	0.0396223	4.43094e-06
GCST90199675	Homoarginine levels	8265	rs72623915	T	C	0.256124	0.355872	0.0159872	9.06726e-110
GCST90199675	Homoarginine levels	8265	rs35770448	C	T	0.0983936	0.107377	0.0239115	7.1021e-06
GCST90199675	Homoarginine levels	8265	rs145421014	A	C	0.00976823	-0.365808	0.0735614	6.59824e-07
GCST90199675	Homoarginine levels	8265	rs75686987	A	G	0.0231924	0.222727	0.0475935	2.87192e-06
GCST90199675	Homoarginine levels	8265	rs117313139	G	C	0.0676518	0.134168	0.0291427	4.14837e-06
GCST90199675	Homoarginine levels	8265	rs72629024	G	C	0.144402	0.117324	0.0206359	1.30499e-08
GCST90199676	1-oleoylglycerol (18:1) levels	8225	rs17268364	A	G	0.48861	0.0723971	0.0154591	2.82508e-06
GCST90199676	1-oleoylglycerol (18:1) levels	8225	rs111879519	T	C	0.0645021	0.145409	0.0319907	5.48463e-06
GCST90199676	1-oleoylglycerol (18:1) levels	8225	rs146172549	C	T	0.0112401	0.336766	0.073153	4.15278e-06
GCST90199676	1-oleoylglycerol (18:1) levels	8225	rs139236053	A	G	0.0546626	-0.153174	0.0343176	8.06581e-06
GCST90199676	1-oleoylglycerol (18:1) levels	8225	rs114951684	G	A	0.0284632	-0.210068	0.0464803	6.19855e-06
GCST90199676	1-oleoylglycerol (18:1) levels	8225	rs73808455	T	C	0.0155412	-0.284414	0.0626028	5.54179e-06
GCST90199676	1-oleoylglycerol (18:1) levels	8225	rs114881696	G	C	0.0340631	-0.236439	0.0431018	4.12084e-08
GCST90199676	1-oleoylglycerol (18:1) levels	8225	rs57601959	A	G	0.0479494	-0.1601	0.0361169	9.30054e-06
GCST90199676	1-oleoylglycerol (18:1) levels	8225	rs72691394	A	G	0.0434942	-0.179559	0.0377023	1.91162e-06
GCST90199676	1-oleoylglycerol (18:1) levels	8225	rs57994859	T	C	0.0712719	-0.132592	0.0299211	9.36269e-06
GCST90199676	1-oleoylglycerol (18:1) levels	8225	rs158835	G	C	0.711772	-0.0823376	0.0177145	3.351e-06
GCST90199676	1-oleoylglycerol (18:1) levels	8225	rs6936055	T	C	0.198453	0.0987167	0.0197112	5.49579e-07
GCST90199676	1-oleoylglycerol (18:1) levels	8225	rs10484587	T	A	0.225289	0.0879266	0.0185495	2.13594e-06
GCST90199676	1-oleoylglycerol (18:1) levels	8225	rs11754776	T	C	0.0511945	-0.166115	0.0349798	2.04541e-06
GCST90199676	1-oleoylglycerol (18:1) levels	8225	rs145557517	A	G	0.0140078	0.307537	0.0656048	2.76271e-06
GCST90199676	1-oleoylglycerol (18:1) levels	8225	rs13238458	A	G	0.0702811	0.132235	0.0299019	9.76565e-06
GCST90199676	1-oleoylglycerol (18:1) levels	8225	rs17091891	C	T	0.120786	-0.121888	0.0235862	2.36911e-07
GCST90199676	1-oleoylglycerol (18:1) levels	8225	rs7860081	C	G	0.600899	0.0735683	0.0159584	4.0268e-06
GCST90199676	1-oleoylglycerol (18:1) levels	8225	rs76911913	G	C	0.00531006	-0.487266	0.105694	4.02335e-06
GCST90199676	1-oleoylglycerol (18:1) levels	8225	rs4962425	C	T	0.816855	0.09298	0.0206509	6.71679e-06
GCST90199676	1-oleoylglycerol (18:1) levels	8225	rs10840108	C	T	0.247676	-0.0836033	0.0178556	2.83835e-06
GCST90199676	1-oleoylglycerol (18:1) levels	8225	rs117245363	A	G	0.015133	0.292341	0.063964	4.86807e-06
GCST90199676	1-oleoylglycerol (18:1) levels	8225	rs2514155	A	C	0.0501707	-0.156688	0.0353748	9.45092e-06
GCST90199676	1-oleoylglycerol (18:1) levels	8225	rs964184	C	G	0.868688	-0.177523	0.0228868	8.72352e-15
GCST90199676	1-oleoylglycerol (18:1) levels	8225	rs186740048	A	G	0.0131675	-0.302981	0.0677624	7.77696e-06
GCST90199676	1-oleoylglycerol (18:1) levels	8225	rs72676439	T	C	0.0720927	-0.132926	0.0300848	9.9444e-06
GCST90199676	1-oleoylglycerol (18:1) levels	8225	rs72785421	C	T	0.151933	-0.119237	0.0216956	3.88734e-08
GCST90199676	1-oleoylglycerol (18:1) levels	8225	rs74732810	G	T	0.0560059	0.158428	0.0340249	3.22032e-06
GCST90199676	1-oleoylglycerol (18:1) levels	8225	rs191591925	T	C	0.00658296	-0.439326	0.0960845	4.82431e-06
GCST90199676	1-oleoylglycerol (18:1) levels	8225	rs148125219	A	G	0.0102128	-0.355434	0.0766211	3.50346e-06
GCST90199676	1-oleoylglycerol (18:1) levels	8225	rs112871012	A	G	0.090405	0.158987	0.0280316	1.41377e-08
GCST90199676	1-oleoylglycerol (18:1) levels	8225	rs1002762	G	A	0.199319	-0.0958491	0.0195747	9.75154e-07
GCST90199677	3-methyl-2-oxobutyrate levels	8254	rs6437111	T	C	0.623194	-0.0730313	0.0157383	3.47833e-06
GCST90199677	3-methyl-2-oxobutyrate levels	8254	rs71434672	T	A	0.059628	-0.151261	0.0321585	2.55614e-06
GCST90199677	3-methyl-2-oxobutyrate levels	8254	rs111838413	C	A	0.0397048	0.177437	0.0395399	7.20534e-06
GCST90199677	3-methyl-2-oxobutyrate levels	8254	rs1129043	C	T	0.576689	-0.131118	0.0157904	1.0096e-16
GCST90199677	3-methyl-2-oxobutyrate levels	8254	rs201357853	T	A	0.0884499	0.121602	0.0269646	6.49219e-06
GCST90199677	3-methyl-2-oxobutyrate levels	8254	rs77095091	C	T	0.0767112	-0.127049	0.0286851	9.4633e-06
GCST90199677	3-methyl-2-oxobutyrate levels	8254	rs13270448	G	A	0.544031	0.0763145	0.0154491	7.82209e-07
GCST90199677	3-methyl-2-oxobutyrate levels	8254	rs117675121	C	A	0.0253311	-0.227121	0.0489585	3.5002e-06
GCST90199677	3-methyl-2-oxobutyrate levels	8254	rs16922127	T	G	0.0645772	-0.1432	0.0311068	4.15425e-06
GCST90199677	3-methyl-2-oxobutyrate levels	8254	rs146964322	G	C	0.064898	0.148688	0.0310762	1.7131e-06
GCST90199677	3-methyl-2-oxobutyrate levels	8254	rs80195374	A	G	0.0222903	0.250371	0.0520121	1.48156e-06
GCST90199677	3-methyl-2-oxobutyrate levels	8254	rs139282082	G	T	0.026625	-0.212207	0.0476843	8.57655e-06
GCST90199677	3-methyl-2-oxobutyrate levels	8254	rs34402912	C	T	0.0826055	0.124264	0.0280235	9.23719e-06
GCST90199677	3-methyl-2-oxobutyrate levels	8254	rs141436484	G	A	0.119625	0.119976	0.0236236	3.8016e-07
GCST90199677	3-methyl-2-oxobutyrate levels	8254	rs45591543	T	C	0.0164948	0.270085	0.0595489	5.74603e-06
GCST90199677	3-methyl-2-oxobutyrate levels	8254	rs12894999	A	G	0.813368	-0.0982367	0.0197435	6.50281e-07
GCST90199677	3-methyl-2-oxobutyrate levels	8254	rs143866653	C	A	0.0236865	-0.233425	0.0502906	3.45833e-06
GCST90199677	3-methyl-2-oxobutyrate levels	8254	rs76701293	A	G	0.0504492	-0.155826	0.0352527	9.85775e-06
GCST90199677	3-methyl-2-oxobutyrate levels	8254	rs138447973	C	T	0.0249754	0.225893	0.0498426	5.83912e-06
GCST90199677	3-methyl-2-oxobutyrate levels	8254	rs9963006	A	G	0.626775	-0.0758529	0.016472	4.1253e-06
GCST90199677	3-methyl-2-oxobutyrate levels	8254	rs77723081	C	G	0.00654995	-0.423631	0.0948615	7.97744e-06
GCST90199677	3-methyl-2-oxobutyrate levels	8254	rs77182631	A	G	0.0446725	-0.175305	0.0370791	2.26898e-06
GCST90199678	Tartronate (hydroxymalonate) levels	8125	rs140591764	T	C	0.00599357	-0.477597	0.0988554	1.35664e-06
GCST90199678	Tartronate (hydroxymalonate) levels	8125	rs151096450	T	G	0.116202	-0.106532	0.0237717	7.41373e-06
GCST90199678	Tartronate (hydroxymalonate) levels	8125	rs11691183	T	C	0.253095	-0.0838852	0.0178203	2.51039e-06
GCST90199678	Tartronate (hydroxymalonate) levels	8125	rs17688758	C	T	0.0813925	-0.128898	0.0278843	3.78961e-06
GCST90199678	Tartronate (hydroxymalonate) levels	8125	rs276286	A	G	0.740886	-0.0849521	0.0176539	1.49367e-06
GCST90199678	Tartronate (hydroxymalonate) levels	8125	rs72801867	G	A	0.149025	0.100144	0.021758	4.17167e-06
GCST90199678	Tartronate (hydroxymalonate) levels	8125	rs62381620	G	T	0.0302787	-0.288241	0.044521	9.52738e-11
GCST90199678	Tartronate (hydroxymalonate) levels	8125	rs114537403	T	C	0.0185901	0.252179	0.0567582	8.86976e-06
GCST90199678	Tartronate (hydroxymalonate) levels	8125	rs191390190	A	T	0.0157699	-0.27604	0.0614913	7.15281e-06
GCST90199678	Tartronate (hydroxymalonate) levels	8125	rs73396929	A	G	0.0935328	-0.125973	0.0262548	1.6017e-06
GCST90199678	Tartronate (hydroxymalonate) levels	8125	rs11766962	C	T	0.225766	-0.0905032	0.0185917	1.1277e-06
GCST90199678	Tartronate (hydroxymalonate) levels	8125	rs77181656	T	C	0.0132503	-0.299894	0.0676025	9.15901e-06
GCST90199678	Tartronate (hydroxymalonate) levels	8125	rs55703838	T	C	0.0104977	-0.339008	0.0749126	6.02846e-06
GCST90199678	Tartronate (hydroxymalonate) levels	8125	rs9599028	A	T	0.341971	0.0756554	0.0162189	3.0913e-06
GCST90199678	Tartronate (hydroxymalonate) levels	8125	rs7147156	G	T	0.0105797	-0.343519	0.0755814	5.49298e-06
GCST90199678	Tartronate (hydroxymalonate) levels	8125	rs191302291	T	G	0.015546	-0.303875	0.061572	8.00349e-07
GCST90199678	Tartronate (hydroxymalonate) levels	8125	rs756874	G	A	0.366768	0.0744947	0.0159556	3.02866e-06
GCST90199678	Tartronate (hydroxymalonate) levels	8125	rs117550283	C	G	0.0880211	-0.120043	0.0270924	9.38467e-06
GCST90199678	Tartronate (hydroxymalonate) levels	8125	rs145469088	G	A	0.000563557	-1.63094	0.326085	5.68616e-07
GCST90199678	Tartronate (hydroxymalonate) levels	8125	rs7478	A	T	0.42224	0.0697161	0.0156795	8.73578e-06
GCST90199678	Tartronate (hydroxymalonate) levels	8125	rs5996848	G	A	0.73054	-0.0818347	0.0175977	3.31436e-06
GCST90199679	2,3-dihydroxypyridine levels	6496	rs141568347	A	G	0.00302889	-0.751799	0.158991	2.26109e-06
GCST90199679	2,3-dihydroxypyridine levels	6496	rs7593862	C	T	0.287106	0.0884833	0.0192158	4.13035e-06
GCST90199679	2,3-dihydroxypyridine levels	6496	rs2090997	G	A	0.866667	0.114676	0.025701	8.12207e-06
GCST90199679	2,3-dihydroxypyridine levels	6496	rs11129828	T	C	0.282532	-0.089998	0.0193473	3.29205e-06
GCST90199679	2,3-dihydroxypyridine levels	6496	rs13114094	C	T	0.16303	0.107882	0.0238873	6.29391e-06
GCST90199679	2,3-dihydroxypyridine levels	6496	rs149272613	T	C	0.0216199	-0.29112	0.0606833	1.60757e-06
GCST90199679	2,3-dihydroxypyridine levels	6496	rs62337911	G	A	0.038912	-0.210473	0.0448249	2.66018e-06
GCST90199679	2,3-dihydroxypyridine levels	6496	rs143968247	A	G	0.0343422	-0.216775	0.0480854	6.54011e-06
GCST90199679	2,3-dihydroxypyridine levels	6496	rs11167700	T	A	0.169783	-0.109661	0.0234168	2.8268e-06
GCST90199679	2,3-dihydroxypyridine levels	6496	rs2749675	G	A	0.867047	0.123184	0.0258144	1.82477e-06
GCST90199679	2,3-dihydroxypyridine levels	6496	rs12216347	G	A	0.376398	-0.0823444	0.0183532	7.23523e-06
GCST90199679	2,3-dihydroxypyridine levels	6496	rs10250619	C	T	0.782659	-0.0931159	0.0209692	8.97073e-06
GCST90199679	2,3-dihydroxypyridine levels	6496	rs324498	A	G	0.854157	0.115581	0.0253192	4.99551e-06
GCST90199679	2,3-dihydroxypyridine levels	6496	rs117746629	T	A	0.0571139	0.173162	0.0376532	4.24806e-06
GCST90199679	2,3-dihydroxypyridine levels	6496	rs10823297	C	T	0.0308071	-0.224729	0.0497919	6.38084e-06
GCST90199679	2,3-dihydroxypyridine levels	6496	rs11608247	G	A	0.0459105	0.187711	0.0413816	5.73078e-06
GCST90199679	2,3-dihydroxypyridine levels	6496	rs4898864	A	T	0.576235	-0.0828954	0.0181741	5.08649e-06
GCST90199679	2,3-dihydroxypyridine levels	6496	rs114966657	C	T	0.103679	0.12724	0.0285633	8.40205e-06
GCST90199679	2,3-dihydroxypyridine levels	6496	rs2472297	T	C	0.255244	0.0925819	0.0198372	3.05496e-06
GCST90199679	2,3-dihydroxypyridine levels	6496	rs148948230	T	C	0.0189311	-0.282226	0.0636719	9.31424e-06
GCST90199679	2,3-dihydroxypyridine levels	6496	rs62063470	C	G	0.300507	-0.0855681	0.0193057	9.3244e-06
GCST90199679	2,3-dihydroxypyridine levels	6496	rs8072466	C	T	0.163909	-0.105486	0.0236875	8.45913e-06
GCST90199679	2,3-dihydroxypyridine levels	6496	rs62095761	A	G	0.266528	0.0959574	0.0199786	1.56307e-06
GCST90199679	2,3-dihydroxypyridine levels	6496	rs2313588	A	C	0.14737	-0.121021	0.0257748	2.66179e-06
GCST90199680	3-hydroxyoctanoate levels	8182	rs380155	T	C	0.373797	-0.0732844	0.016032	4.85125e-06
GCST90199680	3-hydroxyoctanoate levels	8182	rs28415528	A	G	0.317791	-0.119396	0.0162643	2.12024e-13
GCST90199680	3-hydroxyoctanoate levels	8182	rs186490153	C	T	0.0191531	-0.249031	0.0552526	6.57067e-06
GCST90199680	3-hydroxyoctanoate levels	8182	rs557560710	C	T	0.0554393	-0.149611	0.0329215	5.50707e-06
GCST90199680	3-hydroxyoctanoate levels	8182	rs139897381	C	T	0.0129846	-0.327175	0.0666494	9.15899e-07
GCST90199680	3-hydroxyoctanoate levels	8182	rs150955925	C	G	0.0129156	-0.310408	0.0669674	3.56585e-06
GCST90199680	3-hydroxyoctanoate levels	8182	rs72668359	C	T	0.0166993	0.276546	0.0589512	2.71731e-06
GCST90199680	3-hydroxyoctanoate levels	8182	rs188729852	A	G	0.00269773	0.674078	0.145858	3.81031e-06
GCST90199680	3-hydroxyoctanoate levels	8182	rs79795772	A	G	0.0397664	-0.173164	0.0387063	7.68433e-06
GCST90199680	3-hydroxyoctanoate levels	8182	rs9314051	A	C	0.697227	0.0804413	0.0164625	1.02727e-06
GCST90199680	3-hydroxyoctanoate levels	8182	rs7741311	G	T	0.133583	0.100181	0.0220167	5.35886e-06
GCST90199680	3-hydroxyoctanoate levels	8182	rs3752651	C	T	0.207803	-0.0899675	0.0187912	1.68672e-06
GCST90199680	3-hydroxyoctanoate levels	8182	rs1481852	G	A	0.671158	-0.0810423	0.016792	1.39142e-06
GCST90199680	3-hydroxyoctanoate levels	8182	rs12554019	G	C	0.186494	-0.0882323	0.0197399	7.83132e-06
GCST90199680	3-hydroxyoctanoate levels	8182	rs11141654	A	G	0.177262	-0.0960652	0.0199883	1.53924e-06
GCST90199680	3-hydroxyoctanoate levels	8182	rs34097396	A	G	0.0644806	-0.140136	0.0309815	6.0905e-06
GCST90199680	3-hydroxyoctanoate levels	8182	rs10844993	G	T	0.230317	0.0848311	0.0180197	2.5055e-06
GCST90199680	3-hydroxyoctanoate levels	8182	rs12878802	C	T	0.426697	-0.0800192	0.0160357	6.03619e-07
GCST90199680	3-hydroxyoctanoate levels	8182	rs9302385	C	A	0.280432	-0.0890214	0.0167413	1.05216e-07
GCST90199680	3-hydroxyoctanoate levels	8182	rs9913532	T	C	0.126959	-0.105503	0.0228355	3.8346e-06
GCST90199680	3-hydroxyoctanoate levels	8182	rs11879271	T	C	0.0601982	0.144537	0.0321382	6.88067e-06
GCST90199681	2-hydroxyoctanoate levels	8224	rs143584067	A	G	0.00760177	0.396114	0.08856	7.71895e-06
GCST90199681	2-hydroxyoctanoate levels	8224	rs76963882	C	T	0.304345	0.0744623	0.0167632	8.91236e-06
GCST90199681	2-hydroxyoctanoate levels	8224	rs188077378	A	G	0.0449171	-0.188731	0.0376106	5.22012e-07
GCST90199681	2-hydroxyoctanoate levels	8224	rs12562486	T	G	0.00231538	0.751021	0.161694	3.40587e-06
GCST90199681	2-hydroxyoctanoate levels	8224	rs13384756	T	C	0.22539	-0.222042	0.0183336	9.21015e-34
GCST90199681	2-hydroxyoctanoate levels	8224	rs112809733	C	T	0.0976011	0.124361	0.0261853	2.04159e-06
GCST90199681	2-hydroxyoctanoate levels	8224	rs74637339	A	T	0.0521596	0.218791	0.0348214	3.31624e-10
GCST90199681	2-hydroxyoctanoate levels	8224	rs35254234	A	G	0.0127548	0.321188	0.0693423	3.62288e-06
GCST90199681	2-hydroxyoctanoate levels	8224	rs183489175	A	G	0.00721536	0.410446	0.0914386	7.16389e-06
GCST90199681	2-hydroxyoctanoate levels	8224	rs145729777	A	G	0.00554067	-0.463127	0.104841	9.98927e-06
GCST90199681	2-hydroxyoctanoate levels	8224	rs1479581	C	T	0.20195	-0.0889207	0.0192855	4.01232e-06
GCST90199681	2-hydroxyoctanoate levels	8224	rs17470667	G	A	0.0512056	0.162122	0.0351403	3.95805e-06
GCST90199681	2-hydroxyoctanoate levels	8224	rs35538886	T	C	0.0777478	-0.128883	0.0289318	8.4008e-06
GCST90199681	2-hydroxyoctanoate levels	8224	rs7029211	T	C	0.983056	-0.27916	0.0605491	4.01752e-06
GCST90199681	2-hydroxyoctanoate levels	8224	rs12250365	A	G	0.231692	0.0926098	0.0184154	4.93203e-07
GCST90199681	2-hydroxyoctanoate levels	8224	rs77585588	A	G	0.00748539	0.452071	0.0895868	4.50745e-07
GCST90199681	2-hydroxyoctanoate levels	8224	rs76619244	C	G	0.0156997	0.297392	0.0628958	2.26377e-06
GCST90199681	2-hydroxyoctanoate levels	8224	rs72622236	C	A	0.385805	-0.0740584	0.0160837	4.13367e-06
GCST90199681	2-hydroxyoctanoate levels	8224	rs118085936	C	T	0.0532585	0.159419	0.0348335	4.72581e-06
GCST90199681	2-hydroxyoctanoate levels	8224	rs6503343	A	G	0.112013	-0.112122	0.0249261	6.85456e-06
GCST90199681	2-hydroxyoctanoate levels	8224	rs11574581	G	A	0.0848802	0.13927	0.0278489	5.70626e-07
GCST90199681	2-hydroxyoctanoate levels	8224	rs5748916	A	G	0.324124	-0.0747733	0.0168719	9.34423e-06
GCST90199682	Homocitrulline levels	7998	rs12726652	A	G	0.201091	-0.0844405	0.0186944	6.27565e-06
GCST90199682	Homocitrulline levels	7998	rs149152049	A	C	0.0157189	-0.281055	0.0612479	4.45782e-06
GCST90199682	Homocitrulline levels	7998	rs145449041	C	T	0.00789672	0.390038	0.0861107	5.91258e-06
GCST90199682	Homocitrulline levels	7998	rs6736866	G	C	0.230629	-0.0830696	0.017955	3.71801e-06
GCST90199682	Homocitrulline levels	7998	rs17011873	C	T	0.21935	-0.0849946	0.0183847	3.78013e-06
GCST90199682	Homocitrulline levels	7998	rs149381367	G	C	0.014361	0.283943	0.064014	9.18008e-06
GCST90199682	Homocitrulline levels	7998	rs12989742	C	T	0.292502	0.0759281	0.0168742	6.80606e-06
GCST90199682	Homocitrulline levels	7998	rs12490555	T	C	0.233488	0.0844343	0.0180873	3.03917e-06
GCST90199682	Homocitrulline levels	7998	rs2285761	T	G	0.179857	0.0877735	0.019671	8.11683e-06
GCST90199682	Homocitrulline levels	7998	rs11741406	A	G	0.193256	0.0865002	0.0193084	7.4667e-06
GCST90199682	Homocitrulline levels	7998	rs34463406	T	C	0.380988	-0.0690213	0.0155186	8.68172e-06
GCST90199682	Homocitrulline levels	7998	rs148874160	A	G	0.0209967	0.253526	0.0529352	1.67306e-06
GCST90199682	Homocitrulline levels	7998	rs148170430	C	T	0.00661459	0.482554	0.0941732	2.98948e-07
GCST90199682	Homocitrulline levels	7998	rs17544266	C	T	0.0326658	-0.19071	0.042891	8.73215e-06
GCST90199682	Homocitrulline levels	7998	rs2727548	A	G	0.506254	-0.0708743	0.0154929	4.77032e-06
GCST90199682	Homocitrulline levels	7998	rs117283049	G	T	0.0356159	-0.187452	0.0408701	4.50664e-06
GCST90199682	Homocitrulline levels	7998	rs147045808	T	C	0.00949925	0.347563	0.077241	6.80406e-06
GCST90199682	Homocitrulline levels	7998	rs78978101	A	C	0.00969841	-0.348657	0.077783	7.37996e-06
GCST90199682	Homocitrulline levels	7998	rs8025295	G	C	0.775299	0.0862129	0.0184313	2.90351e-06
GCST90199682	Homocitrulline levels	7998	rs140994086	T	C	0.0261017	0.211726	0.0469464	6.48399e-06
GCST90199682	Homocitrulline levels	7998	rs929300	T	C	0.0348954	0.186096	0.0415711	7.58545e-06
GCST90199682	Homocitrulline levels	7998	rs138767120	G	C	0.0298171	-0.208734	0.0445316	2.76799e-06
GCST90199682	Homocitrulline levels	7998	rs3211568	A	G	0.192497	0.08928	0.0193344	3.88059e-06
GCST90199682	Homocitrulline levels	7998	rs74251908	T	C	0.034294	0.197529	0.0418217	2.32261e-06
GCST90199682	Homocitrulline levels	7998	rs4390625	G	A	0.740662	-0.0943027	0.0172638	4.69609e-08
GCST90199682	Homocitrulline levels	7998	rs61197953	C	T	0.420836	0.0706504	0.0154811	5.02737e-06
GCST90199682	Homocitrulline levels	7998	rs75459253	A	G	0.028192	0.224504	0.0458815	9.92442e-07
GCST90199682	Homocitrulline levels	7998	rs200399858	T	C	0.507921	-0.120814	0.0151785	1.72668e-15
GCST90199682	Homocitrulline levels	7998	rs8101881	T	C	0.606808	0.254197	0.0152966	5.17004e-62
GCST90199683	Indoleacetate levels	8208	rs2999546	T	G	0.637541	0.0721966	0.0158469	5.2164e-06
GCST90199683	Indoleacetate levels	8208	rs4584428	T	G	0.11603	0.109808	0.0239353	4.48109e-06
GCST90199683	Indoleacetate levels	8208	rs11889711	T	C	0.620089	-0.0719998	0.0157071	4.56382e-06
GCST90199683	Indoleacetate levels	8208	rs1479	G	T	0.197771	0.0905519	0.0192077	2.42479e-06
GCST90199683	Indoleacetate levels	8208	rs72551330	C	T	0.0147633	0.303539	0.0629629	1.42903e-06
GCST90199683	Indoleacetate levels	8208	rs146089696	C	A	0.0258431	-0.227745	0.048348	2.47072e-06
GCST90199683	Indoleacetate levels	8208	rs77535679	A	G	0.021052	0.272146	0.0527254	2.4488e-07
GCST90199683	Indoleacetate levels	8208	rs73152633	T	C	0.0404457	0.179659	0.0383524	2.80725e-06
GCST90199683	Indoleacetate levels	8208	rs9866361	A	G	0.164093	0.0952028	0.0206127	3.86264e-06
GCST90199683	Indoleacetate levels	8208	rs115634566	C	G	0.0194495	0.241854	0.0544403	8.88975e-06
GCST90199683	Indoleacetate levels	8208	rs13353672	A	G	0.206417	0.0847569	0.0190801	8.90564e-06
GCST90199683	Indoleacetate levels	8208	rs138960177	T	C	0.0350566	0.204895	0.0426063	1.51653e-06
GCST90199683	Indoleacetate levels	8208	rs2187200	G	T	0.361312	-0.0712121	0.0160922	9.63256e-06
GCST90199683	Indoleacetate levels	8208	rs78906653	T	C	0.0749114	-0.144801	0.0290437	6.17592e-07
GCST90199683	Indoleacetate levels	8208	rs11575549	T	C	0.0179246	-0.37948	0.056925	2.62308e-11
GCST90199683	Indoleacetate levels	8208	rs867704	G	C	0.561746	-0.0700153	0.0154721	6.03244e-06
GCST90199683	Indoleacetate levels	8208	rs72663013	T	G	0.0196341	-0.282142	0.0546119	2.38756e-07
GCST90199683	Indoleacetate levels	8208	rs41280729	G	A	0.0591969	-0.148381	0.0323839	4.6066e-06
GCST90199683	Indoleacetate levels	8208	rs1929252	C	A	0.251463	-0.0790401	0.0175887	6.99663e-06
GCST90199683	Indoleacetate levels	8208	rs10999904	A	G	0.0982241	-0.134401	0.0257002	1.69892e-07
GCST90199683	Indoleacetate levels	8208	rs76522692	G	A	0.0266439	-0.220452	0.0473306	3.19771e-06
GCST90199683	Indoleacetate levels	8208	rs11518601	T	C	0.118732	-0.111869	0.0240488	3.29131e-06
GCST90199683	Indoleacetate levels	8208	rs11227288	C	G	0.180316	0.0899903	0.019745	5.17353e-06
GCST90199683	Indoleacetate levels	8208	rs35291122	A	G	0.0289393	-0.220159	0.0457359	1.48155e-06
GCST90199683	Indoleacetate levels	8208	rs118052117	T	C	0.0218319	0.234493	0.0518474	6.10424e-06
GCST90199683	Indoleacetate levels	8208	rs8061485	C	T	0.279379	-0.0845625	0.0169225	5.82136e-07
GCST90199683	Indoleacetate levels	8208	rs184875464	T	C	0.00561386	0.525364	0.102005	2.59993e-07
GCST90199683	Indoleacetate levels	8208	rs181823597	G	C	0.0594671	0.15968	0.0323035	7.68805e-07
GCST90199683	Indoleacetate levels	8208	rs79441299	T	C	0.014453	0.29338	0.0638741	4.36696e-06
GCST90199683	Indoleacetate levels	8208	rs240759	A	G	0.955495	-0.170792	0.0381475	7.56436e-06
GCST90199683	Indoleacetate levels	8208	rs113532410	T	G	0.0584424	0.173939	0.0334364	1.9707e-07
GCST90199683	Indoleacetate levels	8208	rs5751124	A	G	0.0332277	0.19056	0.042405	6.99601e-06
GCST90199684	1-linoleoylglycerol (18:2) levels	8212	rs75445316	T	C	0.024875	0.241198	0.049473	1.0862e-06
GCST90199684	1-linoleoylglycerol (18:2) levels	8212	rs113627835	C	G	0.00861964	0.382342	0.0840396	5.37605e-06
GCST90199684	1-linoleoylglycerol (18:2) levels	8212	rs114473062	T	C	0.025608	0.226158	0.049117	4.135e-06
GCST90199684	1-linoleoylglycerol (18:2) levels	8212	rs77982886	G	A	0.0152346	0.316857	0.0635267	6.10775e-07
GCST90199684	1-linoleoylglycerol (18:2) levels	8212	rs10006032	G	A	0.0573319	-0.15194	0.0334117	5.42817e-06
GCST90199684	1-linoleoylglycerol (18:2) levels	8212	rs10072491	T	C	0.0420795	-0.17568	0.038446	4.88843e-06
GCST90199684	1-linoleoylglycerol (18:2) levels	8212	rs62385039	G	A	0.0201079	-0.258001	0.0552286	2.98985e-06
GCST90199684	1-linoleoylglycerol (18:2) levels	8212	rs17410962	A	G	0.120383	-0.11411	0.0235805	1.30378e-06
GCST90199684	1-linoleoylglycerol (18:2) levels	8212	rs2943179	T	C	0.221974	-0.0822174	0.0185161	8.98228e-06
GCST90199684	1-linoleoylglycerol (18:2) levels	8212	rs6475038	G	C	0.49482	-0.0721413	0.0159373	5.99468e-06
GCST90199684	1-linoleoylglycerol (18:2) levels	8212	rs10735636	G	C	0.981772	0.266346	0.0602083	9.7007e-06
GCST90199684	1-linoleoylglycerol (18:2) levels	8212	rs117168942	C	T	0.0332722	0.191261	0.0431454	9.29617e-06
GCST90199684	1-linoleoylglycerol (18:2) levels	8212	rs11033752	T	C	0.17797	-0.0907355	0.0204967	9.56226e-06
GCST90199684	1-linoleoylglycerol (18:2) levels	8212	rs964184	C	G	0.868723	-0.116525	0.0229017	3.6178e-07
GCST90199684	1-linoleoylglycerol (18:2) levels	8212	rs56354314	A	G	0.022346	0.235446	0.0519464	5.82959e-06
GCST90199684	1-linoleoylglycerol (18:2) levels	8212	rs12858688	T	C	0.0249358	-0.22125	0.0491192	6.65784e-06
GCST90199684	1-linoleoylglycerol (18:2) levels	8212	rs11160050	G	A	0.0875843	0.125943	0.028029	7.01221e-06
GCST90199684	1-linoleoylglycerol (18:2) levels	8212	rs12447287	C	T	0.245284	0.081903	0.0180828	5.91739e-06
GCST90199684	1-linoleoylglycerol (18:2) levels	8212	rs9894638	C	T	0.211593	0.0857298	0.0192292	8.2607e-06
GCST90199685	2-linoleoylglycerol (18:2) levels	6378	rs17035713	G	A	0.0555824	-0.176168	0.0391241	6.70697e-06
GCST90199685	2-linoleoylglycerol (18:2) levels	6378	rs77599553	A	T	0.024663	-0.26624	0.0570875	3.10541e-06
GCST90199685	2-linoleoylglycerol (18:2) levels	6378	rs113718400	A	C	0.0198899	-0.278095	0.0628536	9.66753e-06
GCST90199685	2-linoleoylglycerol (18:2) levels	6378	rs952263	T	G	0.231638	0.0960714	0.0209226	4.39555e-06
GCST90199685	2-linoleoylglycerol (18:2) levels	6378	rs55920120	A	C	0.0354543	0.211234	0.0475892	9.05017e-06
GCST90199685	2-linoleoylglycerol (18:2) levels	6378	rs4972489	C	A	0.219483	0.109484	0.0215719	3.86888e-07
GCST90199685	2-linoleoylglycerol (18:2) levels	6378	rs11924632	G	A	0.319162	-0.0837752	0.0189266	9.58506e-06
GCST90199685	2-linoleoylglycerol (18:2) levels	6378	rs73121585	A	C	0.0186813	-0.286922	0.0649528	9.98952e-06
GCST90199685	2-linoleoylglycerol (18:2) levels	6378	rs141172381	A	G	0.0189245	0.286907	0.0647015	9.23638e-06
GCST90199685	2-linoleoylglycerol (18:2) levels	6378	rs7643986	C	T	0.0314905	0.237339	0.0507469	2.91221e-06
GCST90199685	2-linoleoylglycerol (18:2) levels	6378	rs12498693	A	C	0.0908947	-0.140175	0.0306696	4.86572e-06
GCST90199685	2-linoleoylglycerol (18:2) levels	6378	rs72679893	T	C	0.0830319	-0.141425	0.031732	8.31717e-06
GCST90199685	2-linoleoylglycerol (18:2) levels	6378	rs190199861	G	A	0.018813	0.297064	0.0645441	4.17461e-06
GCST90199685	2-linoleoylglycerol (18:2) levels	6378	rs117372736	T	G	0.0135114	0.346995	0.0766527	5.98694e-06
GCST90199685	2-linoleoylglycerol (18:2) levels	6378	rs4946146	T	C	0.0182161	0.311867	0.0660179	2.31267e-06
GCST90199685	2-linoleoylglycerol (18:2) levels	6378	rs59927118	T	C	0.233493	0.0964238	0.0209287	4.0802e-06
GCST90199685	2-linoleoylglycerol (18:2) levels	6378	rs34291068	A	C	0.0631083	0.159431	0.0358652	8.77744e-06
GCST90199685	2-linoleoylglycerol (18:2) levels	6378	rs78575779	G	A	0.0286499	-0.234076	0.0525518	8.42088e-06
GCST90199685	2-linoleoylglycerol (18:2) levels	6378	rs111764634	A	C	0.0711024	0.160187	0.03428	2.96979e-06
GCST90199685	2-linoleoylglycerol (18:2) levels	6378	rs189863837	A	G	0.0248153	0.280524	0.0568874	8.17175e-07
GCST90199685	2-linoleoylglycerol (18:2) levels	6378	rs56327721	T	C	0.106214	-0.132143	0.0284005	3.27423e-06
GCST90199685	2-linoleoylglycerol (18:2) levels	6378	rs6081988	C	T	0.101462	0.130879	0.0293982	8.5098e-06
GCST90199685	2-linoleoylglycerol (18:2) levels	6378	rs11552067	A	G	0.587463	0.0845951	0.0181892	3.30593e-06
GCST90199686	Indolepropionate levels	8153	rs9432398	G	A	0.0316989	0.221475	0.0445422	6.61795e-07
GCST90199686	Indolepropionate levels	8153	rs80346659	C	G	0.0253623	-0.223208	0.0489983	5.22784e-06
GCST90199686	Indolepropionate levels	8153	rs6664713	A	C	0.0247598	0.221278	0.0497353	8.6224e-06
GCST90199686	Indolepropionate levels	8153	rs1878503	A	G	0.46355	0.0695737	0.0155972	8.17115e-06
GCST90199686	Indolepropionate levels	8153	rs11681248	T	C	0.629022	-0.0861776	0.01577	4.63824e-08
GCST90199686	Indolepropionate levels	8153	rs76260755	T	C	0.110017	-0.113035	0.0255573	9.74343e-06
GCST90199686	Indolepropionate levels	8153	rs9857968	T	C	0.0567903	0.150356	0.0334056	6.76581e-06
GCST90199686	Indolepropionate levels	8153	rs76157950	A	G	0.0186095	0.259172	0.0571721	5.80995e-06
GCST90199686	Indolepropionate levels	8153	rs853154	C	G	0.156615	0.102766	0.0214138	1.59433e-06
GCST90199686	Indolepropionate levels	8153	rs117276795	A	G	0.0103757	0.356183	0.0769361	3.66377e-06
GCST90199686	Indolepropionate levels	8153	rs11822621	T	G	0.100928	-0.117218	0.025765	5.37678e-06
GCST90199686	Indolepropionate levels	8153	rs497768	G	C	0.561103	-0.0739761	0.0160037	3.79268e-06
GCST90199686	Indolepropionate levels	8153	rs9565718	A	T	0.630251	-0.0847838	0.0167172	3.94378e-07
GCST90199686	Indolepropionate levels	8153	rs61974973	G	A	0.0761626	0.132651	0.0296776	7.83162e-06
GCST90199686	Indolepropionate levels	8153	rs198260	A	G	0.97371	0.22816	0.048609	2.68214e-06
GCST90199686	Indolepropionate levels	8153	rs8061485	C	T	0.278471	-0.175473	0.0171848	1.7712e-24
GCST90199686	Indolepropionate levels	8153	rs4316784	C	T	0.826904	0.0920404	0.0207915	9.56335e-06
GCST90199686	Indolepropionate levels	8153	rs9981680	G	T	0.0427167	0.169465	0.0383093	9.70738e-06
GCST90199687	Threonate levels	8151	rs567440118	A	G	0.00560552	-0.484057	0.102614	2.39029e-06
GCST90199687	Threonate levels	8151	rs647667	C	T	0.0591665	0.144169	0.0324617	8.94643e-06
GCST90199687	Threonate levels	8151	rs75194109	C	T	0.00818764	-0.397999	0.0851016	2.9145e-06
GCST90199687	Threonate levels	8151	rs11126412	T	A	0.222311	0.0812665	0.0182574	8.54089e-06
GCST90199687	Threonate levels	8151	rs4663135	C	T	0.784904	0.0837071	0.018929	9.77159e-06
GCST90199687	Threonate levels	8151	rs535146	A	T	0.384514	0.0748445	0.0158705	2.40582e-06
GCST90199687	Threonate levels	8151	rs145376871	T	G	0.0191146	-0.246684	0.0554495	8.6348e-06
GCST90199687	Threonate levels	8151	rs76954195	G	C	0.028169	0.206021	0.0459715	7.41237e-06
GCST90199687	Threonate levels	8151	rs78921993	G	A	0.07346	-0.129378	0.0291215	8.88449e-06
GCST90199687	Threonate levels	8151	rs184637108	T	A	0.0078808	-0.381288	0.0860405	9.35832e-06
GCST90199687	Threonate levels	8151	rs139591016	C	T	0.0203237	-0.244512	0.0539409	5.81637e-06
GCST90199687	Threonate levels	8151	rs73766900	A	G	0.0293864	0.209381	0.0453361	3.86671e-06
GCST90199687	Threonate levels	8151	rs111498995	T	A	0.0168734	0.275959	0.0591476	3.07719e-06
GCST90199687	Threonate levels	8151	rs62381620	G	T	0.0304893	-0.293756	0.0441641	2.90219e-11
GCST90199687	Threonate levels	8151	rs61744140	G	T	0.000184411	-2.86664	0.562079	3.39546e-07
GCST90199687	Threonate levels	8151	rs80179348	T	A	0.0133227	-0.319612	0.066975	1.82303e-06
GCST90199687	Threonate levels	8151	rs149656965	T	C	0.0120586	-0.320596	0.0696557	4.17282e-06
GCST90199687	Threonate levels	8151	rs78263978	A	G	0.02583	-0.22873	0.0484595	2.35808e-06
GCST90199687	Threonate levels	8151	rs2394872	C	A	0.0928766	-0.121016	0.0261549	3.71226e-06
GCST90199687	Threonate levels	8151	rs77181656	T	C	0.0133923	-0.318701	0.066826	1.85035e-06
GCST90199687	Threonate levels	8151	rs76379749	C	T	0.0217525	-0.229603	0.0518367	9.45159e-06
GCST90199687	Threonate levels	8151	rs7875568	G	T	0.0196633	-0.255385	0.0546341	2.94733e-06
GCST90199687	Threonate levels	8151	rs72774956	A	G	0.0203856	-0.239983	0.0535446	7.39715e-06
GCST90199687	Threonate levels	8151	rs826459	A	G	0.70797	0.0767693	0.017064	6.83005e-06
GCST90199687	Threonate levels	8151	rs74850022	T	C	0.0122956	-0.30887	0.0693354	8.40015e-06
GCST90199687	Threonate levels	8151	rs7960425	C	G	0.024852	0.238798	0.0488539	1.01868e-06
GCST90199687	Threonate levels	8151	rs4783107	C	T	0.886875	-0.116779	0.0239738	1.10964e-06
GCST90199688	N-acetylglycine levels	8250	rs75446748	C	T	0.142724	-0.100817	0.0215403	2.86322e-06
GCST90199688	N-acetylglycine levels	8250	rs1890452	A	G	0.337406	-0.0770614	0.0157164	9.42707e-07
GCST90199688	N-acetylglycine levels	8250	rs112816924	T	C	0.0153734	0.275875	0.0608934	5.8859e-06
GCST90199688	N-acetylglycine levels	8250	rs16824802	T	C	0.201151	0.0978791	0.0188923	2.20805e-07
GCST90199688	N-acetylglycine levels	8250	rs1047891	A	C	0.307889	0.381478	0.0157461	1.16081e-129
GCST90199688	N-acetylglycine levels	8250	rs62182612	A	G	0.194247	-0.0838786	0.0187414	7.62083e-06
GCST90199688	N-acetylglycine levels	8250	rs77976040	C	A	0.0176413	0.25373	0.0570551	8.70314e-06
GCST90199688	N-acetylglycine levels	8250	rs9821781	A	G	0.560748	0.0826592	0.0152654	6.13598e-08
GCST90199688	N-acetylglycine levels	8250	rs358908	C	T	0.258424	-0.0883162	0.0172318	2.97225e-07
GCST90199688	N-acetylglycine levels	8250	rs12233751	C	A	0.140374	-0.107576	0.021548	5.96375e-07
GCST90199688	N-acetylglycine levels	8250	rs115090460	T	A	0.0255581	-0.213667	0.04776	7.68538e-06
GCST90199688	N-acetylglycine levels	8250	rs243795	C	T	0.208481	0.0882873	0.0184131	1.62837e-06
GCST90199688	N-acetylglycine levels	8250	rs4947536	G	C	0.499694	-0.0672825	0.0150525	7.82701e-06
GCST90199688	N-acetylglycine levels	8250	rs11136810	G	C	0.400543	0.072029	0.0152368	2.27522e-06
GCST90199688	N-acetylglycine levels	8250	rs76513761	C	T	0.0282572	0.202404	0.0452943	7.87172e-06
GCST90199688	N-acetylglycine levels	8250	rs78612075	A	G	0.0158633	0.271706	0.0604624	6.99641e-06
GCST90199688	N-acetylglycine levels	8250	rs10757444	A	G	0.69497	0.080588	0.0163581	8.37259e-07
GCST90199688	N-acetylglycine levels	8250	rs144831076	C	T	0.0180032	-0.284047	0.056482	4.93093e-07
GCST90199688	N-acetylglycine levels	8250	rs151202997	T	G	0.0315572	0.193942	0.0427714	5.77718e-06
GCST90199688	N-acetylglycine levels	8250	rs596603	G	T	0.572668	-0.115999	0.0149808	9.69793e-15
GCST90199688	N-acetylglycine levels	8250	rs7127777	C	G	0.445641	-0.0733441	0.0154452	2.04763e-06
GCST90199688	N-acetylglycine levels	8250	rs11108842	G	T	0.00985641	-0.347252	0.0751899	3.86845e-06
GCST90199688	N-acetylglycine levels	8250	rs2329096	T	C	0.351672	0.0709468	0.015894	8.05364e-06
GCST90199688	N-acetylglycine levels	8250	rs141342711	T	C	0.0552779	0.156311	0.0326222	1.65503e-06
GCST90199688	N-acetylglycine levels	8250	rs78829102	A	G	0.035272	0.188424	0.0402532	2.85524e-06
GCST90199688	N-acetylglycine levels	8250	rs117206739	T	C	0.0202867	0.23915	0.0531026	6.68267e-06
GCST90199688	N-acetylglycine levels	8250	rs9614932	T	C	0.143251	-0.101483	0.0214974	2.35019e-06
GCST90199689	Glycolithocholate levels	7158	rs187970821	G	A	0.0104006	-0.36255	0.0819826	9.7666e-06
GCST90199689	Glycolithocholate levels	7158	rs115887046	C	T	0.0330149	-0.206093	0.046384	8.8635e-06
GCST90199689	Glycolithocholate levels	7158	rs73918203	A	G	0.0496689	-0.179866	0.0388237	3.60609e-06
GCST90199689	Glycolithocholate levels	7158	rs13405102	G	A	0.467103	0.0780611	0.0171532	5.34361e-06
GCST90199689	Glycolithocholate levels	7158	rs79407744	A	G	0.0115007	0.360499	0.0784962	4.37829e-06
GCST90199689	Glycolithocholate levels	7158	rs77376288	C	T	0.00937194	0.42291	0.0866346	1.05259e-06
GCST90199689	Glycolithocholate levels	7158	rs113654354	G	A	0.024409	-0.239492	0.054054	9.39685e-06
GCST90199689	Glycolithocholate levels	7158	rs55971662	T	C	0.440459	0.0761508	0.0170398	7.85848e-06
GCST90199689	Glycolithocholate levels	7158	rs7646869	A	C	0.383482	-0.0761641	0.0170125	7.57115e-06
GCST90199689	Glycolithocholate levels	7158	rs7629795	A	T	0.864328	0.108234	0.0242047	7.76315e-06
GCST90199689	Glycolithocholate levels	7158	rs6823721	T	C	0.520367	-0.0756087	0.0164302	4.18858e-06
GCST90199689	Glycolithocholate levels	7158	rs6810998	T	C	0.0889636	-0.151927	0.0297616	3.31142e-07
GCST90199689	Glycolithocholate levels	7158	rs138634970	T	C	0.01307	-0.326848	0.0726276	6.78501e-06
GCST90199689	Glycolithocholate levels	7158	rs146058026	G	C	0.0120152	-0.350809	0.0764568	4.46812e-06
GCST90199689	Glycolithocholate levels	7158	rs12662646	A	G	0.0603497	-0.165539	0.0347192	1.86115e-06
GCST90199689	Glycolithocholate levels	7158	rs11101389	A	T	0.268308	-0.0917167	0.0190277	1.43433e-06
GCST90199689	Glycolithocholate levels	7158	rs11817632	A	G	0.0194032	-0.271521	0.0604452	7.05527e-06
GCST90199689	Glycolithocholate levels	7158	rs182015775	A	G	0.11646	-0.128395	0.0260547	8.3118e-07
GCST90199689	Glycolithocholate levels	7158	rs118171449	T	C	0.0767077	0.140008	0.031363	8.03933e-06
GCST90199689	Glycolithocholate levels	7158	rs146355728	T	G	0.00830869	-0.424019	0.0914518	3.54301e-06
GCST90199689	Glycolithocholate levels	7158	rs60850040	C	T	0.0656601	-0.154409	0.0332636	3.4508e-06
GCST90199689	Glycolithocholate levels	7158	rs1818709	C	G	0.453585	-0.0762769	0.0168878	6.28155e-06
GCST90199689	Glycolithocholate levels	7158	rs62052803	C	T	0.0454737	-0.176732	0.0399741	9.81782e-06
GCST90199689	Glycolithocholate levels	7158	rs296366	C	T	0.754105	-0.0945409	0.0194924	1.23367e-06
GCST90199689	Glycolithocholate levels	7158	rs16982178	A	G	0.143877	-0.111062	0.0236265	2.5924e-06
GCST90199690	EDTA levels	8239	rs116301309	A	C	0.0125152	-0.315234	0.0672785	2.79271e-06
GCST90199690	EDTA levels	8239	rs9784059	T	C	0.0557718	-0.148526	0.0325498	5.04212e-06
GCST90199690	EDTA levels	8239	rs2435388	G	A	0.765692	-0.0823434	0.0178025	3.73883e-06
GCST90199690	EDTA levels	8239	rs11688483	G	A	0.310804	-0.0751194	0.0163022	4.06695e-06
GCST90199690	EDTA levels	8239	rs73212280	G	A	0.118421	0.118902	0.0232367	3.10445e-07
GCST90199690	EDTA levels	8239	rs10512739	G	A	0.0936777	-0.113507	0.0256877	9.92862e-06
GCST90199690	EDTA levels	8239	rs79242179	A	G	0.0120423	-0.329439	0.0689279	1.75756e-06
GCST90199690	EDTA levels	8239	rs149452470	G	C	0.0166054	0.268339	0.0583171	4.19693e-06
GCST90199690	EDTA levels	8239	rs7776366	C	T	0.695232	0.074063	0.0167413	9.68998e-06
GCST90199690	EDTA levels	8239	rs57900160	G	C	0.257555	-0.0804207	0.0172759	3.23875e-06
GCST90199690	EDTA levels	8239	rs62577978	A	G	0.138669	-0.0981073	0.0218942	7.43023e-06
GCST90199690	EDTA levels	8239	rs12831673	A	G	0.055853	0.155271	0.0325321	1.8163e-06
GCST90199690	EDTA levels	8239	rs117358502	A	G	0.0320248	0.193608	0.0424643	5.13223e-06
GCST90199690	EDTA levels	8239	rs77657639	C	A	0.0789602	0.123886	0.0277549	8.06068e-06
GCST90199690	EDTA levels	8239	rs34922061	A	C	0.17996	0.0893043	0.0197543	6.1618e-06
GCST90199690	EDTA levels	8239	rs10459865	C	T	0.112471	0.105994	0.0236672	7.51556e-06
GCST90199690	EDTA levels	8239	rs183037566	A	G	0.00997203	0.352731	0.0751141	2.65388e-06
GCST90199691	1-methylhistidine levels	8226	rs56407361	T	C	0.0585443	0.143585	0.0313911	4.78341e-06
GCST90199691	1-methylhistidine levels	8226	rs140416084	A	G	0.105825	-0.12314	0.0242476	3.80516e-07
GCST90199691	1-methylhistidine levels	8226	rs149464341	T	G	0.00870465	-0.367016	0.0807331	5.46633e-06
GCST90199691	1-methylhistidine levels	8226	rs4686501	G	A	0.91482	-0.1202	0.0266383	6.41325e-06
GCST90199691	1-methylhistidine levels	8226	rs546649	T	C	0.428694	-0.0736867	0.0152675	1.39027e-06
GCST90199691	1-methylhistidine levels	8226	rs544646419	G	A	0.0178637	-0.253741	0.0563403	6.67718e-06
GCST90199691	1-methylhistidine levels	8226	rs73864608	A	G	0.0192942	-0.248871	0.0541941	4.38557e-06
GCST90199691	1-methylhistidine levels	8226	rs11133665	A	G	0.291059	0.156172	0.0164769	2.58604e-21
GCST90199691	1-methylhistidine levels	8226	rs79479138	T	C	0.0161908	0.278813	0.0594002	2.6817e-06
GCST90199691	1-methylhistidine levels	8226	rs1990897	G	T	0.321116	0.0781977	0.0159956	1.01505e-06
GCST90199691	1-methylhistidine levels	8226	rs80220760	G	A	0.015379	0.287214	0.0604881	2.05169e-06
GCST90199691	1-methylhistidine levels	8226	rs78654791	G	C	0.0259158	0.212125	0.0474708	7.87603e-06
GCST90199691	1-methylhistidine levels	8226	rs7746774	G	A	0.144242	-0.106907	0.021178	4.46461e-07
GCST90199691	1-methylhistidine levels	8226	rs10094039	G	A	0.622218	-0.069388	0.0154645	7.22541e-06
GCST90199691	1-methylhistidine levels	8226	rs2218687	A	G	0.146767	0.0948989	0.0214092	9.30903e-06
GCST90199691	1-methylhistidine levels	8226	rs1903860	C	T	0.142707	-0.0951231	0.0213894	8.69979e-06
GCST90199691	1-methylhistidine levels	8226	rs10886134	C	A	0.567596	0.0673851	0.0151425	8.58469e-06
GCST90199691	1-methylhistidine levels	8226	rs61910449	T	C	0.0361754	-0.179716	0.0397708	6.21905e-06
GCST90199691	1-methylhistidine levels	8226	rs111339300	A	G	0.110438	-0.120806	0.0240792	5.24806e-07
GCST90199691	1-methylhistidine levels	8226	rs73154072	G	A	0.0161842	-0.27116	0.0593007	4.81645e-06
GCST90199691	1-methylhistidine levels	8226	rs9526057	A	G	0.261171	-0.0823478	0.0172987	1.93248e-06
GCST90199691	1-methylhistidine levels	8226	rs1535573	G	A	0.780847	-0.0822322	0.0180298	5.09362e-06
GCST90199691	1-methylhistidine levels	8226	rs7145174	A	G	0.0434889	0.167413	0.0364336	4.32686e-06
GCST90199691	1-methylhistidine levels	8226	rs148226190	G	T	0.0116579	-0.331065	0.0702443	2.4404e-06
GCST90199691	1-methylhistidine levels	8226	rs12901652	T	C	0.0484837	0.155465	0.0348044	7.93886e-06
GCST90199691	1-methylhistidine levels	8226	rs1554410	G	T	0.438307	0.0680514	0.015105	6.63026e-06
GCST90199691	1-methylhistidine levels	8226	rs1670276	C	T	0.129835	0.109213	0.0224365	1.12929e-06
GCST90199691	1-methylhistidine levels	8226	rs35285898	C	A	0.262279	0.159332	0.0168676	3.51879e-21
GCST90199691	1-methylhistidine levels	8226	rs4043681	G	A	0.90818	0.130261	0.0260698	5.83352e-07
GCST90199691	1-methylhistidine levels	8226	rs6118747	G	A	0.210838	-0.0916807	0.0182847	5.32895e-07
GCST90199691	1-methylhistidine levels	8226	rs35042303	T	C	0.0664537	0.169952	0.0300921	1.62586e-08
GCST90199691	1-methylhistidine levels	8226	rs148357196	T	A	0.00913298	0.34753	0.0778149	7.96536e-06
GCST90199692	Citramalate levels	7125	rs188517032	G	A	0.019111	0.27034	0.0605876	8.12072e-06
GCST90199692	Citramalate levels	7125	rs12131960	A	T	0.270845	0.0839684	0.0187574	7.58644e-06
GCST90199692	Citramalate levels	7125	rs13391525	G	C	0.162856	-0.102419	0.0224149	4.89518e-06
GCST90199692	Citramalate levels	7125	rs79981355	C	T	0.11165	-0.12161	0.0260117	2.93676e-06
GCST90199692	Citramalate levels	7125	rs62180249	T	C	0.263858	0.0938403	0.0192855	1.13968e-06
GCST90199692	Citramalate levels	7125	rs11563055	G	A	0.0126074	-0.331464	0.0744809	8.57394e-06
GCST90199692	Citramalate levels	7125	rs76762532	T	G	0.0329989	-0.21222	0.046059	4.07416e-06
GCST90199692	Citramalate levels	7125	rs72713558	G	A	0.0872735	-0.129284	0.0292191	9.65991e-06
GCST90199692	Citramalate levels	7125	rs12055187	A	G	0.0192061	0.268581	0.0604753	8.94707e-06
GCST90199692	Citramalate levels	7125	rs141073864	C	T	0.0150671	0.308909	0.0687729	7.06492e-06
GCST90199692	Citramalate levels	7125	rs80028711	G	A	0.0117325	0.34128	0.0761119	7.32821e-06
GCST90199692	Citramalate levels	7125	rs148830279	T	C	0.00725556	-0.43597	0.0967004	6.53012e-06
GCST90199692	Citramalate levels	7125	rs2502543	G	A	0.270452	-0.0847163	0.0188698	7.138e-06
GCST90199692	Citramalate levels	7125	rs12211905	G	T	0.477649	0.0758092	0.0167419	5.95152e-06
GCST90199692	Citramalate levels	7125	rs188983534	A	G	0.0642616	-0.155646	0.0338062	4.14289e-06
GCST90199692	Citramalate levels	7125	rs17665117	A	T	0.0895377	0.131321	0.029673	9.61721e-06
GCST90199692	Citramalate levels	7125	rs116991170	T	C	0.0207334	0.268336	0.0579862	3.69963e-06
GCST90199692	Citramalate levels	7125	rs1889899	G	A	0.381116	0.0900574	0.0170887	1.36415e-07
GCST90199692	Citramalate levels	7125	rs76427286	A	G	0.023197	-0.247755	0.0547662	6.07207e-06
GCST90199692	Citramalate levels	7125	rs117013417	T	C	0.0121574	-0.337827	0.075726	8.15089e-06
GCST90199692	Citramalate levels	7125	rs1157094	A	C	0.819934	-0.104351	0.0214635	1.16325e-06
GCST90199692	Citramalate levels	7125	rs221084	T	C	0.143109	0.108157	0.0235317	4.30193e-06
GCST90199692	Citramalate levels	7125	rs41281112	T	C	0.0238865	-0.266851	0.0539977	7.7369e-07
GCST90199692	Citramalate levels	7125	rs12900072	A	G	0.462872	0.0775075	0.0166471	3.2256e-06
GCST90199692	Citramalate levels	7125	rs142847889	G	C	0.00562272	0.528397	0.110597	1.77337e-06
GCST90199693	3-hydroxydecanoate levels	8239	rs28415528	A	G	0.317899	-0.209871	0.016024	3.41299e-39
GCST90199693	3-hydroxydecanoate levels	8239	rs299647	C	T	0.20984	-0.0858123	0.0185046	3.52889e-06
GCST90199693	3-hydroxydecanoate levels	8239	rs6844622	G	C	0.580469	-0.0711572	0.0154677	4.21745e-06
GCST90199693	3-hydroxydecanoate levels	8239	rs114537113	T	C	0.0114546	-0.330467	0.071325	3.59954e-06
GCST90199693	3-hydroxydecanoate levels	8239	rs80144245	C	T	0.032466	-0.208918	0.0425154	8.9268e-07
GCST90199693	3-hydroxydecanoate levels	8239	rs111528473	A	G	0.00730105	0.403688	0.0884272	4.99021e-06
GCST90199693	3-hydroxydecanoate levels	8239	rs144727225	T	C	0.0236938	-0.225369	0.0493589	4.97295e-06
GCST90199693	3-hydroxydecanoate levels	8239	rs488485	C	T	0.841825	-0.0943596	0.0211094	7.82067e-06
GCST90199693	3-hydroxydecanoate levels	8239	rs11052064	C	T	0.0554543	0.145747	0.0327583	8.62104e-06
GCST90199693	3-hydroxydecanoate levels	8239	rs9603710	G	T	0.512044	-0.066296	0.0149651	9.42146e-06
GCST90199693	3-hydroxydecanoate levels	8239	rs9530666	C	A	0.533242	-0.0689846	0.015239	5.98731e-06
GCST90199693	3-hydroxydecanoate levels	8239	rs59627096	G	A	0.161978	-0.0943227	0.0206078	4.71619e-06
GCST90199693	3-hydroxydecanoate levels	8239	rs12453818	G	A	0.703012	0.0764897	0.0169153	6.1277e-06
GCST90199693	3-hydroxydecanoate levels	8239	rs10445235	T	C	0.761006	0.0823205	0.017876	4.12281e-06
GCST90199693	3-hydroxydecanoate levels	8239	rs148758368	T	A	0.00863747	0.370269	0.0808217	4.62085e-06
GCST90199694	1,3-dimethylurate levels	7444	rs138045396	A	G	0.0350913	0.199454	0.044885	8.84358e-06
GCST90199694	1,3-dimethylurate levels	7444	rs10194878	C	T	0.283293	0.0873181	0.0182519	1.71797e-06
GCST90199694	1,3-dimethylurate levels	7444	rs78121311	G	T	0.039261	-0.203071	0.0427853	2.07207e-06
GCST90199694	1,3-dimethylurate levels	7444	rs7699259	A	G	0.472503	0.0805936	0.0166295	1.2571e-06
GCST90199694	1,3-dimethylurate levels	7444	rs6859899	G	A	0.157066	-0.10352	0.0224663	4.0702e-06
GCST90199694	1,3-dimethylurate levels	7444	rs1388107	T	G	0.138735	-0.105876	0.0236541	7.60496e-06
GCST90199694	1,3-dimethylurate levels	7444	rs72818634	A	G	0.129326	-0.112169	0.0248028	6.11378e-06
GCST90199694	1,3-dimethylurate levels	7444	rs35094757	G	A	0.014158	-0.31092	0.0698636	8.57152e-06
GCST90199694	1,3-dimethylurate levels	7444	rs57238734	C	A	0.0133351	-0.319455	0.0716983	8.36823e-06
GCST90199694	1,3-dimethylurate levels	7444	rs72712651	C	T	0.030274	-0.215519	0.0480665	7.33386e-06
GCST90199694	1,3-dimethylurate levels	7444	rs7038710	G	A	0.0228741	-0.282261	0.0546831	2.44633e-07
GCST90199694	1,3-dimethylurate levels	7444	rs7091698	A	G	0.153689	0.102016	0.0230217	9.36743e-06
GCST90199694	1,3-dimethylurate levels	7444	rs11599254	T	C	0.0850791	0.130505	0.0293659	8.8256e-06
GCST90199694	1,3-dimethylurate levels	7444	rs72868316	A	G	0.0292732	0.342008	0.0487503	2.29104e-12
GCST90199694	1,3-dimethylurate levels	7444	rs11101870	T	C	0.152488	-0.120114	0.0228253	1.4226e-07
GCST90199694	1,3-dimethylurate levels	7444	rs28452143	G	A	0.63166	0.0773975	0.0170037	5.31921e-06
GCST90199694	1,3-dimethylurate levels	7444	rs143167061	T	C	0.0193422	-0.2654	0.0595893	8.43536e-06
GCST90199694	1,3-dimethylurate levels	7444	rs11235978	A	G	0.0926578	0.127658	0.0281119	5.59713e-06
GCST90199694	1,3-dimethylurate levels	7444	rs117238703	G	T	0.0275347	-0.224046	0.0503738	8.68046e-06
GCST90199694	1,3-dimethylurate levels	7444	rs12855367	G	A	0.12214	0.115901	0.02495	3.39529e-06
GCST90199694	1,3-dimethylurate levels	7444	rs1033930	T	G	0.663938	0.0813366	0.0174666	3.21324e-06
GCST90199694	1,3-dimethylurate levels	7444	rs188985963	T	C	0.00588633	0.511207	0.107882	2.15233e-06
GCST90199694	1,3-dimethylurate levels	7444	rs78018441	A	G	0.0605772	-0.164796	0.0345099	1.79403e-06
GCST90199694	1,3-dimethylurate levels	7444	rs226220	G	A	0.889334	0.130753	0.0261663	5.82303e-07
GCST90199694	1,3-dimethylurate levels	7444	rs143552547	A	G	0.0441276	-0.178534	0.0396907	6.85529e-06
GCST90199694	1,3-dimethylurate levels	7444	rs205788	T	C	0.792873	-0.0972257	0.0210377	3.8098e-06
GCST90199695	Galactonate levels	7518	rs6701658	G	A	0.0589528	-0.155143	0.0337346	4.24655e-06
GCST90199695	Galactonate levels	7518	rs144275620	T	C	0.0101946	0.35433	0.0790411	7.36518e-06
GCST90199695	Galactonate levels	7518	rs1446585	G	A	0.322523	-0.121817	0.0166585	2.61978e-13
GCST90199695	Galactonate levels	7518	rs4668098	G	A	0.811002	0.0932	0.0205822	5.94939e-06
GCST90199695	Galactonate levels	7518	rs114843083	A	C	0.0184418	-0.27591	0.0596858	3.78756e-06
GCST90199695	Galactonate levels	7518	rs78414202	A	G	0.00961795	-0.38065	0.0824987	3.94971e-06
GCST90199695	Galactonate levels	7518	rs55947356	A	G	0.00533903	-0.532189	0.110189	1.36676e-06
GCST90199695	Galactonate levels	7518	rs144166724	T	C	0.00891421	-0.424108	0.085763	7.60954e-07
GCST90199695	Galactonate levels	7518	rs10965244	T	A	0.21717	0.0909597	0.0197553	4.13827e-06
GCST90199695	Galactonate levels	7518	rs16956661	C	G	0.0713328	-0.16477	0.0310171	1.08296e-07
GCST90199695	Galactonate levels	7518	rs118097128	T	A	0.0369848	-0.202653	0.0427349	2.11518e-06
GCST90199695	Galactonate levels	7518	rs187521737	A	G	0.00691832	0.441771	0.0972829	5.59642e-06
GCST90199695	Galactonate levels	7518	rs116885105	A	T	0.0301982	-0.224184	0.0476035	2.48454e-06
GCST90199695	Galactonate levels	7518	rs75684329	A	T	0.0630576	-0.164546	0.033017	6.239e-07
GCST90199695	Galactonate levels	7518	rs11668541	A	G	0.0217245	0.25389	0.0552438	4.3108e-06
GCST90199695	Galactonate levels	7518	rs73136572	C	T	0.0445703	0.177296	0.0385336	4.20303e-06
GCST90199696	Trigonelline levels	8272	rs115558877	G	A	0.0162034	0.283083	0.0606415	3.03925e-06
GCST90199696	Trigonelline levels	8272	rs114830966	A	G	0.0103465	-0.375581	0.0769197	1.04609e-06
GCST90199696	Trigonelline levels	8272	rs1594297	A	G	0.974151	0.243317	0.0498295	1.04486e-06
GCST90199696	Trigonelline levels	8272	rs116020639	C	T	0.0157971	-0.277233	0.0620127	7.80092e-06
GCST90199696	Trigonelline levels	8272	rs4848147	A	G	0.377018	-0.0712734	0.0158212	6.63993e-06
GCST90199696	Trigonelline levels	8272	rs61419985	C	T	0.0105881	-0.333293	0.0747585	8.2628e-06
GCST90199696	Trigonelline levels	8272	rs62246138	A	G	0.0322933	-0.208306	0.0441862	2.42575e-06
GCST90199696	Trigonelline levels	8272	rs4856225	T	C	0.795048	0.0867398	0.0191329	5.8002e-06
GCST90199696	Trigonelline levels	8272	rs1601568	T	A	0.85011	0.104566	0.0213989	1.02644e-06
GCST90199696	Trigonelline levels	8272	rs75972606	C	T	0.0285056	0.208073	0.0462893	6.9548e-06
GCST90199696	Trigonelline levels	8272	rs115146351	A	G	0.0596598	-0.147385	0.0328319	7.1528e-06
GCST90199696	Trigonelline levels	8272	rs75166338	G	A	0.0109104	-0.333795	0.0733501	5.34651e-06
GCST90199696	Trigonelline levels	8272	rs3849062	G	A	0.301836	-0.0770005	0.0169027	5.22598e-06
GCST90199696	Trigonelline levels	8272	rs6909263	A	G	0.432108	0.0696963	0.0156089	8.00082e-06
GCST90199696	Trigonelline levels	8272	rs45603636	A	G	0.0102711	-0.392277	0.0769037	3.38053e-07
GCST90199696	Trigonelline levels	8272	rs115151170	C	T	0.0115656	-0.338886	0.0722547	2.72995e-06
GCST90199696	Trigonelline levels	8272	rs117187192	A	G	0.0326366	-0.197012	0.0437787	6.78949e-06
GCST90199696	Trigonelline levels	8272	rs10088682	T	C	0.458222	0.0694216	0.015521	7.72241e-06
GCST90199696	Trigonelline levels	8272	rs73328382	A	C	0.00587879	-0.470821	0.101083	3.19674e-06
GCST90199696	Trigonelline levels	8272	rs117728044	G	A	0.0188714	-0.259555	0.0570087	5.29086e-06
GCST90199696	Trigonelline levels	8272	rs345471	A	G	0.661226	-0.0730759	0.016223	6.65398e-06
GCST90199696	Trigonelline levels	8272	rs115520044	A	G	0.0166484	0.296117	0.0603473	9.2531e-07
GCST90199696	Trigonelline levels	8272	rs77535466	C	A	0.0162774	-0.285605	0.060652	2.49049e-06
GCST90199696	Trigonelline levels	8272	rs118074685	C	T	0.0510204	0.172201	0.0346761	6.83523e-07
GCST90199696	Trigonelline levels	8272	rs59603647	G	C	0.158436	0.0976318	0.0214455	5.29969e-06
GCST90199697	Dodecanedioate levels	8240	rs1126743	A	G	0.791893	0.136271	0.0185101	1.81245e-13
GCST90199697	Dodecanedioate levels	8240	rs2351032	A	G	0.478607	-0.0714967	0.0151331	2.3065e-06
GCST90199697	Dodecanedioate levels	8240	rs3123536	T	C	0.89625	0.126379	0.0245728	2.7033e-07
GCST90199697	Dodecanedioate levels	8240	rs6719212	A	G	0.536605	-0.0668909	0.0149722	7.90801e-06
GCST90199697	Dodecanedioate levels	8240	rs80102840	A	G	0.0173319	-0.270487	0.0576409	2.69718e-06
GCST90199697	Dodecanedioate levels	8240	rs13070262	T	C	0.231974	-0.0810322	0.0181387	7.91858e-06
GCST90199697	Dodecanedioate levels	8240	rs73135319	T	C	0.145563	0.0978948	0.0212543	4.10725e-06
GCST90199697	Dodecanedioate levels	8240	rs148536062	C	G	0.0145678	-0.291786	0.0623865	2.91002e-06
GCST90199697	Dodecanedioate levels	8240	rs75648263	A	T	0.0564846	-0.15344	0.0325258	2.38773e-06
GCST90199697	Dodecanedioate levels	8240	rs184688493	A	C	0.0451641	0.181186	0.0359985	4.82502e-07
GCST90199697	Dodecanedioate levels	8240	rs114733295	T	G	0.0156079	0.278693	0.0604881	4.07714e-06
GCST90199697	Dodecanedioate levels	8240	rs12662092	A	G	0.153963	0.0970377	0.020626	2.54331e-06
GCST90199697	Dodecanedioate levels	8240	rs6983258	G	T	0.0967329	0.114187	0.0252057	5.89203e-06
GCST90199697	Dodecanedioate levels	8240	rs192475369	T	A	0.0167687	0.269888	0.0575722	2.76128e-06
GCST90199697	Dodecanedioate levels	8240	rs55674412	T	A	0.0595855	-0.143218	0.0316604	6.08044e-06
GCST90199697	Dodecanedioate levels	8240	rs7116407	T	C	0.0368633	-0.173285	0.0391521	9.60228e-06
GCST90199697	Dodecanedioate levels	8240	rs35281705	A	G	0.6779	0.0716316	0.0162007	9.80114e-06
GCST90199697	Dodecanedioate levels	8240	rs4149067	G	C	0.191759	0.0832833	0.0188237	9.67132e-06
GCST90199697	Dodecanedioate levels	8240	rs146947505	A	G	0.0162592	0.287105	0.0585823	9.5409e-07
GCST90199697	Dodecanedioate levels	8240	rs79949294	T	G	0.014638	-0.3048	0.0618631	8.34987e-07
GCST90199697	Dodecanedioate levels	8240	rs11070743	T	C	0.578776	0.0721838	0.0153097	2.4181e-06
GCST90199697	Dodecanedioate levels	8240	rs8054168	A	C	0.45913	-0.0690726	0.0151392	5.05477e-06
GCST90199697	Dodecanedioate levels	8240	rs34744504	G	T	0.505166	-0.0814315	0.0156028	1.79863e-07
GCST90199697	Dodecanedioate levels	8240	rs185720945	C	A	0.0182593	0.250057	0.0557587	7.3041e-06
GCST90199697	Dodecanedioate levels	8240	rs6024739	C	T	0.756911	-0.082091	0.0179227	4.64338e-06
GCST90199698	Isobutyrylcarnitine (c4) levels	8243	rs623898	G	A	0.14762	0.0978518	0.0218005	7.17206e-06
GCST90199698	Isobutyrylcarnitine (c4) levels	8243	rs72754719	T	C	0.00894487	0.380179	0.081524	3.11034e-06
GCST90199698	Isobutyrylcarnitine (c4) levels	8243	rs75005157	G	A	0.00686096	0.440409	0.0934244	2.42821e-06
GCST90199698	Isobutyrylcarnitine (c4) levels	8243	rs594855	G	A	0.34902	0.0730304	0.0164346	8.8424e-06
GCST90199698	Isobutyrylcarnitine (c4) levels	8243	rs192049058	A	C	0.223096	-0.0881467	0.0182397	1.34712e-06
GCST90199698	Isobutyrylcarnitine (c4) levels	8243	rs28504259	G	C	0.352048	0.106097	0.0163475	8.57719e-11
GCST90199698	Isobutyrylcarnitine (c4) levels	8243	rs72758669	C	G	0.0289582	0.221719	0.0459139	1.37207e-06
GCST90199698	Isobutyrylcarnitine (c4) levels	8243	rs72778532	T	C	0.0692925	0.141234	0.0299006	2.31889e-06
GCST90199698	Isobutyrylcarnitine (c4) levels	8243	rs191926926	T	C	0.0199167	-0.262519	0.0554772	2.22293e-06
GCST90199698	Isobutyrylcarnitine (c4) levels	8243	rs17876025	G	A	0.00642595	0.462622	0.096872	1.79167e-06
GCST90199698	Isobutyrylcarnitine (c4) levels	8243	rs117599469	T	C	0.00565625	0.46237	0.102868	6.96425e-06
GCST90199698	Isobutyrylcarnitine (c4) levels	8243	rs1361218	A	G	0.437217	0.070309	0.0158874	9.62371e-06
GCST90199698	Isobutyrylcarnitine (c4) levels	8243	rs7759074	C	A	0.829783	-0.100958	0.0204135	7.58954e-07
GCST90199698	Isobutyrylcarnitine (c4) levels	8243	rs80254170	G	A	0.074915	-0.397805	0.0286752	9.26033e-44
GCST90199698	Isobutyrylcarnitine (c4) levels	8243	rs662138	G	C	0.174911	-0.426307	0.0197773	4.72082e-103
GCST90199698	Isobutyrylcarnitine (c4) levels	8243	rs2392361	A	G	0.657921	-0.0750551	0.0166474	6.52794e-06
GCST90199698	Isobutyrylcarnitine (c4) levels	8243	rs74505345	T	C	0.0377886	-0.178643	0.0401706	8.70369e-06
GCST90199698	Isobutyrylcarnitine (c4) levels	8243	rs73212370	T	G	0.0582117	-0.152833	0.0330324	3.71425e-06
GCST90199698	Isobutyrylcarnitine (c4) levels	8243	rs10746936	T	C	0.469755	0.0696135	0.0156968	9.21239e-06
GCST90199698	Isobutyrylcarnitine (c4) levels	8243	rs2938016	A	G	0.14177	-0.100863	0.0220059	4.57318e-06
GCST90199698	Isobutyrylcarnitine (c4) levels	8243	rs76370801	T	A	0.0750183	0.137578	0.0291995	2.45692e-06
GCST90199698	Isobutyrylcarnitine (c4) levels	8243	rs1171616	T	G	0.769799	0.143846	0.0186464	1.21539e-14
GCST90199698	Isobutyrylcarnitine (c4) levels	8243	rs10999904	A	G	0.0978539	-0.119035	0.0260573	4.91885e-06
GCST90199698	Isobutyrylcarnitine (c4) levels	8243	rs4076181	T	C	0.249242	0.0865338	0.0181584	1.88381e-06
GCST90199698	Isobutyrylcarnitine (c4) levels	8243	rs7111570	T	C	0.0276081	0.775156	0.0463532	8.94066e-63
GCST90199698	Isobutyrylcarnitine (c4) levels	8243	rs17419942	T	C	0.045358	-0.174599	0.0372747	2.81177e-06
GCST90199698	Isobutyrylcarnitine (c4) levels	8243	rs9600076	C	A	0.0309483	0.199831	0.0448813	8.49043e-06
GCST90199698	Isobutyrylcarnitine (c4) levels	8243	rs137953078	C	T	0.0103175	0.356478	0.0762052	2.89864e-06
GCST90199698	Isobutyrylcarnitine (c4) levels	8243	rs118057342	A	G	0.00889593	-0.406794	0.0823501	7.81961e-07
GCST90199698	Isobutyrylcarnitine (c4) levels	8243	rs79495512	C	T	0.0877236	0.139457	0.0271292	2.74045e-07
GCST90199698	Isobutyrylcarnitine (c4) levels	8243	rs138449764	G	T	0.0162918	0.282029	0.061021	3.80354e-06
GCST90199698	Isobutyrylcarnitine (c4) levels	8243	rs58452291	A	G	0.283074	-0.0810424	0.017104	2.1561e-06
GCST90199698	Isobutyrylcarnitine (c4) levels	8243	rs191504380	T	C	0.00139733	-0.940072	0.205959	5.00986e-06
GCST90199698	Isobutyrylcarnitine (c4) levels	8243	rs4350602	T	C	0.7305	0.101579	0.0173281	4.57168e-09
GCST90199699	3-methylxanthine levels	8085	rs79149266	T	A	0.0126441	0.325032	0.0696894	3.10111e-06
GCST90199699	3-methylxanthine levels	8085	rs35757962	T	C	0.0213543	-0.239907	0.0535463	7.45162e-06
GCST90199699	3-methylxanthine levels	8085	rs112705243	A	G	0.00981976	0.376056	0.0783431	1.58577e-06
GCST90199699	3-methylxanthine levels	8085	rs186066346	A	C	0.00640468	0.444759	0.09795	5.6074e-06
GCST90199699	3-methylxanthine levels	8085	rs78453216	A	C	0.21646	0.0848639	0.0191164	9.02436e-06
GCST90199699	3-methylxanthine levels	8085	rs182687982	T	C	0.00514697	-0.477422	0.10768	9.26191e-06
GCST90199699	3-methylxanthine levels	8085	rs1527707	A	G	0.233147	0.0810211	0.0182657	9.17721e-06
GCST90199699	3-methylxanthine levels	8085	rs116892987	A	G	0.0123327	-0.365035	0.0708699	2.59412e-07
GCST90199699	3-methylxanthine levels	8085	rs6569661	G	A	0.726704	-0.0890327	0.0177975	5.65788e-07
GCST90199699	3-methylxanthine levels	8085	rs180747702	T	C	0.0109154	-0.349902	0.0748375	2.93244e-06
GCST90199699	3-methylxanthine levels	8085	rs77910442	A	G	0.0740672	-0.131593	0.029621	8.88933e-06
GCST90199699	3-methylxanthine levels	8085	rs143087551	A	G	0.00203519	-0.793099	0.177766	8.13921e-06
GCST90199699	3-methylxanthine levels	8085	rs78937667	C	T	0.0456077	-0.191969	0.0373094	2.67058e-07
GCST90199699	3-methylxanthine levels	8085	rs7940662	G	T	0.0519085	-0.157102	0.0353601	8.87477e-06
GCST90199699	3-methylxanthine levels	8085	rs111796206	T	C	0.123086	-0.115436	0.0238656	1.31866e-06
GCST90199699	3-methylxanthine levels	8085	rs79654336	A	G	0.047504	-0.169477	0.0363027	3.03503e-06
GCST90199699	3-methylxanthine levels	8085	rs7485338	A	G	0.685902	-0.0807483	0.0175523	4.21604e-06
GCST90199699	3-methylxanthine levels	8085	rs34180124	A	T	0.0414807	-0.182911	0.0386325	2.19435e-06
GCST90199699	3-methylxanthine levels	8085	rs78785915	G	A	0.0564376	-0.185265	0.0341153	5.61823e-08
GCST90199699	3-methylxanthine levels	8085	rs4510117	G	A	0.810751	-0.0996801	0.0197508	4.49036e-07
GCST90199699	3-methylxanthine levels	8085	rs56113850	C	T	0.577247	0.102938	0.0155847	3.97426e-11
GCST90199699	3-methylxanthine levels	8085	rs114587740	C	A	0.0902445	-0.123198	0.0274417	7.14114e-06
GCST90199699	3-methylxanthine levels	8085	rs4239694	G	T	0.311441	-0.0781726	0.0169873	4.18834e-06
GCST90199699	3-methylxanthine levels	8085	rs12627283	A	G	0.336232	0.079183	0.0166425	1.95645e-06
GCST90199699	3-methylxanthine levels	8085	rs139776	T	C	0.331781	-0.0806676	0.0169773	2.01912e-06
GCST90199699	3-methylxanthine levels	8085	rs142641102	A	C	0.00945168	-0.362072	0.0806082	7.06385e-06
GCST90199700	3-hydroxylaurate levels	8206	rs10788817	G	C	0.601933	0.107101	0.0152709	2.3263e-12
GCST90199700	3-hydroxylaurate levels	8206	rs78085499	T	C	0.0269545	-0.214162	0.0459171	3.09984e-06
GCST90199700	3-hydroxylaurate levels	8206	rs6795560	T	C	0.0316332	-0.201114	0.0429259	2.79774e-06
GCST90199700	3-hydroxylaurate levels	8206	rs6844622	G	C	0.579544	-0.0765279	0.0154597	7.41566e-07
GCST90199700	3-hydroxylaurate levels	8206	rs1500511	T	C	0.403034	-0.079424	0.0155803	3.43741e-07
GCST90199700	3-hydroxylaurate levels	8206	rs710362	G	A	0.0490473	0.156938	0.0345569	5.58724e-06
GCST90199700	3-hydroxylaurate levels	8206	rs78283788	C	A	0.0142139	0.300773	0.0637358	2.36933e-06
GCST90199700	3-hydroxylaurate levels	8206	rs117822743	T	C	0.0177088	0.265639	0.057062	3.23549e-06
GCST90199700	3-hydroxylaurate levels	8206	rs10134992	G	T	0.0590176	-0.143609	0.0322178	8.29411e-06
GCST90199700	3-hydroxylaurate levels	8206	rs144872231	T	C	0.0131837	-0.340328	0.0660982	2.62127e-07
GCST90199700	3-hydroxylaurate levels	8206	rs117212316	C	T	0.00591824	-0.458639	0.0981736	2.98702e-06
GCST90199700	3-hydroxylaurate levels	8206	rs148758368	T	A	0.00855014	0.368433	0.0813538	5.93265e-06
GCST90199701	Pyridoxate levels	8089	rs780598	A	G	0.120056	-0.112598	0.0237533	2.13418e-06
GCST90199701	Pyridoxate levels	8089	rs72673300	A	G	0.0533779	0.153106	0.0343738	8.42311e-06
GCST90199701	Pyridoxate levels	8089	rs114037693	C	G	0.00676766	0.410242	0.0928193	9.87937e-06
GCST90199701	Pyridoxate levels	8089	rs147647394	T	C	0.0198983	0.244235	0.0544517	7.27912e-06
GCST90199701	Pyridoxate levels	8089	rs62185065	C	G	0.5632	0.0711308	0.0154908	4.39432e-06
GCST90199701	Pyridoxate levels	8089	rs148487090	T	C	0.108173	0.111363	0.0248654	7.51213e-06
GCST90199701	Pyridoxate levels	8089	rs140718044	C	T	0.00396334	0.570211	0.118213	1.41004e-06
GCST90199701	Pyridoxate levels	8089	rs12651574	T	A	0.19316	0.0930846	0.0196272	2.10945e-06
GCST90199701	Pyridoxate levels	8089	rs35737522	C	A	0.292194	0.0781342	0.0174801	7.82599e-06
GCST90199701	Pyridoxate levels	8089	rs186411642	A	C	0.00408821	0.573174	0.120038	1.79751e-06
GCST90199701	Pyridoxate levels	8089	rs537084084	T	A	0.00925926	0.370547	0.079773	3.4005e-06
GCST90199701	Pyridoxate levels	8089	rs61577547	T	C	0.025296	0.241647	0.0488327	7.48013e-07
GCST90199701	Pyridoxate levels	8089	rs147773070	G	A	0.0174281	0.278218	0.0582232	1.76622e-06
GCST90199701	Pyridoxate levels	8089	rs7918084	T	C	0.554942	0.0720526	0.0155056	3.37002e-06
GCST90199701	Pyridoxate levels	8089	rs10769857	G	A	0.372713	-0.0734024	0.0158516	3.64607e-06
GCST90199701	Pyridoxate levels	8089	rs79879497	C	T	0.0127475	0.343209	0.0685362	5.50831e-07
GCST90199701	Pyridoxate levels	8089	rs117284243	T	A	0.0063197	0.466933	0.0967734	1.39992e-06
GCST90199701	Pyridoxate levels	8089	rs118132523	T	G	0.00731828	0.401235	0.0900838	8.42788e-06
GCST90199701	Pyridoxate levels	8089	rs149053219	A	G	0.0109129	0.359193	0.0742272	1.30424e-06
GCST90199701	Pyridoxate levels	8089	rs80089268	T	C	0.039472	-0.177203	0.0392903	6.48004e-06
GCST90199701	Pyridoxate levels	8089	rs75590589	T	A	0.102041	-0.116373	0.0251176	3.60149e-06
GCST90199701	Pyridoxate levels	8089	rs181087352	A	T	0.0230128	0.235882	0.050981	3.71262e-06
GCST90199701	Pyridoxate levels	8089	rs17129121	T	C	0.133709	0.100665	0.0222361	5.97983e-06
GCST90199701	Pyridoxate levels	8089	rs139624237	A	G	0.0210683	-0.247876	0.0530119	2.92725e-06
GCST90199701	Pyridoxate levels	8089	rs522043	A	G	0.154834	0.101122	0.0212015	1.84611e-06
GCST90199701	Pyridoxate levels	8089	rs11668053	G	A	0.367863	0.0809662	0.0164631	8.74205e-07
GCST90199702	5-hydroxyhexanoate levels	7097	rs1323009	A	G	0.0260931	0.262208	0.0512087	3.04937e-07
GCST90199702	5-hydroxyhexanoate levels	7097	rs36043527	C	T	0.326017	-0.0889066	0.0180678	8.62225e-07
GCST90199702	5-hydroxyhexanoate levels	7097	rs2577620	G	A	0.157757	0.100767	0.0225727	8.03955e-06
GCST90199702	5-hydroxyhexanoate levels	7097	rs34321271	T	C	0.115799	0.127946	0.0259802	8.44664e-07
GCST90199702	5-hydroxyhexanoate levels	7097	rs67816826	T	C	0.0697744	0.159531	0.0335054	1.92303e-06
GCST90199702	5-hydroxyhexanoate levels	7097	rs73232175	G	A	0.024197	0.243472	0.0532321	4.78987e-06
GCST90199702	5-hydroxyhexanoate levels	7097	rs62364248	C	T	0.0181741	0.27404	0.0616399	8.75606e-06
GCST90199702	5-hydroxyhexanoate levels	7097	rs113394196	C	T	0.093918	0.126862	0.0284621	8.30219e-06
GCST90199702	5-hydroxyhexanoate levels	7097	rs1234128	G	A	0.117203	0.114149	0.0258373	9.96222e-06
GCST90199702	5-hydroxyhexanoate levels	7097	rs566247205	G	A	0.00631295	0.464632	0.10494	9.529e-06
GCST90199702	5-hydroxyhexanoate levels	7097	rs289558	T	C	0.924616	-0.155393	0.0316191	8.90029e-07
GCST90199702	5-hydroxyhexanoate levels	7097	rs118149671	T	G	0.0131224	-0.321473	0.0724929	9.22702e-06
GCST90199702	5-hydroxyhexanoate levels	7097	rs116845450	T	C	0.0403042	-0.190663	0.0420472	5.774e-06
GCST90199702	5-hydroxyhexanoate levels	7097	rs192540541	C	T	0.0314591	0.217928	0.0475352	4.54955e-06
GCST90199702	5-hydroxyhexanoate levels	7097	rs10896072	G	C	0.100086	0.123215	0.0275844	7.93809e-06
GCST90199702	5-hydroxyhexanoate levels	7097	rs11219832	T	C	0.0555164	0.163905	0.0362189	6.02771e-06
GCST90199702	5-hydroxyhexanoate levels	7097	rs7136437	A	G	0.674274	0.0830624	0.0181434	4.69215e-06
GCST90199702	5-hydroxyhexanoate levels	7097	rs112156059	G	A	0.0208245	0.267691	0.0578881	3.75897e-06
GCST90199702	5-hydroxyhexanoate levels	7097	rs74891946	G	C	0.0993767	-0.12874	0.0275549	2.98107e-06
GCST90199702	5-hydroxyhexanoate levels	7097	rs148641172	A	G	0.0226241	0.256697	0.0561793	4.89502e-06
GCST90199702	5-hydroxyhexanoate levels	7097	rs11663973	A	G	0.385191	-0.0775082	0.017033	5.3522e-06
GCST90199702	5-hydroxyhexanoate levels	7097	rs7248502	A	G	0.534847	-0.0734705	0.0165507	9.03259e-06
GCST90199703	Gamma-glutamylvaline levels	8179	rs76683466	T	C	0.047164	-0.156926	0.0354827	9.75159e-06
GCST90199703	Gamma-glutamylvaline levels	8179	rs11264359	G	A	0.265271	0.0754303	0.0169381	8.4563e-06
GCST90199703	Gamma-glutamylvaline levels	8179	rs78873744	A	G	0.0231946	-0.233028	0.0499864	3.13409e-06
GCST90199703	Gamma-glutamylvaline levels	8179	rs3755840	C	T	0.0679522	-0.144666	0.0298356	1.24223e-06
GCST90199703	Gamma-glutamylvaline levels	8179	rs12649558	G	A	0.319569	0.0707147	0.0160018	9.9084e-06
GCST90199703	Gamma-glutamylvaline levels	8179	rs72737428	T	A	0.0275123	0.204921	0.0459822	8.32995e-06
GCST90199703	Gamma-glutamylvaline levels	8179	rs274554	C	T	0.838569	-0.152825	0.020322	5.47033e-14
GCST90199703	Gamma-glutamylvaline levels	8179	rs143145930	G	A	0.0103207	-0.330546	0.0747074	9.66468e-06
GCST90199703	Gamma-glutamylvaline levels	8179	rs6930584	A	G	0.201262	0.0867954	0.0188615	4.1903e-06
[truncated: 32,845 more rows]
