# Supplementary material for: Genetically instrumented circulating metabolites and hepatobiliary cancer risk: A multi-tiered Mendelian randomization and functional interrogation
Source: Front Oncol. 2025 Oct 27;15:1680865. doi: 10.3389/fonc.2025.1680865 (PMC12597744; doi:10.3389/fonc.2025.1680865)
Supplement: Supplementary file 6 [file Table4.xlsx]

## Sheet: Sheet1
Heterogeneity and Pleiotropy statistics of MVMR
MR method	Exposure	Outcome	nSNPs	beta	se	p-value	or	or_lci95	or_uci95	Heterogeneity		Pleiotropy
										statistic	p-value	intercept	se	p-value
MVMR,IVW	ebi-met1400-GCST90199765	finn-b-C3_LIVER_INTRAHEPATIC_BILE_DUCTS	188	0.341117	0.159098	0.0320273	1.40652	1.02972	1.92119	175.897	0.672354	-0.00751377	0.0129333	0.561264
	ebi-met1400-GCST90199832	finn-b-C3_LIVER_INTRAHEPATIC_BILE_DUCTS	188	0.287836	0.136185	0.0345522	1.33354	1.02114	1.74151
	ebi-met1400-GCST90200308	finn-b-C3_LIVER_INTRAHEPATIC_BILE_DUCTS	188	0.148066	0.143688	0.302789	1.15959	0.874978	1.53678
MVMR,Egger	ebi-met1400-GCST90199765	finn-b-C3_LIVER_INTRAHEPATIC_BILE_DUCTS	188	0.415028	0.203709	0.0416143	1.51441	1.01589	2.25757	175.559	0.659834
	ebi-met1400-GCST90199832	finn-b-C3_LIVER_INTRAHEPATIC_BILE_DUCTS	188	0.299955	0.137773	0.0294682	1.3498	1.03038	1.76824
	ebi-met1400-GCST90200308	finn-b-C3_LIVER_INTRAHEPATIC_BILE_DUCTS	188	0.143392	0.143913	0.319065	1.15418	0.870513	1.53029
Heterogeneity and Pleiotropy statistics of MR
Metabolites		No.of SNP	MR analysis			Heterogeneity		Pleiotropy		Power
			Method	OR(95% CI)	p	Q	p	Intercept	p
Carbohydrate Metabolites
	Glycerol 3-phosphate levels	30	MR Egger	0.437(0.245-0.782)	0.00933621	22.1774	0.773012	0.0358329	0.478032	1
		30	Weighted median	0.490(0.296-0.813)	0.00572709	22.6945	0.790334
		30	Weighted mode	0.490(0.280-0.856)	0.0180436
Lipid Metabolites
	(S)-3-hydroxybutyrylcarnitine levels	18	MR Egger	1.447（0.949-2.207）	0.10571	17.853	0.332575	-0.0210847	0.642868	1
		18	Weighted median	1.443（0.985-2.116）	0.0599771	18.1022	0.382419
		18	Weighted mode	1.467（1.021-2.109）	0.0538368
	1-arachidonoyl-gpc (20:4n6) levels	27	MR Egger	0.904（0.601-1.361）	0.632894	35.9769	0.0719516	-0.0689226	0.0822407	1
		27	Weighted median	0.828（0.623-1.100）	0.193134	40.6945	0.0333012
		27	Weighted mode	0.827（0.624-1.095）	0.19604
	1-linoleoyl-2-arachidonoyl-GPC (18:2/20:4n6) levels	26	MR Egger	0.635（0.366-1.100）	0.118344	32.2153	0.121743	-0.00787882	0.870728	1
		26	Weighted median	0.738（0.488-1.118）	0.15208	32.2516	0.15086
		26	Weighted mode	0.774（0.519-1.154）	0.219837
	1-palmitoleoyl-GPC (16:1) levels	32	MR Egger	0.373（0.143-0.970）	0.0521148	27.5536	0.594077	0.0559032	0.350233	1
		32	Weighted median	0.831（0.485-1.422）	0.498405	28.4541	0.597639
		32	Weighted mode	0.987（0.392-2.488）	0.97809
	1-stearoyl-GPG (18:0) levels	27	MR Egger	0.400（0.162-0.990）	0.0585832	21.8341	0.645305	0.051637	0.351362	1
		27	Weighted median	0.545（0.308-0.962）	0.0362967	22.736	0.647836
		27	Weighted mode	0.514（0.239-1.101）	0.0987895
	Behenoyl sphingomyelin (d18:1/22:0) levels	17	MR Egger	1.871（0.527-6.642）	0.347564	9.2408	0.864594	-0.00354529	0.961008	1
		17	Weighted median	2.153（0.985-4.708）	0.0547414	9.24327	0.903058
		17	Weighted mode	2.702（0.859-8.502）	0.108452
	Caprate (10:0) levels	12	MR Egger	3.434（1.164-10.135）	0.0494628	11.9048	0.291477	-0.088801	0.244786	1
		12	Weighted median	2.630（1.206-5.733）	0.0150166	13.7228	0.248711
		12	Weighted mode	2.975（0.911-9.710）	0.0983394
	Carnitine levels	24	MR Egger	1.467（0.832-2.588）	0.198983	18.5582	0.672425	-0.00367478	0.936455	1
		24	Weighted median	1.645（1.035-2.613）	0.035089	18.5648	0.726177
		24	Weighted mode	1.675（1.073-2.614）	0.0327428
	Docosadienoate (22:2n6) levels	20	MR Egger	0.559（0.146-2.142）	0.407515	14.298	0.709465	-0.00143532	0.986244	1
		20	Weighted median	0.637（0.317-1.277）	0.203662	14.2984	0.766029
		20	Weighted mode	0.588（0.183-1.894）	0.384811
	Glycerophosphoethanolamine levels	22	MR Egger	0.671（0.325-1.385）	0.293541	10.5907	0.956154	-0.00557455	0.91274	1
		22	Weighted median	0.677（0.395-1.163）	0.157976	10.603	0.969971
		22	Weighted mode	0.856（0.432-1.697）	0.660339
	Glyco-beta-muricholate levels	25	MR Egger	0.717（0.508-1.013）	0.0719194	29.7268	0.157406	0.018245	0.684913	1
		25	Weighted median	0.752（0.562-1.006）	0.0547468	29.9451	0.186579
		25	Weighted mode	0.754（0.576-0.987）	0.0511509
	Glycocholate levels	34	MR Egger	1.523（0.754-3.078）	0.249843	28.72	0.633344	-0.00986848	0.836238	1
		34	Weighted median	1.582（0.953-2.627）	0.0761752	28.7635	0.678157
		34	Weighted mode	1.706（0.718-4.054）	0.235083
	Glycolithocholate sulfate levels	21	MR Egger	0.825（0.636-1.070）	0.162648	13.5795	0.807629	-0.0354719	0.395939	1
		21	Weighted median	0.794（0.586-1.076）	0.137099	14.3339	0.813172
		21	Weighted mode	0.773（0.610-0.981）	0.0466247
	Octadecenedioylcarnitine (C18:1-DC) levels	13	MR Egger	0.826（0.510-1.338）	0.453654	13.8298	0.242555	-0.0449764	0.416126	1
		13	Weighted median	0.777（0.552-1.094）	0.148952	14.7275	0.256681
		13	Weighted mode	0.750（0.537-1.049）	0.118619
	Palmitoylcarnitine	27	MR Egger	1.644（0.762-3.547）	0.217066	21.2241	0.680047	-0.0601691	0.218305	1
		27	Weighted median	1.470（0.855-2.529）	0.163825	22.8189	0.643174
		27	Weighted mode	1.694（0.790-3.634）	0.187437
Amino Acid and Derivatives
	Dimethylarginine (sdma + adma) levels	21	MR Egger	2.707（0.920-7.963）	0.0862905	12.5421	0.861165	-0.0561124	0.350556	1
		21	Weighted median	1.535（0.762-3.095）	0.230373	13.4581	0.856876
		21	Weighted mode	2.821（1.008-7.894）	0.0621846
	Gamma-glutamylcitrulline levels	26	MR Egger	0.645（0.447-0.930）	0.0275451	31.0457	0.15247	-0.0561124	0.350556	1
		26	Weighted median	0.692（0.469-1.019）	0.0624693	32.4084	0.146532
		26	Weighted mode	0.710（0.504-1.001）	0.0616358
	Glutamine conjugate of C6H10O2 (2) levels	14	MR Egger	4.815（1.150-20.155）	0.0524961	6.1769	0.906903	-0.09334	0.237331	1
		14	Weighted median	2.102（0.897-4.928）	0.0872675	7.72388	0.861112
		14	Weighted mode	2.826（0.737-4.928）	0.153784
	N-acetylputrescine levels	23	MR Egger	1.242（0.877-1.759）	0.236656	21.0097	0.458353	0.0171229	0.629078	1
		23	Weighted median	1.195（0.896-1.595）	0.226116	21.2501	0.505332
		23	Weighted mode	1.194（0.878-1.623）	0.26978
Nucleotide and Derivatives
	5-methyluridine (ribothymidine) levels	26	MR Egger	1.589（1.080-2.335）	0.0271774	14.1555	0.943059	-0.0342743	0.337947	1
		26	Weighted median	1.558（1.109-2.189）	0.0107601	15.1116	0.938736
		26	Weighted mode	1.541（1.081-2.197）	0.0248118
	Cytosine levels	16	MR Egger	0.236(0.062-0.899)	0.0527138	11.8545	0.617986	0.116313	0.1674	1
		16	Weighted median	0.528(0.268-1.039)	0.0646172	13.975	0.527428
		16	Weighted mode	0.501(0.173-1.450)	0.222098
	N4-acetylcytidine levels	35	MR Egger	0.994(0.576-1.715)	0.982631	47.1748	0.0522933	-0.0759845	0.107145	1
		35	Weighted median	0.766(0.482-1.218)	0.259546	51.0964	0.0300684
		35	Weighted mode	0.843(0.534-1.330)	0.467826
Organic Acids and Derivatives
	3-hydroxyisobutyrate levels	18	MR Egger	0.479(0.149-1.544)	0.235753	11.2462	0.79404	0.00800904	0.918965	1
		18	Weighted median	0.560(0.270-1.165)	0.120696	11.2569	0.842903
		18	Weighted mode	0.688(0.211-2.236)	0.541786
	3-methylhistidine levels	28	MR Egger	1.918(0.791-4.654)	0.161674	28.4157	0.338309	-0.0153283	0.781335	1
		28	Weighted median	1.592(0.789-3.211)	0.193785	28.5017	0.385466
		28	Weighted mode	1.593(0.697-3.640)	0.279237
	Acetoacetate levels	14	MR Egger	1.628(0.723-3.665)	0.261929	13.1485	0.358338	-0.00853986	0.890476	1
		14	Weighted median	1.457(0.772-2.749)	0.24551	13.1702	0.434752
		14	Weighted mode	2.725(0.918-8.089)	0.0941475
	Citramalate levels	23	MR Egger	1.198(0.558-2.573)	0.647188	16.9947	0.711428	0.0394535	0.478959	1
		23	Weighted median	1.439(0.803-2.577)	0.221085	17.5143	0.734367
		23	Weighted mode	1.421(0.584-3.461)	0.447217
	Decadienedioic acid (C10:2-DC) levels	22	MR Egger	0.856(0.630-1.092)	0.332172	20.1446	0.448917	-0.0230283	0.555219	1
		22	Weighted median	0.858(0.674-1.092)	0.213958	20.5073	0.489365
		22	Weighted mode	0.843(0.660-1.077)	0.186329
	Imidazole lactate levels	27	MR Egger	1.074(0.706-1.634)	0.74172	29.907	0.227791	0.0527532	0.231331	1
		27	Weighted median	1.164(0.839-1.615)	0.363239	31.7074	0.202974
		27	Weighted mode	1.167(0.869-1.567)	0.313941
	Isovalerate (i5:0) levels	17	MR Egger	3.648(1.111-11.979)	0.0498103	14.6305	0.478349	-0.0889606	0.308847	1
		17	Weighted median	2.001(0.941-4.254)	0.0714494	15.74	0.471248
		17	Weighted mode	1.251(0.397-3.945)	0.70711
	Malate levels	17	MR Egger	1.534(1.137-2.041)	0.0128328	10.7923	0.767172	-0.0716097	0.0839822	1
		17	Weighted median	1.354(0.961-1.906)	0.0827933	14.218	0.582477
		17	Weighted mode	1.378(1.012-1.876)	0.058658
	Methylsuccinate levels	21	MR Egger	0.696(0.476-0.999)	0.331989	23.6726	0.209014	-0.00915687	0.860217	1
		21	Weighted median	0.674(0,434-1.045)	0.077659	23.7123	0.255187
		21	Weighted mode	0.656(0.435-0.988)	0.0574913
	Octadecadienedioate (C18:2-DC) levels	31	MR Egger	0.667(0.448-0.994)	0.0563308	30.9273	0.36886	0.0248248	0.495442	1
		31	Weighted median	0.780(0.558-1.089)	0.143853	31.4356	0.394226
		31	Weighted mode	0.777(0.564-1.071)	0.134005
Aromatic Compound Metabolites
	4-hydroxyhippurate levels	19	MR Egger	1.311(0.380-4.525)	0.674118	16.8132	0.467093	0.0477987	0.621695	1
		19	Weighted median	2.000(0.999-4.003)	0.0502541	17.0658	0.518588
		19	Weighted mode	2.552(1.000-6.513)	0.0656006
	6-bromotryptophan levels	22	MR Egger	0.830(0.512-1.343)	0.456591	18.1084	0.580265	-0.029159	0.477043	1
		22	Weighted median	0.677(0.432-1.063)	0.090025	18.6336	0.608631
		22	Weighted mode	0.706(0.453-1.098)	0.137348
	Phenol glucuronide levels	23	MR Egger	1.561(0.982-2.480)	0.0594139	15.5074	0.796657	-0.0279466	0.57129	1
		23	Weighted median	1.453(0.882-2.392)	0.156593	15.8382	0.823832
		23	Weighted mode	0.927(0.761-1.131)	0.455644
	Salicylate levels	23	MR Egger	1.700(0.698-4.623)	0.238459	12.6189	0.921385	-0.0122498	0.844226	1
		23	Weighted median	1.533(0.771-3.047)	0.222835	12.6585	0.942251
		23	Weighted mode	1.285(0.503-1.086)	0.605192
Vitamins and Derivatives
	Pantothenate levels	27	MR Egger	0.876(0.692-1.109)	0.280779	28.5502	0.283154	-0.0348052	0.333831	1
		27	Weighted median	0.875(0.652-1.175)	0.374742	29.6593	0.281966
		27	Weighted mode	0.838(0.669-1.050)	0.136304
Hormones and Metabolites
	21-hydroxypregnenolone disulfate levels	36	MR Egger	0.838(0.410-1.714)	0.631809	26.8484	0.803547	-0.0218492	0.655821	1
		36	Weighted median	0.812(0.498-1.714)	0.403961	27.0506	0.829456
		36	Weighted mode	0.773(0.404-1.478)	0.440768
	5alpha-androstan-3alpha,17alpha-diol monosulfate levels	28	MR Egger	1.285(0.909-1.817)	0.167999	27.3592	0.390692	0.0175954	0.629255	1
		28	Weighted median	1.422(1.039-1.946)	0.0280661	27.6103	0.431268
		28	Weighted mode	1.293(0.963-1.735)	0.0991395
	Androstenediol (3beta,17beta) monosulfate (2) levels	27	MR Egger	2.201(0.955-5.075)	0.0759199	13.2127	0.973786	-0.0464422	0.351882	1
		27	Weighted median	1.552(0.861-2.797)	0.143481	14.1126	0.971486
		27	Weighted mode	1.700(0.892-3.222)	0.119167
Secondary Metabolites
	Bilirubin degradation product, C17H20N2O5 (1) levels	24	MR Egger	0.750(0.562-1.003)	0.0651048	22.7989	0.413161	0.0246799	0.50728	1
		24	Weighted median	0.714(0.508-1.004)	0.0524289	23.2697	0.445114
		24	Weighted mode	0.821(0.631-1.069)	0.156817
Unkown
	X-10458 levels	24	MR Egger	1.320(0.554-3.148)	0.537293	15.8771	0.82194	0.0299353	0.633995	1
		24	Weighted median	1.428(0.796-2.559)	0.232119	16.1102	0.850511
		24	Weighted mode	1.321(0.658-2.654)	0.441569
	X-12740 levels	13	MR Egger	0.534(0.136-2.094)	0.38721	12.2256	0.346927	0.00605644	0.944424	1
		13	Weighted median	0.475(0.238-0.949)	0.0351057	12.2312	0.427291
		13	Weighted mode	0.438(0.177-1.082)	0.0989776
	X-18779 levels	19	MR Egger	2.250(0.896-5.649)	0.102483	10.245	0.893024	-0.0225525	0.744279	1
		19	Weighted median	1.959(1.031-3.722）	0.0401919	10.3549	0.919704
		19	Weighted mode	2.523（0.878-7.250）	0.102749
	X-21467 levels	34	MR Egger	0.652(0.447-0.950)	0.0333229	30.4314	0.546005	0.0193656	0.553115	1
		34	Weighted median	0.690(0.484-0.983)	0.0399908	30.7907	0.577546
		34	Weighted mode	0.720(0.510-1.016)	0.0703898
	X-23782 levels	19	MR Egger	1.709(0.536-5.463)	0.378571	12.3189	0.780454	-0.00134963	0.982136	1
		19	Weighted median	1.129(0.573-2.225)	0.726195	12.3194	0.830315
		19	Weighted mode	1.054(0.376-2.955)	0.921876
	X-25265 levels	27	MR Egger	1.330(1.045-1.692)	0.0290646	22.5954	0.601177	-0.00203399	0.943149	1
		27	Weighted median	1.281(0.969-1.693)	0.0819713	22.6006	0.655433
		27	Weighted mode	1.273(1.006-1.610)	0.0545552
	X-25519 levels	19	MR Egger	1.136(0.421-3.066)	0.80422	9.3002	0.93037	0.0574401	0.401113	1
		19	Weighted median	1.640(0.838-3.208)	0.148357	10.0419	0.930531
		19	Weighted mode	1.676(0.587-4.789)	0.347411
